# Supplementary material for: Tetraose steroidal glycoalkaloids from potato provide resistance against Alternaria solani and Colorado potato beetle
Source: eLife. 2023 Sep 26;12:RP87135. doi: 10.7554/eLife.87135 (PMC10522338; doi:10.7554/eLife.87135)
Supplement: Figure 1—source data 3. [file elife-87135-fig1-data3.xlsx]

## Sheet: Figure 1-source data 3 - DM4.03
##fileformat=VCFv4.1
ST4.03ch01	62543680	.	A	G	.	PASS	ADP=175;WT=1;HET=0;HOM=1;NC=0	GT:GQ:SDP:DP:RD:AD:FREQ:PVAL:RBQ:ABQ:RDF:RDR:ADF:ADR	1/1:41:144:144:0:8:100%:7.77E-5:0:35:0:0:5:3	0/0:1:206:206:4:5:55.56%:1.4706E-2:34:37:2:2:4:1
ST4.03ch01	63341690	.	A	T	.	PASS	ADP=303;WT=1;HET=1;HOM=0;NC=0	GT:GQ:SDP:DP:RD:AD:FREQ:PVAL:RBQ:ABQ:RDF:RDR:ADF:ADR	0/0:283:266:266:241:19:7.31%:1.3562E-6:41:44:211:30:18:1	0/1:255:340:340:199:136:40.6%:3.3032E-49:41:40:177:22:125:11
ST4.03ch01	63342178	.	G	A	.	PASS	ADP=116;WT=1;HET=1;HOM=0;NC=0	GT:GQ:SDP:DP:RD:AD:FREQ:PVAL:RBQ:ABQ:RDF:RDR:ADF:ADR	0/0:131:102:102:92:4:4.17%:6.0542E-2:37:37:3:89:0:4	0/1:177:130:130:75:50:40%:1.8513E-18:38:36:4:71:0:50
ST4.03ch01	84816215	.	G	T	.	PASS	ADP=99;WT=1;HET=1;HOM=0;NC=0	GT:GQ:SDP:DP:RD:AD:FREQ:PVAL:RBQ:ABQ:RDF:RDR:ADF:ADR	0/0:21:108:108:18:2:10%:2.4359E-1:39:37:11:7:0:2	0/1:20:90:90:9:6:40%:8.4291E-3:35:37:8:1:1:5
ST4.03ch02	28788425	.	T	G	.	PASS	ADP=64;WT=0;HET=1;HOM=1;NC=0	GT:GQ:SDP:DP:RD:AD:FREQ:PVAL:RBQ:ABQ:RDF:RDR:ADF:ADR	1/1:190:65:65:1:35:97.22%:8.3613E-20:37:37:0:1:15:20	0/1:97:63:63:17:25:59.52%:1.6529E-10:43:41:7:10:16:9
ST4.03ch02	45915457	.	T	C	.	PASS	ADP=394;WT=1;HET=1;HOM=0;NC=0	GT:GQ:SDP:DP:RD:AD:FREQ:PVAL:RBQ:ABQ:RDF:RDR:ADF:ADR	0/0:14:356:356:10:1:9.09%:5E-1:37:37:7:3:0:1	0/1:25:432:432:6:7:53.85%:2.6087E-3:36:37:4:2:4:3
ST4.03ch03	55653665	.	T	C	.	PASS	ADP=160;WT=0;HET=1;HOM=1;NC=0	GT:GQ:SDP:DP:RD:AD:FREQ:PVAL:RBQ:ABQ:RDF:RDR:ADF:ADR	1/1:255:141:141:11:120:91.6%:2.1841E-62:35:36:4:7:67:53	0/1:255:179:179:80:91:53.22%:2.3653E-35:36:36:37:43:47:44
ST4.03ch03	58710633	.	A	T	.	PASS	ADP=448;WT=1;HET=0;HOM=1;NC=0	GT:GQ:SDP:DP:RD:AD:FREQ:PVAL:RBQ:ABQ:RDF:RDR:ADF:ADR	1/1:41:434:434:0:8:100%:7.77E-5:0:43:0:0:5:3	0/0:3:463:463:4:3:42.86%:9.6154E-2:55:49:3:1:3:0
ST4.03ch03	58711478	.	G	A	.	PASS	ADP=447;WT=1;HET=0;HOM=1;NC=0	GT:GQ:SDP:DP:RD:AD:FREQ:PVAL:RBQ:ABQ:RDF:RDR:ADF:ADR	1/1:42:433:433:1:9:90%:5.9538E-5:37:37:1:0:4:5	0/0:1:462:462:4:5:55.56%:1.4706E-2:46:49:4:0:5:0
ST4.03ch03	60005990	.	C	T	.	PASS	ADP=77;WT=0;HET=1;HOM=1;NC=0	GT:GQ:SDP:DP:RD:AD:FREQ:PVAL:RBQ:ABQ:RDF:RDR:ADF:ADR	1/1:75:84:84:1:15:93.75%:2.8282E-8:37:38:0:1:10:5	0/1:22:70:70:4:6:60%:5.418E-3:37:37:1:3:1:5
ST4.03ch03	60994108	.	G	A	.	PASS	ADP=64;WT=1;HET=1;HOM=0;NC=0	GT:GQ:SDP:DP:RD:AD:FREQ:PVAL:RBQ:ABQ:RDF:RDR:ADF:ADR	0/0:71:70:70:47:2:4.08%:2.4742E-1:37:37:25:22:2:0	0/1:45:58:58:19:13:40.62%:2.6443E-5:40:40:10:9:9:4
ST4.03ch03	61834360	.	G	A	.	PASS	ADP=239;WT=0;HET=1;HOM=1;NC=0	GT:GQ:SDP:DP:RD:AD:FREQ:PVAL:RBQ:ABQ:RDF:RDR:ADF:ADR	1/1:42:236:236:1:9:90%:5.9538E-5:37:37:1:0:3:6	0/1:28:243:243:9:8:47.06%:1.3389E-3:43:35:5:4:3:5
ST4.03ch04	9682492	.	C	A	.	PASS	ADP=124;WT=1;HET=0;HOM=1;NC=0	GT:GQ:SDP:DP:RD:AD:FREQ:PVAL:RBQ:ABQ:RDF:RDR:ADF:ADR	1/1:75:122:122:1:15:93.75%:2.8282E-8:36:37:0:1:0:15	0/0:1:127:127:5:5:50%:1.6254E-2:51:37:2:3:0:5
ST4.03ch04	10103807	.	A	G	.	PASS	ADP=136;WT=1;HET=1;HOM=0;NC=0	GT:GQ:SDP:DP:RD:AD:FREQ:PVAL:RBQ:ABQ:RDF:RDR:ADF:ADR	0/0:25:136:136:19:2:9.52%:2.439E-1:40:37:7:12:2:0	0/1:47:136:136:14:13:48.15%:1.81E-5:37:36:10:4:5:8
ST4.03ch04	11391774	.	T	G	.	PASS	ADP=243;WT=1;HET=0;HOM=1;NC=0	GT:GQ:SDP:DP:RD:AD:FREQ:PVAL:RBQ:ABQ:RDF:RDR:ADF:ADR	1/1:41:215:215:0:8:100%:7.77E-5:0:63:0:0:6:2	0/0:3:271:271:7:5:41.67%:1.8634E-2:42:51:3:4:4:1
ST4.03ch04	66451594	.	G	A	.	PASS	ADP=77;WT=1;HET=1;HOM=0;NC=0	GT:GQ:SDP:DP:RD:AD:FREQ:PVAL:RBQ:ABQ:RDF:RDR:ADF:ADR	0/0:32:66:66:18:0:0%:1E0:41:0:7:11:0:0	0/1:35:89:89:13:10:43.48%:2.8066E-4:37:37:4:9:5:5
ST4.03ch04	71856985	.	A	G	.	PASS	ADP=353;WT=1;HET=1;HOM=0;NC=0	GT:GQ:SDP:DP:RD:AD:FREQ:PVAL:RBQ:ABQ:RDF:RDR:ADF:ADR	0/0:21:295:295:15:1:6.25%:5E-1:39:37:3:12:1:0	0/1:37:412:412:9:10:52.63%:1.9541E-4:37:48:5:4:6:4
ST4.03ch06	7357772	.	A	T	.	PASS	ADP=2414;WT=1;HET=1;HOM=0;NC=0	GT:GQ:SDP:DP:RD:AD:FREQ:PVAL:RBQ:ABQ:RDF:RDR:ADF:ADR	0/0:3203:2188:2188:2121:58:2.66%:1.1094E-15:58:47:2105:16:58:0	0/1:255:2640:2640:1525:1112:42.17%:0E0:58:51:1521:4:1103:9
ST4.03ch06	7357864	.	C	T	.	PASS	ADP=1997;WT=0;HET=1;HOM=1;NC=0	GT:GQ:SDP:DP:RD:AD:FREQ:PVAL:RBQ:ABQ:RDF:RDR:ADF:ADR	1/1:255:1940:1940:59:1872:96.94%:0E0:41:36:8:51:92:1780	0/1:255:2054:2054:903:1148:55.97%:0E0:40:35:117:786:51:1097
ST4.03ch06	53468027	.	C	T	.	PASS	ADP=310;WT=0;HET=1;HOM=1;NC=0	GT:GQ:SDP:DP:RD:AD:FREQ:PVAL:RBQ:ABQ:RDF:RDR:ADF:ADR	1/1:81:299:299:0:15:100%:6.4467E-9:0:41:0:0:8:7	0/1:47:321:321:15:13:46.43%:1.9812E-5:40:43:11:4:10:3
ST4.03ch06	53468040	.	G	A	.	PASS	ADP=311;WT=0;HET=1;HOM=1;NC=0	GT:GQ:SDP:DP:RD:AD:FREQ:PVAL:RBQ:ABQ:RDF:RDR:ADF:ADR	1/1:93:301:301:0:17:100%:4.2852E-10:0:39:0:0:8:9	0/1:47:321:321:15:13:46.43%:1.9812E-5:39:41:10:5:9:4
ST4.03ch07	56599004	.	T	C	.	PASS	ADP=152;WT=1;HET=1;HOM=0;NC=0	GT:GQ:SDP:DP:RD:AD:FREQ:PVAL:RBQ:ABQ:RDF:RDR:ADF:ADR	0/0:139:162:162:114:9:7.32%:1.6784E-3:36:39:17:97:1:8	0/1:142:143:143:57:40:41.24%:5.5175E-15:42:39:14:43:7:33
ST4.03ch08	67399	.	T	C	.	PASS	ADP=100;WT=1;HET=1;HOM=0;NC=0	GT:GQ:SDP:DP:RD:AD:FREQ:PVAL:RBQ:ABQ:RDF:RDR:ADF:ADR	0/0:157:83:83:83:0:0%:1E0:37:0:53:30:0:0	0/1:249:118:118:53:65:55.08%:1.0816E-25:37:35:30:23:29:36
ST4.03ch08	424532	.	A	G	.	PASS	ADP=103;WT=0;HET=1;HOM=1;NC=0	GT:GQ:SDP:DP:RD:AD:FREQ:PVAL:RBQ:ABQ:RDF:RDR:ADF:ADR	1/1:255:82:82:0:74:100%:4.2804E-44:0:37:0:0:38:36	0/1:248:124:124:55:65:54.17%:1.4564E-25:38:38:24:31:30:35
ST4.03ch08	500804	.	T	A	.	PASS	ADP=380;WT=1;HET=1;HOM=0;NC=0	GT:GQ:SDP:DP:RD:AD:FREQ:PVAL:RBQ:ABQ:RDF:RDR:ADF:ADR	0/0:678:367:367:361:0:0%:1E0:37:0:273:88:0:0	0/1:255:394:394:189:198:51.03%:2.524E-75:38:37:146:43:153:45
ST4.03ch08	50839960	.	A	G	.	PASS	ADP=58;WT=1;HET=1;HOM=0;NC=0	GT:GQ:SDP:DP:RD:AD:FREQ:PVAL:RBQ:ABQ:RDF:RDR:ADF:ADR	0/0:52:55:55:44:4:8.33%:5.8574E-2:38:37:31:13:4:0	0/1:118:61:61:26:31:54.39%:1.5588E-12:39:37:20:6:17:14
ST4.03ch08	53381955	.	G	A	.	PASS	ADP=205;WT=1;HET=0;HOM=1;NC=0	GT:GQ:SDP:DP:RD:AD:FREQ:PVAL:RBQ:ABQ:RDF:RDR:ADF:ADR	1/1:29:199:199:0:6:100%:1.0823E-3:0:37:0:0:5:1	0/0:3:211:211:6:4:40%:4.3344E-2:37:37:4:2:3:1
ST4.03ch10	1396163	.	G	A	.	PASS	ADP=664;WT=1;HET=1;HOM=0;NC=0	GT:GQ:SDP:DP:RD:AD:FREQ:PVAL:RBQ:ABQ:RDF:RDR:ADF:ADR	0/0:24:619:619:20:2:9.09%:2.4419E-1:49:55:19:1:2:0	0/1:85:709:709:16:22:57.89%:3.0605E-9:56:38:14:2:20:2
ST4.03ch10	6140530	.	A	G	.	PASS	ADP=1863;WT=0;HET=1;HOM=1;NC=0	GT:GQ:SDP:DP:RD:AD:FREQ:PVAL:RBQ:ABQ:RDF:RDR:ADF:ADR	1/1:24:1616:1616:0:5:100%:3.9683E-3:0:37:0:0:0:5	0/1:22:2111:2111:4:6:60%:5.418E-3:37:49:2:2:6:0
ST4.03ch10	53114677	.	C	T	.	PASS	ADP=67;WT=0;HET=1;HOM=1;NC=0	GT:GQ:SDP:DP:RD:AD:FREQ:PVAL:RBQ:ABQ:RDF:RDR:ADF:ADR	1/1:87:67:67:2:18:90%:1.6758E-9:37:39:1:1:10:8	0/1:40:67:67:11:11:50%:9.1981E-5:35:40:6:5:3:8
ST4.03ch11	1726533	.	A	C	.	PASS	ADP=150;WT=0;HET=1;HOM=1;NC=0	GT:GQ:SDP:DP:RD:AD:FREQ:PVAL:RBQ:ABQ:RDF:RDR:ADF:ADR	1/1:53:167:167:1:11:91.67%:4.8074E-6:37:39:1:0:1:10	0/1:30:134:134:6:8:57.14%:9.6618E-4:39:37:1:5:0:8
ST4.03ch11	5888992	.	C	G	.	PASS	ADP=93;WT=0;HET=1;HOM=1;NC=0	GT:GQ:SDP:DP:RD:AD:FREQ:PVAL:RBQ:ABQ:RDF:RDR:ADF:ADR	1/1:138:103:103:1:26:96.3%:1.4382E-14:37:38:1:0:16:10	0/1:70:84:84:12:18:60%:9.3503E-8:37:40:5:7:10:8
ST4.03ch12	180625	.	T	C	.	PASS	ADP=163;WT=0;HET=1;HOM=1;NC=0	GT:GQ:SDP:DP:RD:AD:FREQ:PVAL:RBQ:ABQ:RDF:RDR:ADF:ADR	1/1:255:170:170:0:165:100%:1.0417E-98:0:36:0:0:88:77	0/1:255:156:156:58:86:59.72%:1.0506E-34:36:36:36:22:39:47
ST4.03ch12	180800	.	C	A	.	PASS	ADP=165;WT=0;HET=1;HOM=1;NC=0	GT:GQ:SDP:DP:RD:AD:FREQ:PVAL:RBQ:ABQ:RDF:RDR:ADF:ADR	1/1:255:169:169:0:164:100%:4.1542E-98:0:36:0:0:85:79	0/1:255:162:162:69:81:54%:1.1325E-31:36:35:41:28:40:41
ST4.03ch12	181311	.	C	A	.	PASS	ADP=224;WT=1;HET=1;HOM=0;NC=0	GT:GQ:SDP:DP:RD:AD:FREQ:PVAL:RBQ:ABQ:RDF:RDR:ADF:ADR	0/0:393:214:214:209:0:0%:1E0:40:0:130:79:0:0	0/1:255:235:235:133:91:40.62%:3.7765E-33:42:37:85:48:67:24
ST4.03ch12	181322	.	G	A	.	PASS	ADP=218;WT=0;HET=1;HOM=1;NC=0	GT:GQ:SDP:DP:RD:AD:FREQ:PVAL:RBQ:ABQ:RDF:RDR:ADF:ADR	1/1:255:207:207:0:202:100%:6.101E-121:0:40:0:0:130:72	0/1:255:229:229:91:127:58.26%:1.609E-50:40:41:68:23:85:42
ST4.03ch12	181346	.	A	G	.	PASS	ADP=229;WT=1;HET=1;HOM=0;NC=0	GT:GQ:SDP:DP:RD:AD:FREQ:PVAL:RBQ:ABQ:RDF:RDR:ADF:ADR	0/0:418:229:229:224:0:0%:1E0:40:0:141:83:0:0	0/1:255:230:230:122:97:44.29%:6.2736E-36:43:44:76:46:73:24
ST4.03ch12	183706	.	C	T	.	PASS	ADP=256;WT=0;HET=1;HOM=1;NC=0	GT:GQ:SDP:DP:RD:AD:FREQ:PVAL:RBQ:ABQ:RDF:RDR:ADF:ADR	1/1:255:268:268:0:263:100%:1.3091E-157:0:36:0:0:148:115	0/1:255:245:245:115:119:50.85%:1.8953E-45:36:36:70:45:75:44
ST4.03ch12	183749	.	C	T	.	PASS	ADP=257;WT=0;HET=1;HOM=1;NC=0	GT:GQ:SDP:DP:RD:AD:FREQ:PVAL:RBQ:ABQ:RDF:RDR:ADF:ADR	1/1:255:254:254:0:249:100%:3.4194E-149:0:36:0:0:150:99	0/1:255:260:260:126:123:49.4%:1.3635E-46:36:36:72:54:81:42
ST4.03ch12	183903	.	G	T	.	PASS	ADP=217;WT=0;HET=1;HOM=1;NC=0	GT:GQ:SDP:DP:RD:AD:FREQ:PVAL:RBQ:ABQ:RDF:RDR:ADF:ADR	1/1:255:217:217:4:208:98.11%:5.2572E-119:36:40:0:4:113:95	0/1:255:218:218:99:108:52.17%:1.3334E-41:42:41:54:45:53:55
ST4.03ch12	183904	.	C	G	.	PASS	ADP=215;WT=0;HET=1;HOM=1;NC=0	GT:GQ:SDP:DP:RD:AD:FREQ:PVAL:RBQ:ABQ:RDF:RDR:ADF:ADR	1/1:255:214:214:0:209:100%:3.7876E-125:0:41:0:0:115:94	0/1:255:216:216:98:107:52.2%:3.159E-41:43:41:54:44:52:55
ST4.03ch12	183937	.	G	A	.	PASS	ADP=230;WT=1;HET=1;HOM=0;NC=0	GT:GQ:SDP:DP:RD:AD:FREQ:PVAL:RBQ:ABQ:RDF:RDR:ADF:ADR	0/0:452:247:247:242:0:0%:1E0:39:0:116:126:0:0	0/1:255:213:213:110:89:44.5%:4.3244E-33:38:40:45:65:44:45
ST4.03ch12	183940	.	T	C	.	PASS	ADP=232;WT=1;HET=1;HOM=0;NC=0	GT:GQ:SDP:DP:RD:AD:FREQ:PVAL:RBQ:ABQ:RDF:RDR:ADF:ADR	0/0:464:252:252:247:0:0%:1E0:39:0:114:133:0:0	0/1:255:213:213:112:88:44%:1.3112E-32:40:40:44:68:43:45
ST4.03ch12	184070	.	G	A	.	PASS	ADP=156;WT=0;HET=1;HOM=1;NC=0	GT:GQ:SDP:DP:RD:AD:FREQ:PVAL:RBQ:ABQ:RDF:RDR:ADF:ADR	1/1:255:164:164:0:159:100%:4.1887E-95:0:41:0:0:55:104	0/1:249:149:149:69:67:49.26%:1.1837E-25:43:44:24:45:33:34
ST4.03ch12	184153	.	C	A	.	PASS	ADP=102;WT=0;HET=1;HOM=1;NC=0	GT:GQ:SDP:DP:RD:AD:FREQ:PVAL:RBQ:ABQ:RDF:RDR:ADF:ADR	1/1:255:100:100:0:95:100%:1.1023E-56:0:40:0:0:11:84	0/1:196:105:105:41:51:55.43%:2.4816E-20:39:40:4:37:8:43
ST4.03ch12	184163	.	T	C	.	PASS	ADP=102;WT=1;HET=1;HOM=0;NC=0	GT:GQ:SDP:DP:RD:AD:FREQ:PVAL:RBQ:ABQ:RDF:RDR:ADF:ADR	0/0:179:101:101:96:0:0%:1E0:40:0:11:85:0:0	0/1:144:103:103:50:40:44.44%:3.2734E-15:41:40:8:42:4:36
ST4.03ch12	184169	.	T	A	.	PASS	ADP=98;WT=0;HET=1;HOM=1;NC=0	GT:GQ:SDP:DP:RD:AD:FREQ:PVAL:RBQ:ABQ:RDF:RDR:ADF:ADR	1/1:255:96:96:0:91:100%:2.7621E-54:0:40:0:0:11:80	0/1:178:101:101:41:47:53.41%:1.3937E-18:40:39:4:37:6:41
ST4.03ch12	184170	.	C	A	.	PASS	ADP=99;WT=0;HET=1;HOM=1;NC=0	GT:GQ:SDP:DP:RD:AD:FREQ:PVAL:RBQ:ABQ:RDF:RDR:ADF:ADR	1/1:255:99:99:0:94:100%:4.3861E-56:0:39:0:0:11:83	0/1:184:100:100:39:48:55.17%:3.8149E-19:40:38:4:35:6:42
ST4.03ch12	184175	.	T	A	.	PASS	ADP=101;WT=1;HET=1;HOM=0;NC=0	GT:GQ:SDP:DP:RD:AD:FREQ:PVAL:RBQ:ABQ:RDF:RDR:ADF:ADR	0/0:179:101:101:96:0:0%:1E0:40:0:11:85:0:0	0/1:141:101:101:49:39:44.32%:7.7239E-15:40:37:5:44:3:36
ST4.03ch12	222695	.	C	T	.	PASS	ADP=61;WT=1;HET=1;HOM=0;NC=0	GT:GQ:SDP:DP:RD:AD:FREQ:PVAL:RBQ:ABQ:RDF:RDR:ADF:ADR	0/0:89:56:56:48:0:0%:1E0:39:0:29:19:0:0	0/1:70:66:66:29:20:40.82%:8.2643E-8:39:40:17:12:13:7
ST4.03ch12	240359	.	G	A	.	PASS	ADP=372;WT=1;HET=1;HOM=0;NC=0	GT:GQ:SDP:DP:RD:AD:FREQ:PVAL:RBQ:ABQ:RDF:RDR:ADF:ADR	0/0:625:344:344:334:0:0%:1E0:36:0:124:210:0:0	0/1:255:400:400:167:214:56.17%:1.1175E-83:37:36:60:107:80:134
ST4.03ch12	242598	.	C	T	.	PASS	ADP=453;WT=1;HET=1;HOM=0;NC=0	GT:GQ:SDP:DP:RD:AD:FREQ:PVAL:RBQ:ABQ:RDF:RDR:ADF:ADR	0/0:734:401:401:391:0:0%:1E0:36:0:161:230:0:0	0/1:255:505:505:230:256:52.67%:5.128E-98:36:36:103:127:98:158
ST4.03ch12	243103	.	G	T	.	PASS	ADP=351;WT=1;HET=1;HOM=0;NC=0	GT:GQ:SDP:DP:RD:AD:FREQ:PVAL:RBQ:ABQ:RDF:RDR:ADF:ADR	0/0:599:329:329:319:0:0%:1E0:39:0:173:146:0:0	0/1:255:374:374:179:175:49.3%:4.9529E-66:41:41:117:62:108:67
ST4.03ch12	243280	.	C	T	.	PASS	ADP=379;WT=0;HET=1;HOM=1;NC=0	GT:GQ:SDP:DP:RD:AD:FREQ:PVAL:RBQ:ABQ:RDF:RDR:ADF:ADR	1/1:255:354:354:2:342:99.42%:1.5284E-201:36:39:2:0:216:126	0/1:255:404:404:219:165:42.86%:2.9459E-60:40:39:142:77:96:69
ST4.03ch12	243298	.	A	G	.	PASS	ADP=378;WT=1;HET=1;HOM=0;NC=0	GT:GQ:SDP:DP:RD:AD:FREQ:PVAL:RBQ:ABQ:RDF:RDR:ADF:ADR	0/0:617:340:340:330:0:0%:1E0:40:0:224:106:0:0	0/1:255:416:416:172:225:56.68%:3.3076E-88:40:39:108:64:156:69
ST4.03ch12	243349	.	A	G	.	PASS	ADP=370;WT=1;HET=1;HOM=0;NC=0	GT:GQ:SDP:DP:RD:AD:FREQ:PVAL:RBQ:ABQ:RDF:RDR:ADF:ADR	0/0:584:321:321:311:0:0%:1E0:41:0:166:145:0:0	0/1:255:420:420:164:236:59%:9.0494E-94:42:42:98:66:148:88
ST4.03ch12	243584	.	T	C	.	PASS	ADP=369;WT=1;HET=1;HOM=0;NC=0	GT:GQ:SDP:DP:RD:AD:FREQ:PVAL:RBQ:ABQ:RDF:RDR:ADF:ADR	0/0:595:328:328:318:0:0%:1E0:37:0:179:139:0:0	0/1:255:410:410:192:199:50.9%:1.3644E-75:38:39:103:89:103:96
ST4.03ch12	244342	.	C	T	.	PASS	ADP=525;WT=1;HET=1;HOM=0;NC=0	GT:GQ:SDP:DP:RD:AD:FREQ:PVAL:RBQ:ABQ:RDF:RDR:ADF:ADR	0/0:894:488:488:478:0:0%:1E0:36:0:255:223:0:0	0/1:255:563:563:268:276:50.74%:1.6714E-104:37:36:141:127:135:141
ST4.03ch12	244709	.	A	T	.	PASS	ADP=417;WT=1;HET=1;HOM=0;NC=0	GT:GQ:SDP:DP:RD:AD:FREQ:PVAL:RBQ:ABQ:RDF:RDR:ADF:ADR	0/0:692:380:380:370:0:0%:1E0:41:0:175:195:0:0	0/1:255:455:455:215:221:50.69%:8.7634E-84:41:41:90:125:115:106
ST4.03ch12	248043	.	C	G	.	PASS	ADP=96;WT=1;HET=1;HOM=0;NC=0	GT:GQ:SDP:DP:RD:AD:FREQ:PVAL:RBQ:ABQ:RDF:RDR:ADF:ADR	0/0:167:100:100:90:0:0%:1E0:42:0:90:0:0:0	0/1:110:92:92:43:31:41.89%:8.503E-12:43:40:43:0:30:1
ST4.03ch12	248133	.	T	C	.	PASS	ADP=101;WT=0;HET=1;HOM=1;NC=0	GT:GQ:SDP:DP:RD:AD:FREQ:PVAL:RBQ:ABQ:RDF:RDR:ADF:ADR	1/1:255:107:107:0:97:100%:6.9615E-58:0:43:0:0:42:55	0/1:165:95:95:34:43:55.84%:2.8059E-17:39:41:17:17:15:28
ST4.03ch12	248800	.	C	T	.	PASS	ADP=91;WT=1;HET=1;HOM=0;NC=0	GT:GQ:SDP:DP:RD:AD:FREQ:PVAL:RBQ:ABQ:RDF:RDR:ADF:ADR	0/0:137:84:84:74:0:0%:1E0:36:0:42:32:0:0	0/1:149:98:98:40:40:50%:1.2446E-15:37:36:22:18:25:15
ST4.03ch12	249234	.	G	A	.	PASS	ADP=121;WT=1;HET=1;HOM=0;NC=0	GT:GQ:SDP:DP:RD:AD:FREQ:PVAL:RBQ:ABQ:RDF:RDR:ADF:ADR	0/0:224:129:129:119:0:0%:1E0:36:0:67:52:0:0	0/1:160:114:114:52:44:45.83%:8.8535E-17:39:36:33:19:26:18
ST4.03ch12	249243	.	C	T	.	PASS	ADP=118;WT=0;HET=1;HOM=1;NC=0	GT:GQ:SDP:DP:RD:AD:FREQ:PVAL:RBQ:ABQ:RDF:RDR:ADF:ADR	1/1:255:122:122:0:112:100%:6.9655E-67:0:37:0:0:61:51	0/1:188:114:114:46:50:52.08%:1.3683E-19:37:39:26:20:30:20
ST4.03ch12	249398	.	C	T	.	PASS	ADP=76;WT=0;HET=1;HOM=1;NC=0	GT:GQ:SDP:DP:RD:AD:FREQ:PVAL:RBQ:ABQ:RDF:RDR:ADF:ADR	1/1:255:75:75:0:65:100%:1.0519E-38:0:36:0:0:27:38	0/1:121:77:77:27:32:54.24%:6.5868E-13:37:38:11:16:13:19
ST4.03ch12	250811	.	G	A	.	PASS	ADP=104;WT=1;HET=1;HOM=0;NC=0	GT:GQ:SDP:DP:RD:AD:FREQ:PVAL:RBQ:ABQ:RDF:RDR:ADF:ADR	0/0:167:102:102:90:0:0%:1E0:42:0:55:35:0:0	0/1:163:107:107:45:44:49.44%:4.4109E-17:39:38:23:22:28:16
ST4.03ch12	250860	.	C	T	.	PASS	ADP=121;WT=1;HET=1;HOM=0;NC=0	GT:GQ:SDP:DP:RD:AD:FREQ:PVAL:RBQ:ABQ:RDF:RDR:ADF:ADR	0/0:209:123:123:111:0:0%:1E0:40:0:61:50:0:0	0/1:158:119:119:57:44:43.56%:1.3461E-16:38:46:38:19:26:18
ST4.03ch12	254001	.	T	C	.	PASS	ADP=116;WT=0;HET=1;HOM=1;NC=0	GT:GQ:SDP:DP:RD:AD:FREQ:PVAL:RBQ:ABQ:RDF:RDR:ADF:ADR	1/1:255:104:104:0:92:100%:6.9429E-55:0:39:0:0:47:45	0/1:239:129:129:49:62:55.86%:1.2195E-24:38:39:23:26:31:31
ST4.03ch12	261102	.	A	G	.	PASS	ADP=190;WT=0;HET=1;HOM=1;NC=0	GT:GQ:SDP:DP:RD:AD:FREQ:PVAL:RBQ:ABQ:RDF:RDR:ADF:ADR	1/1:255:167:167:0:156:100%:2.6554E-93:0:37:0:0:70:86	0/1:255:214:214:95:100:51.28%:2.2125E-38:36:36:36:59:45:55
ST4.03ch12	261198	.	C	T	.	PASS	ADP=117;WT=1;HET=1;HOM=0;NC=0	GT:GQ:SDP:DP:RD:AD:FREQ:PVAL:RBQ:ABQ:RDF:RDR:ADF:ADR	0/0:172:103:103:91:0:0%:1E0:43:0:29:62:0:0	0/1:167:132:132:66:47:41.59%:1.6073E-17:43:39:16:50:13:34
ST4.03ch12	271696	.	C	T	.	PASS	ADP=110;WT=1;HET=1;HOM=0;NC=0	GT:GQ:SDP:DP:RD:AD:FREQ:PVAL:RBQ:ABQ:RDF:RDR:ADF:ADR	0/0:201:120:120:108:0:0%:1E0:37:0:44:64:0:0	0/1:193:101:101:33:49:59.76%:4.8714E-20:37:36:9:24:15:34
ST4.03ch12	272359	.	A	G	.	PASS	ADP=105;WT=1;HET=1;HOM=0;NC=0	GT:GQ:SDP:DP:RD:AD:FREQ:PVAL:RBQ:ABQ:RDF:RDR:ADF:ADR	0/0:201:120:120:108:0:0%:1E0:36:0:48:60:0:0	0/1:163:91:91:30:42:58.33%:3.9989E-17:35:36:10:20:14:28
ST4.03ch12	281142	.	T	C	.	PASS	ADP=544;WT=1;HET=1;HOM=0;NC=0	GT:GQ:SDP:DP:RD:AD:FREQ:PVAL:RBQ:ABQ:RDF:RDR:ADF:ADR	0/0:951:514:514:507:0:0%:1E0:38:0:271:236:0:0	0/1:255:575:575:318:244:43.42%:5.4185E-89:38:38:185:133:148:96
ST4.03ch12	286443	.	A	G	.	PASS	ADP=77;WT=1;HET=1;HOM=0;NC=0	GT:GQ:SDP:DP:RD:AD:FREQ:PVAL:RBQ:ABQ:RDF:RDR:ADF:ADR	0/0:123:73:73:65:0:0%:1E0:40:0:55:10:0:0	0/1:104:82:82:38:29:43.28%:3.7837E-11:38:42:30:8:26:3
ST4.03ch12	286589	.	G	A	.	PASS	ADP=76;WT=0;HET=1;HOM=1;NC=0	GT:GQ:SDP:DP:RD:AD:FREQ:PVAL:RBQ:ABQ:RDF:RDR:ADF:ADR	1/1:255:61:61:0:53:100%:1.5943E-31:0:41:0:0:24:29	0/1:161:91:91:34:42:55.26%:7.7351E-17:51:40:17:17:18:24
ST4.03ch12	286653	.	A	C	.	PASS	ADP=73;WT=1;HET=1;HOM=0;NC=0	GT:GQ:SDP:DP:RD:AD:FREQ:PVAL:RBQ:ABQ:RDF:RDR:ADF:ADR	0/0:111:68:68:60:0:0%:1E0:36:0:19:41:0:0	0/1:92:78:78:37:26:41.27%:5.6671E-10:43:38:11:26:5:21
ST4.03ch12	287482	.	T	A	.	PASS	ADP=80;WT=1;HET=1;HOM=0;NC=0	GT:GQ:SDP:DP:RD:AD:FREQ:PVAL:RBQ:ABQ:RDF:RDR:ADF:ADR	0/0:130:77:77:69:0:0%:1E0:40:0:36:33:0:0	0/1:112:83:83:37:31:45.59%:5.3252E-12:39:39:21:16:24:7
ST4.03ch12	287656	.	T	C	.	PASS	ADP=79;WT=1;HET=1;HOM=0;NC=0	GT:GQ:SDP:DP:RD:AD:FREQ:PVAL:RBQ:ABQ:RDF:RDR:ADF:ADR	0/0:115:70:70:62:0:0%:1E0:38:0:31:31:0:0	0/1:128:88:88:38:35:47.95%:1.2823E-13:42:39:25:13:20:15
ST4.03ch12	302033	.	T	C	.	PASS	ADP=128;WT=1;HET=1;HOM=0;NC=0	GT:GQ:SDP:DP:RD:AD:FREQ:PVAL:RBQ:ABQ:RDF:RDR:ADF:ADR	0/0:205:118:118:110:0:0%:1E0:42:0:110:0:0:0	0/1:181:139:139:73:51:41.13%:6.4929E-19:43:42:73:0:48:3
ST4.03ch12	302115	.	C	T	.	PASS	ADP=187;WT=1;HET=1;HOM=0;NC=0	GT:GQ:SDP:DP:RD:AD:FREQ:PVAL:RBQ:ABQ:RDF:RDR:ADF:ADR	0/0:325:182:182:174:0:0%:1E0:39:0:116:58:0:0	0/1:255:192:192:100:77:43.5%:1.5192E-28:42:39:60:40:44:33
ST4.03ch12	302267	.	C	T	.	PASS	ADP=238;WT=1;HET=1;HOM=0;NC=0	GT:GQ:SDP:DP:RD:AD:FREQ:PVAL:RBQ:ABQ:RDF:RDR:ADF:ADR	0/0:396:220:220:212:0:0%:1E0:39:0:109:103:0:0	0/1:255:256:256:132:108:45%:4.5236E-40:40:40:82:50:66:42
ST4.03ch12	313789	.	T	C	.	PASS	ADP=250;WT=1;HET=0;HOM=1;NC=0	GT:GQ:SDP:DP:RD:AD:FREQ:PVAL:RBQ:ABQ:RDF:RDR:ADF:ADR	1/1:52:210:210:0:10:100%:5.4125E-6:0:37:0:0:5:5	0/0:1:291:291:3:3:50%:9.0909E-2:37:37:0:3:1:2
ST4.03ch12	316477	.	G	C	.	PASS	ADP=234;WT=1;HET=1;HOM=0;NC=0	GT:GQ:SDP:DP:RD:AD:FREQ:PVAL:RBQ:ABQ:RDF:RDR:ADF:ADR	0/0:355:197:197:189:0:0%:1E0:36:0:93:96:0:0	0/1:255:272:272:138:122:46.92%:1.2614E-45:38:36:54:84:53:69
ST4.03ch12	317571	.	T	C	.	PASS	ADP=326;WT=1;HET=1;HOM=0;NC=0	GT:GQ:SDP:DP:RD:AD:FREQ:PVAL:RBQ:ABQ:RDF:RDR:ADF:ADR	0/0:509:282:282:271:0:0%:1E0:37:0:131:140:0:0	0/1:255:371:371:188:168:47.19%:1.1342E-62:37:37:87:101:91:77
ST4.03ch12	317610	.	C	T	.	PASS	ADP=348;WT=0;HET=1;HOM=1;NC=0	GT:GQ:SDP:DP:RD:AD:FREQ:PVAL:RBQ:ABQ:RDF:RDR:ADF:ADR	1/1:255:283:283:0:272:100%:5.0786E-163:0:36:0:0:126:146	0/1:255:413:413:206:192:48.24%:6.2998E-72:36:37:95:111:96:96
ST4.03ch12	317908	.	A	G	.	PASS	ADP=289;WT=0;HET=1;HOM=1;NC=0	GT:GQ:SDP:DP:RD:AD:FREQ:PVAL:RBQ:ABQ:RDF:RDR:ADF:ADR	1/1:255:272:272:2:251:98.82%:4.3603E-147:37:37:1:1:120:131	0/1:255:306:306:144:145:50.17%:4.883E-55:37:39:67:77:58:87
ST4.03ch12	317973	.	A	G	.	PASS	ADP=265;WT=1;HET=1;HOM=0;NC=0	GT:GQ:SDP:DP:RD:AD:FREQ:PVAL:RBQ:ABQ:RDF:RDR:ADF:ADR	0/0:59:264:264:31:0:0%:1E0:37:0:18:13:0:0	0/1:56:266:266:13:15:53.57%:2.3037E-6:43:39:10:3:11:4
ST4.03ch12	318297	.	T	A	.	PASS	ADP=266;WT=0;HET=1;HOM=1;NC=0	GT:GQ:SDP:DP:RD:AD:FREQ:PVAL:RBQ:ABQ:RDF:RDR:ADF:ADR	1/1:152:264:264:0:27:100%:5.1363E-16:0:42:0:0:17:10	0/1:55:268:268:15:15:50%:2.9161E-6:39:39:10:5:13:2
ST4.03ch12	318319	.	C	T	.	PASS	ADP=264;WT=0;HET=1;HOM=1;NC=0	GT:GQ:SDP:DP:RD:AD:FREQ:PVAL:RBQ:ABQ:RDF:RDR:ADF:ADR	1/1:141:262:262:0:25:100%:7.9107E-15:0:43:0:0:15:10	0/1:56:266:266:13:15:53.57%:2.3037E-6:47:37:10:3:11:4
ST4.03ch12	318514	.	T	C	.	PASS	ADP=267;WT=0;HET=1;HOM=1;NC=0	GT:GQ:SDP:DP:RD:AD:FREQ:PVAL:RBQ:ABQ:RDF:RDR:ADF:ADR	1/1:76:251:251:0:14:100%:2.4927E-8:0:38:0:0:10:4	0/1:105:284:284:19:27:58.7%:2.9994E-11:40:39:14:5:15:12
ST4.03ch12	318803	.	A	C	.	PASS	ADP=399;WT=1;HET=1;HOM=0;NC=0	GT:GQ:SDP:DP:RD:AD:FREQ:PVAL:RBQ:ABQ:RDF:RDR:ADF:ADR	0/0:627:372:372:354:2:0.56%:2.4965E-1:37:37:155:199:1:1	0/1:255:427:427:202:213:51.33%:4.6988E-81:37:37:92:110:86:127
ST4.03ch12	318857	.	T	G	.	PASS	ADP=324;WT=0;HET=1;HOM=1;NC=0	GT:GQ:SDP:DP:RD:AD:FREQ:PVAL:RBQ:ABQ:RDF:RDR:ADF:ADR	1/1:255:299:299:2:281:99.29%:4.9982E-165:37:36:1:1:87:194	0/1:255:349:349:169:168:49.85%:1.4769E-63:36:36:40:129:62:106
ST4.03ch12	322560	.	A	G	.	PASS	ADP=197;WT=1;HET=1;HOM=0;NC=0	GT:GQ:SDP:DP:RD:AD:FREQ:PVAL:RBQ:ABQ:RDF:RDR:ADF:ADR	0/0:292:183:183:165:1:0.6%:5E-1:36:37:82:83:1:0	0/1:255:212:212:97:101:51.01%:1.0566E-38:36:36:43:54:55:46
ST4.03ch12	322658	.	T	G	.	PASS	ADP=337;WT=1;HET=1;HOM=0;NC=0	GT:GQ:SDP:DP:RD:AD:FREQ:PVAL:RBQ:ABQ:RDF:RDR:ADF:ADR	0/0:588:330:330:313:0:0%:1E0:36:0:241:72:0:0	0/1:255:345:345:169:162:48.94%:5.1543E-61:36:36:130:39:114:48
ST4.03ch12	336691	.	C	T	.	PASS	ADP=295;WT=1;HET=1;HOM=0;NC=0	GT:GQ:SDP:DP:RD:AD:FREQ:PVAL:RBQ:ABQ:RDF:RDR:ADF:ADR	0/0:501:279:279:267:0:0%:1E0:40:0:265:2:0:0	0/1:255:312:312:158:142:47.33%:4.1181E-53:41:41:156:2:140:2
ST4.03ch12	337779	.	T	C	.	PASS	ADP=351;WT=1;HET=1;HOM=0;NC=0	GT:GQ:SDP:DP:RD:AD:FREQ:PVAL:RBQ:ABQ:RDF:RDR:ADF:ADR	0/0:541:329:329:315:3:0.94%:1.2441E-1:42:37:174:141:3:0	0/1:255:374:374:190:166:46.63%:9.3988E-62:41:40:112:78:105:61
ST4.03ch12	337953	.	C	G	.	PASS	ADP=549;WT=1;HET=1;HOM=0;NC=0	GT:GQ:SDP:DP:RD:AD:FREQ:PVAL:RBQ:ABQ:RDF:RDR:ADF:ADR	0/0:865:472:472:461:0:0%:1E0:41:0:312:149:0:0	0/1:255:626:626:326:287:46.82%:2.1241E-106:42:44:224:102:174:113
ST4.03ch12	337966	.	T	C	.	PASS	ADP=553;WT=1;HET=1;HOM=0;NC=0	GT:GQ:SDP:DP:RD:AD:FREQ:PVAL:RBQ:ABQ:RDF:RDR:ADF:ADR	0/0:864:473:473:462:0:0%:1E0:43:0:318:144:0:0	0/1:255:633:633:324:296:47.74%:3.0102E-110:43:43:225:99:187:109
ST4.03ch12	338119	.	C	T	.	PASS	ADP=348;WT=0;HET=1;HOM=1;NC=0	GT:GQ:SDP:DP:RD:AD:FREQ:PVAL:RBQ:ABQ:RDF:RDR:ADF:ADR	1/1:255:310:310:0:299:100%:2.9557E-179:0:37:0:0:95:204	0/1:255:387:387:173:201:53.74%:1.4861E-77:38:38:64:109:58:143
ST4.03ch12	375307	.	C	T	.	PASS	ADP=54;WT=0;HET=1;HOM=1;NC=0	GT:GQ:SDP:DP:RD:AD:FREQ:PVAL:RBQ:ABQ:RDF:RDR:ADF:ADR	1/1:236:52:52:0:41:100%:2.3541E-24:0:37:0:0:17:24	0/1:85:56:56:16:22:57.89%:3.0605E-9:37:37:7:9:6:16
ST4.03ch12	393543	.	A	C	.	PASS	ADP=191;WT=0;HET=1;HOM=1;NC=0	GT:GQ:SDP:DP:RD:AD:FREQ:PVAL:RBQ:ABQ:RDF:RDR:ADF:ADR	1/1:255:170:170:0:159:100%:4.1887E-95:0:39:0:0:84:75	0/1:255:213:213:90:105:53.85%:7.7645E-41:37:37:51:39:44:61
ST4.03ch12	396150	.	T	C	.	PASS	ADP=162;WT=1;HET=1;HOM=0;NC=0	GT:GQ:SDP:DP:RD:AD:FREQ:PVAL:RBQ:ABQ:RDF:RDR:ADF:ADR	0/0:247:142:142:131:0:0%:1E0:40:0:87:44:0:0	0/1:255:183:183:73:93:56.02%:1.1001E-36:44:40:61:12:57:36
ST4.03ch12	396311	.	C	T	.	PASS	ADP=162;WT=1;HET=1;HOM=0;NC=0	GT:GQ:SDP:DP:RD:AD:FREQ:PVAL:RBQ:ABQ:RDF:RDR:ADF:ADR	0/0:235:137:137:126:0:0%:1E0:38:0:51:75:0:0	0/1:255:187:187:82:88:51.76%:6.1203E-34:43:41:41:41:42:46
ST4.03ch12	397982	.	C	A	.	PASS	ADP=110;WT=1;HET=1;HOM=0;NC=0	GT:GQ:SDP:DP:RD:AD:FREQ:PVAL:RBQ:ABQ:RDF:RDR:ADF:ADR	0/0:164:97:97:87:0:0%:1E0:38:0:64:23:0:0	0/1:192:124:124:56:52:48.15%:6.1118E-20:40:38:42:14:40:12
ST4.03ch12	398094	.	G	T	.	PASS	ADP=157;WT=1;HET=1;HOM=0;NC=0	GT:GQ:SDP:DP:RD:AD:FREQ:PVAL:RBQ:ABQ:RDF:RDR:ADF:ADR	0/0:235:135:135:125:0:0%:1E0:36:0:69:56:0:0	0/1:255:180:180:78:86:52.44%:2.6476E-33:36:37:41:37:46:40
ST4.03ch12	398271	.	C	A	.	PASS	ADP=149;WT=1;HET=0;HOM=1;NC=0	GT:GQ:SDP:DP:RD:AD:FREQ:PVAL:RBQ:ABQ:RDF:RDR:ADF:ADR	1/1:52:139:139:0:10:100%:5.4125E-6:0:35:0:0:8:2	0/0:3:159:159:6:4:40%:4.3344E-2:49:37:4:2:1:3
ST4.03ch12	399537	.	C	T	.	PASS	ADP=138;WT=1;HET=1;HOM=0;NC=0	GT:GQ:SDP:DP:RD:AD:FREQ:PVAL:RBQ:ABQ:RDF:RDR:ADF:ADR	0/0:209:122:122:112:0:0%:1E0:37:0:34:78:0:0	0/1:239:155:155:73:65:47.1%:1.2394E-24:36:36:31:42:21:44
ST4.03ch12	400299	.	G	A	.	PASS	ADP=130;WT=1;HET=1;HOM=0;NC=0	GT:GQ:SDP:DP:RD:AD:FREQ:PVAL:RBQ:ABQ:RDF:RDR:ADF:ADR	0/0:190:111:111:101:0:0%:1E0:40:0:67:34:0:0	0/1:218:150:150:74:60:44.78%:1.5837E-22:44:43:55:19:39:21
ST4.03ch12	400348	.	G	A	.	PASS	ADP=142;WT=1;HET=1;HOM=0;NC=0	GT:GQ:SDP:DP:RD:AD:FREQ:PVAL:RBQ:ABQ:RDF:RDR:ADF:ADR	0/0:217:125:125:115:0:0%:1E0:36:0:49:66:0:0	0/1:227:160:160:81:63:43.75%:1.6754E-23:40:38:42:39:30:33
ST4.03ch12	400824	.	C	T	.	PASS	ADP=106;WT=0;HET=1;HOM=1;NC=0	GT:GQ:SDP:DP:RD:AD:FREQ:PVAL:RBQ:ABQ:RDF:RDR:ADF:ADR	1/1:255:92:92:0:82:100%:6.8742E-49:0:36:0:0:24:58	0/1:184:120:120:54:50:48.08%:3.4293E-19:36:36:23:31:14:36
ST4.03ch12	401075	.	A	G	.	PASS	ADP=86;WT=1;HET=1;HOM=0;NC=0	GT:GQ:SDP:DP:RD:AD:FREQ:PVAL:RBQ:ABQ:RDF:RDR:ADF:ADR	0/0:119:73:73:63:0:0%:1E0:41:0:29:34:0:0	0/1:161:99:99:40:43:51.81%:6.5235E-17:39:42:26:14:21:22
ST4.03ch12	401113	.	A	C	.	PASS	ADP=78;WT=1;HET=1;HOM=0;NC=0	GT:GQ:SDP:DP:RD:AD:FREQ:PVAL:RBQ:ABQ:RDF:RDR:ADF:ADR	0/0:113:77:77:66:1:1.49%:5E-1:39:37:36:30:0:1	0/1:129:79:79:29:34:53.97%:1.1758E-13:38:42:16:13:17:17
ST4.03ch12	401139	.	A	G	.	PASS	ADP=75;WT=0;HET=1;HOM=1;NC=0	GT:GQ:SDP:DP:RD:AD:FREQ:PVAL:RBQ:ABQ:RDF:RDR:ADF:ADR	1/1:255:75:75:0:65:100%:1.0519E-38:0:38:0:0:37:28	0/1:106:76:76:31:29:48.33%:2.0452E-11:47:39:14:17:15:14
ST4.03ch12	401201	.	C	G	.	PASS	ADP=71;WT=0;HET=1;HOM=1;NC=0	GT:GQ:SDP:DP:RD:AD:FREQ:PVAL:RBQ:ABQ:RDF:RDR:ADF:ADR	1/1:255:67:67:0:57:100%:6.4572E-34:0:43:0:0:37:20	0/1:102:76:76:32:28:46.67%:5.88E-11:38:42:10:22:13:15
ST4.03ch12	401221	.	T	C	.	PASS	ADP=69;WT=0;HET=1;HOM=1;NC=0	GT:GQ:SDP:DP:RD:AD:FREQ:PVAL:RBQ:ABQ:RDF:RDR:ADF:ADR	1/1:255:67:67:0:57:100%:6.4572E-34:0:44:0:0:40:17	0/1:109:71:71:26:29:52.73%:1.1491E-11:36:38:10:16:9:20
ST4.03ch12	401239	.	T	G	.	PASS	ADP=71;WT=1;HET=1;HOM=0;NC=0	GT:GQ:SDP:DP:RD:AD:FREQ:PVAL:RBQ:ABQ:RDF:RDR:ADF:ADR	0/0:119:73:73:63:0:0%:1E0:49:0:48:15:0:0	0/1:96:69:69:27:26:49.06%:2.4512E-10:45:37:10:17:10:16
ST4.03ch12	401251	.	A	G	.	PASS	ADP=70;WT=1;HET=1;HOM=0;NC=0	GT:GQ:SDP:DP:RD:AD:FREQ:PVAL:RBQ:ABQ:RDF:RDR:ADF:ADR	0/0:115:71:71:61:0:0%:1E0:48:0:40:21:0:0	0/1:100:70:70:27:27:50%:9.2779E-11:43:36:10:17:12:15
ST4.03ch12	401323	.	G	A	.	PASS	ADP=70;WT=0;HET=1;HOM=1;NC=0	GT:GQ:SDP:DP:RD:AD:FREQ:PVAL:RBQ:ABQ:RDF:RDR:ADF:ADR	1/1:255:71:71:0:61:100%:2.609E-36:0:38:0:0:26:35	0/1:86:69:69:29:24:45.28%:2.005E-9:41:39:24:5:9:15
ST4.03ch12	401346	.	A	G	.	PASS	ADP=67;WT=1;HET=1;HOM=0;NC=0	GT:GQ:SDP:DP:RD:AD:FREQ:PVAL:RBQ:ABQ:RDF:RDR:ADF:ADR	0/0:111:70:70:60:0:0%:1E0:42:0:29:31:0:0	0/1:103:64:64:21:27:56.25%:4.1928E-11:42:36:9:12:20:7
ST4.03ch12	401361	.	A	G	.	PASS	ADP=63;WT=0;HET=1;HOM=1;NC=0	GT:GQ:SDP:DP:RD:AD:FREQ:PVAL:RBQ:ABQ:RDF:RDR:ADF:ADR	1/1:255:64:64:0:54:100%:4.0229E-32:0:41:0:0:26:28	0/1:67:62:62:27:19:41.3%:1.8161E-7:37:42:20:7:9:10
ST4.03ch12	401498	.	C	T	.	PASS	ADP=81;WT=0;HET=1;HOM=1;NC=0	GT:GQ:SDP:DP:RD:AD:FREQ:PVAL:RBQ:ABQ:RDF:RDR:ADF:ADR	1/1:255:72:72:0:62:100%:6.5755E-37:0:39:0:0:39:23	0/1:106:90:90:44:30:40.54%:2.2803E-11:41:43:25:19:24:6
ST4.03ch12	401567	.	A	G	.	PASS	ADP=95;WT=0;HET=1;HOM=1;NC=0	GT:GQ:SDP:DP:RD:AD:FREQ:PVAL:RBQ:ABQ:RDF:RDR:ADF:ADR	1/1:255:78:78:0:68:100%:1.6809E-40:0:37:0:0:40:28	0/1:160:112:112:52:44:45.83%:8.8535E-17:40:37:35:17:23:21
ST4.03ch12	403244	.	A	G	.	PASS	ADP=86;WT=1;HET=1;HOM=0;NC=0	GT:GQ:SDP:DP:RD:AD:FREQ:PVAL:RBQ:ABQ:RDF:RDR:ADF:ADR	0/0:100:63:63:53:0:0%:1E0:36:0:11:42:0:0	0/1:200:109:109:41:52:55.91%:8.9875E-21:36:37:8:33:11:41
ST4.03ch12	416329	.	C	T	.	PASS	ADP=71;WT=1;HET=1;HOM=0;NC=0	GT:GQ:SDP:DP:RD:AD:FREQ:PVAL:RBQ:ABQ:RDF:RDR:ADF:ADR	0/0:126:78:78:68:0:0%:1E0:38:0:28:40:0:0	0/1:103:65:65:22:27:55.1%:4.8824E-11:36:42:11:11:17:10
ST4.03ch12	416367	.	C	T	.	PASS	ADP=67;WT=0;HET=1;HOM=1;NC=0	GT:GQ:SDP:DP:RD:AD:FREQ:PVAL:RBQ:ABQ:RDF:RDR:ADF:ADR	1/1:255:69:69:0:59:100%:4.1056E-35:0:37:0:0:30:29	0/1:79:65:65:27:22:44.9%:1.1173E-8:47:37:18:9:15:7
ST4.03ch12	416440	.	C	A	.	PASS	ADP=62;WT=0;HET=1;HOM=1;NC=0	GT:GQ:SDP:DP:RD:AD:FREQ:PVAL:RBQ:ABQ:RDF:RDR:ADF:ADR	1/1:255:57:57:0:47:100%:6.1512E-28:0:46:0:0:33:14	0/1:97:67:67:25:26:50.98%:1.9611E-10:39:38:11:14:18:8
ST4.03ch12	416459	.	A	T,G	.	PASS	ADP=63;WT=0;HET=1;HOM=1;NC=0	GT:GQ:SDP:DP:RD:AD:FREQ:PVAL:RBQ:ABQ:RDF:RDR:ADF:ADR	1/1:255:61:61:0:51:100%:2.5024E-30:0:41:0:0:27:24	0/2:146:65:65:0:26:53.06%:2.0165E-15:0:42:0:0:13:13
ST4.03ch12	416484	.	A	T	.	PASS	ADP=70;WT=1;HET=1;HOM=0;NC=0	GT:GQ:SDP:DP:RD:AD:FREQ:PVAL:RBQ:ABQ:RDF:RDR:ADF:ADR	0/0:104:65:65:55:0:0%:1E0:43:0:31:24:0:0	0/1:102:75:75:31:28:47.46%:5.349E-11:46:44:21:10:18:10
ST4.03ch12	416540	.	G	A	.	PASS	ADP=65;WT=0;HET=1;HOM=1;NC=0	GT:GQ:SDP:DP:RD:AD:FREQ:PVAL:RBQ:ABQ:RDF:RDR:ADF:ADR	1/1:255:56:56:0:45:100%:9.6314E-27:0:40:0:0:19:26	0/1:132:74:74:24:34:58.62%:5.3076E-14:40:45:15:9:18:16
ST4.03ch12	489510	.	G	A	.	PASS	ADP=143;WT=0;HET=1;HOM=1;NC=0	GT:GQ:SDP:DP:RD:AD:FREQ:PVAL:RBQ:ABQ:RDF:RDR:ADF:ADR	1/1:255:130:130:0:112:100%:6.9655E-67:0:36:0:0:66:46	0/1:239:157:157:63:64:50.39%:1.1194E-24:38:37:48:15:36:28
ST4.03ch12	490774	.	C	T	.	PASS	ADP=108;WT=0;HET=1;HOM=1;NC=0	GT:GQ:SDP:DP:RD:AD:FREQ:PVAL:RBQ:ABQ:RDF:RDR:ADF:ADR	1/1:255:93:93:0:75:100%:1.0773E-44:0:41:0:0:54:21	0/1:210:124:124:40:54:57.45%:9.8526E-22:41:39:24:16:35:19
ST4.03ch12	530550	.	A	G	.	PASS	ADP=963;WT=1;HET=1;HOM=0;NC=0	GT:GQ:SDP:DP:RD:AD:FREQ:PVAL:RBQ:ABQ:RDF:RDR:ADF:ADR	0/0:1408:774:774:751:0:0%:1E0:37:0:731:20:0:0	0/1:255:1152:1152:560:555:49.78%:7.7134E-206:37:36:556:4:527:28
ST4.03ch12	553156	.	A	C	.	PASS	ADP=161;WT=1;HET=1;HOM=0;NC=0	GT:GQ:SDP:DP:RD:AD:FREQ:PVAL:RBQ:ABQ:RDF:RDR:ADF:ADR	0/0:209:134:134:111:0:0%:1E0:44:0:108:3:0:0	0/1:243:189:189:84:67:44.37%:4.9846E-25:46:45:83:1:65:2
ST4.03ch12	580538	.	C	T	.	PASS	ADP=130;WT=1;HET=1;HOM=0;NC=0	GT:GQ:SDP:DP:RD:AD:FREQ:PVAL:RBQ:ABQ:RDF:RDR:ADF:ADR	0/0:160:113:113:93:1:1.06%:5E-1:39:74:59:34:1:0	0/1:206:148:148:62:56:47.46%:2.3785E-21:41:38:44:18:39:17
ST4.03ch12	586958	.	G	C	.	PASS	ADP=106;WT=0;HET=1;HOM=1;NC=0	GT:GQ:SDP:DP:RD:AD:FREQ:PVAL:RBQ:ABQ:RDF:RDR:ADF:ADR	1/1:255:86:86:0:68:100%:1.6809E-40:0:37:0:0:5:63	0/1:155:127:127:55:43:43.88%:2.9324E-16:38:43:4:51:9:34
ST4.03ch12	606370	.	T	C	.	PASS	ADP=63;WT=0;HET=1;HOM=1;NC=0	GT:GQ:SDP:DP:RD:AD:FREQ:PVAL:RBQ:ABQ:RDF:RDR:ADF:ADR	1/1:248:60:60:0:43:100%:1.5066E-25:0:37:0:0:11:32	0/1:61:66:66:19:17:47.22%:6.3405E-7:37:37:10:9:7:10
ST4.03ch12	609976	.	A	G	.	PASS	ADP=724;WT=0;HET=1;HOM=1;NC=0	GT:GQ:SDP:DP:RD:AD:FREQ:PVAL:RBQ:ABQ:RDF:RDR:ADF:ADR	1/1:255:646:646:1:625:99.84%:0E0:37:37:1:0:379:246	0/1:255:803:803:327:448:57.81%:3.4272E-176:37:37:212:115:262:186
ST4.03ch12	610007	.	A	G	.	PASS	ADP=705;WT=1;HET=1;HOM=0;NC=0	GT:GQ:SDP:DP:RD:AD:FREQ:PVAL:RBQ:ABQ:RDF:RDR:ADF:ADR	0/0:1138:639:639:618:1:0.16%:5E-1:36:37:318:300:1:0	0/1:255:772:772:417:328:44.03%:8.9879E-120:36:36:217:200:166:162
ST4.03ch12	610854	.	T	C	.	PASS	ADP=720;WT=0;HET=1;HOM=1;NC=0	GT:GQ:SDP:DP:RD:AD:FREQ:PVAL:RBQ:ABQ:RDF:RDR:ADF:ADR	1/1:255:644:644:1:616:99.84%:0E0:37:36:0:1:198:418	0/1:255:796:796:282:388:57.82%:9.0246E-153:36:36:90:192:110:278
ST4.03ch12	611569	.	T	C	.	PASS	ADP=549;WT=0;HET=1;HOM=1;NC=0	GT:GQ:SDP:DP:RD:AD:FREQ:PVAL:RBQ:ABQ:RDF:RDR:ADF:ADR	1/1:255:503:503:0:482:100%:2.4963E-289:0:36:0:0:60:422	0/1:255:596:596:256:313:55.01%:2.739E-121:35:36:30:226:35:278
ST4.03ch12	611603	.	G	A	.	PASS	ADP=445;WT=1;HET=1;HOM=0;NC=0	GT:GQ:SDP:DP:RD:AD:FREQ:PVAL:RBQ:ABQ:RDF:RDR:ADF:ADR	0/0:726:409:409:388:0:0%:1E0:36:0:11:377:0:0	0/1:255:482:482:258:197:43.3%:6.2035E-72:36:36:7:251:12:185
ST4.03ch12	631415	.	G	A	.	PASS	ADP=113;WT=1;HET=1;HOM=0;NC=0	GT:GQ:SDP:DP:RD:AD:FREQ:PVAL:RBQ:ABQ:RDF:RDR:ADF:ADR	0/0:175:121:121:94:0:0%:1E0:42:0:68:26:0:0	0/1:164:105:105:35:43:55.13%:3.2729E-17:39:38:19:16:27:16
ST4.03ch12	633534	.	G	T	.	PASS	ADP=130;WT=0;HET=1;HOM=1;NC=0	GT:GQ:SDP:DP:RD:AD:FREQ:PVAL:RBQ:ABQ:RDF:RDR:ADF:ADR	1/1:255:124:124:0:97:100%:6.9615E-58:0:44:0:0:64:33	0/1:183:136:136:56:50:47.17%:4.1881E-19:44:45:30:26:35:15
ST4.03ch12	633566	.	G	T	.	PASS	ADP=128;WT=1;HET=1;HOM=0;NC=0	GT:GQ:SDP:DP:RD:AD:FREQ:PVAL:RBQ:ABQ:RDF:RDR:ADF:ADR	0/0:179:122:122:95:0:0%:1E0:38:0:33:62:0:0	0/1:194:134:134:51:52:50%:3.5226E-20:43:39:26:25:19:33
ST4.03ch12	642671	.	C	G	.	PASS	ADP=1658;WT=0;HET=1;HOM=1;NC=0	GT:GQ:SDP:DP:RD:AD:FREQ:PVAL:RBQ:ABQ:RDF:RDR:ADF:ADR	1/1:255:1182:1182:1:1159:99.83%:0E0:37:36:1:0:1093:66	0/1:255:2134:2134:1119:991:46.97%:0E0:36:36:1035:84:895:96
ST4.03ch12	643019	.	A	G	.	PASS	ADP=2665;WT=0;HET=1;HOM=1;NC=0	GT:GQ:SDP:DP:RD:AD:FREQ:PVAL:RBQ:ABQ:RDF:RDR:ADF:ADR	1/1:255:2050:2050:1:2032:99.9%:0E0:37:36:1:0:1771:261	0/1:255:3281:3281:1608:1662:50.83%:0E0:35:36:1298:310:1381:281
ST4.03ch12	643094	.	T	G	.	PASS	ADP=2881;WT=1;HET=1;HOM=0;NC=0	GT:GQ:SDP:DP:RD:AD:FREQ:PVAL:RBQ:ABQ:RDF:RDR:ADF:ADR	0/0:2147483647:2565:2565:2552:1:0.04%:8.7507E-1:36:37:1339:1213:0:1	0/1:255:3197:3197:1746:1439:45.12%:0E0:36:36:1040:706:854:585
ST4.03ch12	644082	.	A	T	.	PASS	ADP=2926;WT=1;HET=1;HOM=0;NC=0	GT:GQ:SDP:DP:RD:AD:FREQ:PVAL:RBQ:ABQ:RDF:RDR:ADF:ADR	0/0:2147483647:2597:2597:2583:2:0.08%:6.8757E-1:40:37:1658:925:2:0	0/1:255:3256:3256:1747:1497:46.15%:0E0:40:41:1109:638:953:544
ST4.03ch12	644809	.	C	T	.	PASS	ADP=2948;WT=1;HET=1;HOM=0;NC=0	GT:GQ:SDP:DP:RD:AD:FREQ:PVAL:RBQ:ABQ:RDF:RDR:ADF:ADR	0/0:2147483647:2589:2589:2576:1:0.04%:8.7507E-1:42:37:1596:980:0:1	0/1:255:3308:3308:1748:1551:47.01%:0E0:41:42:1078:670:957:594
ST4.03ch12	644828	.	A	C	.	PASS	ADP=2838;WT=0;HET=1;HOM=1;NC=0	GT:GQ:SDP:DP:RD:AD:FREQ:PVAL:RBQ:ABQ:RDF:RDR:ADF:ADR	1/1:255:2496:2493:0:2480:99.96%:0E0:0:42:0:0:1492:988	0/1:255:3184:3184:1547:1627:51.24%:0E0:42:40:968:579:981:646
ST4.03ch12	644837	.	C	T	.	PASS	ADP=2859;WT=0;HET=1;HOM=1;NC=0	GT:GQ:SDP:DP:RD:AD:FREQ:PVAL:RBQ:ABQ:RDF:RDR:ADF:ADR	1/1:255:2522:2522:1:2507:99.88%:0E0:37:42:0:1:1538:969	0/1:255:3197:3197:1550:1638:51.38%:0E0:42:41:994:556:1008:630
ST4.03ch12	645385	.	A	G	.	PASS	ADP=3293;WT=1;HET=1;HOM=0;NC=0	GT:GQ:SDP:DP:RD:AD:FREQ:PVAL:RBQ:ABQ:RDF:RDR:ADF:ADR	0/0:2147483647:2813:2813:2800:0:0%:1E0:36:0:1306:1494:0:0	0/1:255:3773:3773:2061:1702:45.23%:0E0:36:36:1007:1054:890:812
ST4.03ch12	645557	.	G	T	.	PASS	ADP=1289;WT=0;HET=1;HOM=1;NC=0	GT:GQ:SDP:DP:RD:AD:FREQ:PVAL:RBQ:ABQ:RDF:RDR:ADF:ADR	1/1:255:1061:1061:2:1047:99.81%:0E0:55:38:0:2:65:982	0/1:255:1517:1517:814:694:46.02%:1.2024E-252:41:37:110:704:26:668
ST4.03ch12	823905	.	A	C	.	PASS	ADP=117;WT=0;HET=1;HOM=1;NC=0	GT:GQ:SDP:DP:RD:AD:FREQ:PVAL:RBQ:ABQ:RDF:RDR:ADF:ADR	1/1:255:114:114:0:106:100%:2.7758E-63:0:36:0:0:63:43	0/1:157:120:120:60:44:42.31%:1.6875E-16:37:37:34:26:28:16
ST4.03ch12	823914	.	C	G	.	PASS	ADP=115;WT=1;HET=1;HOM=0;NC=0	GT:GQ:SDP:DP:RD:AD:FREQ:PVAL:RBQ:ABQ:RDF:RDR:ADF:ADR	0/0:197:114:114:106:0:0%:1E0:36:0:68:38:0:0	0/1:220:117:117:44:57:56.44%:8.912E-23:36:37:27:17:34:23
ST4.03ch12	824050	.	C	A	.	PASS	ADP=149;WT=0;HET=1;HOM=1;NC=0	GT:GQ:SDP:DP:RD:AD:FREQ:PVAL:RBQ:ABQ:RDF:RDR:ADF:ADR	1/1:255:157:157:0:149:100%:4.252E-89:0:37:0:0:75:74	0/1:185:142:142:74:52:41.27%:2.7658E-19:36:36:32:42:27:25
ST4.03ch12	989766	.	C	T	.	PASS	ADP=116;WT=1;HET=1;HOM=0;NC=0	GT:GQ:SDP:DP:RD:AD:FREQ:PVAL:RBQ:ABQ:RDF:RDR:ADF:ADR	0/0:149:104:104:80:0:0%:1E0:37:0:52:28:0:0	0/1:214:129:129:40:55:57.29%:3.5188E-22:37:34:23:17:37:18
ST4.03ch12	1010399	.	T	C	.	PASS	ADP=121;WT=1;HET=1;HOM=0;NC=0	GT:GQ:SDP:DP:RD:AD:FREQ:PVAL:RBQ:ABQ:RDF:RDR:ADF:ADR	0/0:120:104:104:71:1:1.39%:5E-1:42:37:23:48:0:1	0/1:196:138:138:48:52:52%:2.4368E-20:42:38:16:32:9:43
ST4.03ch12	1010402	.	C	T	.	PASS	ADP=117;WT=1;HET=1;HOM=0;NC=0	GT:GQ:SDP:DP:RD:AD:FREQ:PVAL:RBQ:ABQ:RDF:RDR:ADF:ADR	0/0:134:103:103:71:0:0%:1E0:43:0:23:48:0:0	0/1:190:131:131:43:50:53.76%:9.1368E-20:43:39:16:27:9:41
ST4.03ch12	1010766	.	G	A	.	PASS	ADP=1467;WT=1;HET=1;HOM=0;NC=0	GT:GQ:SDP:DP:RD:AD:FREQ:PVAL:RBQ:ABQ:RDF:RDR:ADF:ADR	0/0:2026:1114:1114:1082:0:0%:1E0:37:0:1082:0:0:0	0/1:255:1820:1820:947:835:46.86%:1.1981E-305:37:39:947:0:835:0
ST4.03ch12	1010874	.	T	C	.	PASS	ADP=3593;WT=1;HET=1;HOM=0;NC=0	GT:GQ:SDP:DP:RD:AD:FREQ:PVAL:RBQ:ABQ:RDF:RDR:ADF:ADR	0/0:2147483647:3737:3737:3709:0:0%:1E0:38:0:3691:18:0:0	0/1:255:3450:3449:2031:1387:40.58%:0E0:38:33:2022:9:1361:26
ST4.03ch12	1010910	.	A	T	.	PASS	ADP=3702;WT=0;HET=1;HOM=1;NC=0	GT:GQ:SDP:DP:RD:AD:FREQ:PVAL:RBQ:ABQ:RDF:RDR:ADF:ADR	1/1:255:3681:3681:3:3649:99.92%:0E0:37:38:3:0:3396:253	0/1:255:3724:3724:1653:2041:55.25%:0E0:37:38:1222:431:1791:250
ST4.03ch12	1010919	.	G	A	.	PASS	ADP=3154;WT=0;HET=1;HOM=1;NC=0	GT:GQ:SDP:DP:RD:AD:FREQ:PVAL:RBQ:ABQ:RDF:RDR:ADF:ADR	1/1:255:2966:2966:1:2936:99.97%:0E0:37:37:1:0:2563:373	0/1:255:3343:3342:1796:1516:45.76%:0E0:37:37:1238:558:1168:348
ST4.03ch12	1011075	.	A	G	.	PASS	ADP=3460;WT=0;HET=1;HOM=1;NC=0	GT:GQ:SDP:DP:RD:AD:FREQ:PVAL:RBQ:ABQ:RDF:RDR:ADF:ADR	1/1:255:3318:3318:3:3288:99.88%:0E0:36:38:3:0:2130:1158	0/1:255:3603:3603:1796:1782:49.76%:0E0:37:38:950:846:931:851
ST4.03ch12	1011084	.	G	A	.	PASS	ADP=3564;WT=0;HET=1;HOM=1;NC=0	GT:GQ:SDP:DP:RD:AD:FREQ:PVAL:RBQ:ABQ:RDF:RDR:ADF:ADR	1/1:255:3603:3603:3:3574:99.92%:0E0:37:38:1:2:2410:1164	0/1:255:3526:3526:1757:1747:49.86%:0E0:37:37:928:829:920:827
ST4.03ch12	1011159	.	T	A	.	PASS	ADP=3695;WT=0;HET=1;HOM=1;NC=0	GT:GQ:SDP:DP:RD:AD:FREQ:PVAL:RBQ:ABQ:RDF:RDR:ADF:ADR	1/1:255:3703:3703:36:3642:99.02%:0E0:35:37:35:1:1788:1854	0/1:255:3688:3688:1908:1757:47.93%:0E0:37:37:950:958:861:896
ST4.03ch12	1011258	.	A	T	.	PASS	ADP=3843;WT=0;HET=1;HOM=1;NC=0	GT:GQ:SDP:DP:RD:AD:FREQ:PVAL:RBQ:ABQ:RDF:RDR:ADF:ADR	1/1:255:3781:3781:4:3752:99.89%:0E0:34:36:1:3:1541:2211	0/1:255:3906:3906:2114:1770:45.57%:0E0:36:36:812:1302:835:935
ST4.03ch12	1011309	.	G	T	.	PASS	ADP=3786;WT=0;HET=1;HOM=1;NC=0	GT:GQ:SDP:DP:RD:AD:FREQ:PVAL:RBQ:ABQ:RDF:RDR:ADF:ADR	1/1:255:3811:3811:3:3786:99.87%:0E0:37:36:1:2:1864:1922	0/1:255:3762:3762:2111:1635:43.65%:0E0:36:36:860:1251:772:863
ST4.03ch12	1011429	.	G	C	.	PASS	ADP=3799;WT=0;HET=1;HOM=1;NC=0	GT:GQ:SDP:DP:RD:AD:FREQ:PVAL:RBQ:ABQ:RDF:RDR:ADF:ADR	1/1:104:3819:3818:2:21:91.3%:3.6437E-11:37:34:0:2:16:5	0/1:78:3780:3780:29:22:43.14%:1.3059E-8:36:34:14:15:14:8
ST4.03ch12	1011497	.	G	T,C	.	PASS	ADP=3616;WT=0;HET=1;HOM=1;NC=0	GT:GQ:SDP:DP:RD:AD:FREQ:PVAL:RBQ:ABQ:RDF:RDR:ADF:ADR	1/1:255:3728:3728:5:3695:99.65%:0E0:37:36:2:3:1917:1778	0/2:255:3504:3504:0:1811:51.91%:0E0:0:36:0:0:811:1000
ST4.03ch12	1011554	.	C	T	.	PASS	ADP=3925;WT=1;HET=1;HOM=0;NC=0	GT:GQ:SDP:DP:RD:AD:FREQ:PVAL:RBQ:ABQ:RDF:RDR:ADF:ADR	0/0:2147483647:3919:3919:3896:2:0.05%:8.1258E-1:36:37:2360:1536:1:1	0/1:255:3932:3932:2056:1861:47.51%:0E0:36:36:1276:780:1165:696
ST4.03ch12	1011590	.	G	A	.	PASS	ADP=3870;WT=0;HET=1;HOM=1;NC=0	GT:GQ:SDP:DP:RD:AD:FREQ:PVAL:RBQ:ABQ:RDF:RDR:ADF:ADR	1/1:255:3849:3849:1:3827:99.95%:0E0:37:36:1:0:2364:1463	0/1:255:3891:3891:1866:2010:51.86%:0E0:36:36:1163:703:1252:758
ST4.03ch12	1012008	.	T	C	.	PASS	ADP=1715;WT=1;HET=1;HOM=0;NC=0	GT:GQ:SDP:DP:RD:AD:FREQ:PVAL:RBQ:ABQ:RDF:RDR:ADF:ADR	0/0:2668:1437:1437:1423:0:0%:1E0:38:0:95:1328:0:0	0/1:255:1994:1993:1017:971:48.84%:0E0:38:36:107:910:75:896
ST4.03ch12	1012026	.	G	A	.	PASS	ADP=1317;WT=1;HET=1;HOM=0;NC=0	GT:GQ:SDP:DP:RD:AD:FREQ:PVAL:RBQ:ABQ:RDF:RDR:ADF:ADR	0/0:2132:1151:1151:1137:0:0%:1E0:37:0:64:1073:0:0	0/1:255:1484:1484:749:730:49.36%:1.2911E-270:37:35:75:674:50:680
ST4.03ch12	1013167	.	T	A	.	PASS	ADP=208;WT=0;HET=1;HOM=1;NC=0	GT:GQ:SDP:DP:RD:AD:FREQ:PVAL:RBQ:ABQ:RDF:RDR:ADF:ADR	1/1:255:192:192:0:178:100%:1.6122E-106:0:38:0:0:120:58	0/1:255:225:225:122:98:44.55%:2.4437E-36:40:38:93:29:64:34
ST4.03ch12	1013249	.	T	C	.	PASS	ADP=475;WT=1;HET=1;HOM=0;NC=0	GT:GQ:SDP:DP:RD:AD:FREQ:PVAL:RBQ:ABQ:RDF:RDR:ADF:ADR	0/0:782:432:432:418:0:0%:1E0:36:0:295:123:0:0	0/1:255:519:519:275:239:46.5%:1.4511E-88:36:36:201:74:160:79
ST4.03ch12	1013265	.	C	T	.	PASS	ADP=496;WT=0;HET=1;HOM=1;NC=0	GT:GQ:SDP:DP:RD:AD:FREQ:PVAL:RBQ:ABQ:RDF:RDR:ADF:ADR	1/1:255:449:449:1:434:99.77%:2.048E-258:37:36:1:0:300:134	0/1:255:544:544:251:288:53.43%:1.1722E-110:36:36:164:87:202:86
ST4.03ch12	1013528	.	C	A	.	PASS	ADP=618;WT=0;HET=1;HOM=1;NC=0	GT:GQ:SDP:DP:RD:AD:FREQ:PVAL:RBQ:ABQ:RDF:RDR:ADF:ADR	1/1:255:569:569:0:555:100%:0E0:0:36:0:0:336:219	0/1:255:667:667:309:353:53.32%:2.0848E-135:36:36:165:144:200:153
ST4.03ch12	1013576	.	G	A	.	PASS	ADP=761;WT=1;HET=1;HOM=0;NC=0	GT:GQ:SDP:DP:RD:AD:FREQ:PVAL:RBQ:ABQ:RDF:RDR:ADF:ADR	0/0:1405:763:763:749:0:0%:1E0:36:0:399:350:0:0	0/1:255:759:759:422:332:44.03%:3.1472E-121:36:36:217:205:157:175
ST4.03ch12	1015824	.	T	C	.	PASS	ADP=815;WT=0;HET=1;HOM=1;NC=0	GT:GQ:SDP:DP:RD:AD:FREQ:PVAL:RBQ:ABQ:RDF:RDR:ADF:ADR	1/1:255:784:784:0:764:100%:0E0:0:36:0:0:475:289	0/1:255:847:847:385:447:53.73%:1.0942E-171:36:36:233:152:286:161
ST4.03ch12	1015851	.	T	C	.	PASS	ADP=743;WT=0;HET=1;HOM=1;NC=0	GT:GQ:SDP:DP:RD:AD:FREQ:PVAL:RBQ:ABQ:RDF:RDR:ADF:ADR	1/1:255:688:688:0:668:100%:0E0:0:36:0:0:406:262	0/1:255:799:799:373:411:52.42%:9.2412E-157:36:36:240:133:254:157
ST4.03ch12	1015858	.	G	A	.	PASS	ADP=707;WT=0;HET=1;HOM=1;NC=0	GT:GQ:SDP:DP:RD:AD:FREQ:PVAL:RBQ:ABQ:RDF:RDR:ADF:ADR	1/1:255:650:650:1:629:99.84%:0E0:37:36:1:0:370:259	0/1:255:764:764:362:386:51.54%:1.3474E-146:36:36:230:132:228:158
ST4.03ch12	1015867	.	G	A	.	PASS	ADP=693;WT=1;HET=1;HOM=0;NC=0	GT:GQ:SDP:DP:RD:AD:FREQ:PVAL:RBQ:ABQ:RDF:RDR:ADF:ADR	0/0:1168:644:644:624:0:0%:1E0:37:0:360:264:0:0	0/1:255:742:742:389:338:46.49%:5.5979E-125:36:36:223:166:228:110
ST4.03ch12	1015887	.	C	T	.	PASS	ADP=755;WT=1;HET=1;HOM=0;NC=0	GT:GQ:SDP:DP:RD:AD:FREQ:PVAL:RBQ:ABQ:RDF:RDR:ADF:ADR	0/0:1322:726:726:706:0:0%:1E0:37:0:343:363:0:0	0/1:255:784:784:453:316:41.09%:9.8171E-114:37:36:217:236:225:91
ST4.03ch12	1015940	.	G	A	.	PASS	ADP=540;WT=0;HET=1;HOM=1;NC=0	GT:GQ:SDP:DP:RD:AD:FREQ:PVAL:RBQ:ABQ:RDF:RDR:ADF:ADR	1/1:255:415:415:0:395:100%:5.4115E-237:0:37:0:0:87:308	0/1:255:666:666:377:274:42.09%:3.4138E-99:43:37:197:180:67:207
ST4.03ch12	1030787	.	C	T	.	PASS	ADP=103;WT=1;HET=1;HOM=0;NC=0	GT:GQ:SDP:DP:RD:AD:FREQ:PVAL:RBQ:ABQ:RDF:RDR:ADF:ADR	0/0:160:105:105:85:0:0%:1E0:40:0:56:29:0:0	0/1:193:102:102:38:50:56.82%:4.2509E-20:38:39:27:11:28:22
ST4.03ch12	1030901	.	G	A	.	PASS	ADP=86;WT=1;HET=1;HOM=0;NC=0	GT:GQ:SDP:DP:RD:AD:FREQ:PVAL:RBQ:ABQ:RDF:RDR:ADF:ADR	0/0:127:87:87:67:0:0%:1E0:40:0:8:59:0:0	0/1:111:86:86:41:31:43.06%:7.3585E-12:41:37:8:33:2:29
ST4.03ch12	1030909	.	T	C	.	PASS	ADP=83;WT=1;HET=1;HOM=0;NC=0	GT:GQ:SDP:DP:RD:AD:FREQ:PVAL:RBQ:ABQ:RDF:RDR:ADF:ADR	0/0:119:83:83:63:0:0%:1E0:40:0:8:55:0:0	0/1:103:84:84:41:29:41.43%:4.6893E-11:43:37:8:33:1:28
ST4.03ch12	1075902	.	G	A	.	PASS	ADP=74;WT=1;HET=1;HOM=0;NC=0	GT:GQ:SDP:DP:RD:AD:FREQ:PVAL:RBQ:ABQ:RDF:RDR:ADF:ADR	0/0:96:72:72:52:0:0%:1E0:44:0:38:14:0:0	0/1:96:77:77:36:27:42.86%:2.0968E-10:48:46:33:3:22:5
ST4.03ch12	1075956	.	G	A	.	PASS	ADP=82;WT=1;HET=1;HOM=0;NC=0	GT:GQ:SDP:DP:RD:AD:FREQ:PVAL:RBQ:ABQ:RDF:RDR:ADF:ADR	0/0:108:78:77:57:0:0%:1E0:41:0:31:26:0:0	0/1:133:88:88:38:36:48.65%:4.8851E-14:47:41:23:15:24:12
ST4.03ch12	2352615	.	G	A	.	PASS	ADP=388;WT=1;HET=1;HOM=0;NC=0	GT:GQ:SDP:DP:RD:AD:FREQ:PVAL:RBQ:ABQ:RDF:RDR:ADF:ADR	0/0:667:382:382:367:1:0.27%:5E-1:36:37:175:192:0:1	0/1:255:395:395:217:159:42.29%:6.7953E-58:36:36:110:107:71:88
ST4.03ch12	2353885	.	G	A	.	PASS	ADP=226;WT=1;HET=1;HOM=0;NC=0	GT:GQ:SDP:DP:RD:AD:FREQ:PVAL:RBQ:ABQ:RDF:RDR:ADF:ADR	0/0:22:224:224:11:0:0%:1E0:40:0:6:5:0:0	0/1:21:229:229:6:6:50%:6.865E-3:37:43:5:1:5:1
ST4.03ch12	2364869	.	A	G	.	PASS	ADP=258;WT=1;HET=1;HOM=0;NC=0	GT:GQ:SDP:DP:RD:AD:FREQ:PVAL:RBQ:ABQ:RDF:RDR:ADF:ADR	0/0:456:256:256:243:0:0%:1E0:43:0:171:72:0:0	0/1:255:261:261:125:118:48.56%:1.5819E-44:45:44:90:35:60:58
ST4.03ch12	2365087	.	A	G	.	PASS	ADP=248;WT=1;HET=1;HOM=0;NC=0	GT:GQ:SDP:DP:RD:AD:FREQ:PVAL:RBQ:ABQ:RDF:RDR:ADF:ADR	0/0:423:240:240:225:0:0%:1E0:41:0:118:107:0:0	0/1:255:257:257:128:111:46.44%:1.8123E-41:42:41:65:63:72:39
ST4.03ch12	2365356	.	G	A	.	PASS	ADP=294;WT=0;HET=1;HOM=1;NC=0	GT:GQ:SDP:DP:RD:AD:FREQ:PVAL:RBQ:ABQ:RDF:RDR:ADF:ADR	1/1:255:308:308:0:295:100%:7.5158E-177:0:39:0:0:212:83	0/1:255:281:281:113:147:56.54%:8.5018E-58:40:40:83:30:101:46
ST4.03ch12	2377692	.	C	T	.	PASS	ADP=95;WT=1;HET=1;HOM=0;NC=0	GT:GQ:SDP:DP:RD:AD:FREQ:PVAL:RBQ:ABQ:RDF:RDR:ADF:ADR	0/0:157:96:96:83:0:0%:1E0:41:0:53:30:0:0	0/1:154:95:95:38:41:51.9%:3.6641E-16:39:39:20:18:23:18
ST4.03ch12	2380518	.	T	C	.	PASS	ADP=221;WT=0;HET=1;HOM=1;NC=0	GT:GQ:SDP:DP:RD:AD:FREQ:PVAL:RBQ:ABQ:RDF:RDR:ADF:ADR	1/1:255:192:192:0:182:100%:6.3678E-109:0:40:0:0:93:89	0/1:255:251:251:126:115:47.72%:3.1968E-43:44:42:75:51:63:52
ST4.03ch12	2380990	.	A	C	.	PASS	ADP=273;WT=0;HET=1;HOM=1;NC=0	GT:GQ:SDP:DP:RD:AD:FREQ:PVAL:RBQ:ABQ:RDF:RDR:ADF:ADR	1/1:255:256:256:0:246:100%:2.1752E-147:0:42:0:0:145:101	0/1:255:290:290:155:125:44.64%:3.4186E-46:44:43:90:65:82:43
ST4.03ch12	2381123	.	T	C	.	PASS	ADP=265;WT=0;HET=1;HOM=1;NC=0	GT:GQ:SDP:DP:RD:AD:FREQ:PVAL:RBQ:ABQ:RDF:RDR:ADF:ADR	1/1:255:250:250:0:240:100%:8.8005E-144:0:40:0:0:120:120	0/1:255:280:280:141:129:47.78%:2.0248E-48:44:42:88:53:83:46
ST4.03ch12	2402544	.	C	A	.	PASS	ADP=244;WT=0;HET=1;HOM=1;NC=0	GT:GQ:SDP:DP:RD:AD:FREQ:PVAL:RBQ:ABQ:RDF:RDR:ADF:ADR	1/1:255:119:119:0:109:100%:4.3979E-65:0:37:0:0:108:1	0/1:255:369:369:177:184:50.97%:5.7101E-70:43:41:154:23:147:37
ST4.03ch12	2431270	.	C	T	.	PASS	ADP=123;WT=1;HET=1;HOM=0;NC=0	GT:GQ:SDP:DP:RD:AD:FREQ:PVAL:RBQ:ABQ:RDF:RDR:ADF:ADR	0/0:224:125:125:119:0:0%:1E0:36:0:68:51:0:0	0/1:192:121:121:56:52:48.15%:6.1118E-20:37:36:36:20:24:28
ST4.03ch12	2431949	.	T	A	.	PASS	ADP=109;WT=1;HET=1;HOM=0;NC=0	GT:GQ:SDP:DP:RD:AD:FREQ:PVAL:RBQ:ABQ:RDF:RDR:ADF:ADR	0/0:160:92:92:86:0:0%:1E0:36:0:39:47:0:0	0/1:254:126:126:46:65:58.56%:3.3538E-26:37:37:19:27:32:33
ST4.03ch12	2432344	.	C	G	.	PASS	ADP=81;WT=0;HET=1;HOM=1;NC=0	GT:GQ:SDP:DP:RD:AD:FREQ:PVAL:RBQ:ABQ:RDF:RDR:ADF:ADR	1/1:255:61:61:0:55:100%:1.0149E-32:0:37:0:0:24:31	0/1:136:102:102:52:38:42.22%:2.4713E-14:37:36:30:22:17:21
ST4.03ch12	2438548	.	T	C	.	PASS	ADP=76;WT=1;HET=1;HOM=0;NC=0	GT:GQ:SDP:DP:RD:AD:FREQ:PVAL:RBQ:ABQ:RDF:RDR:ADF:ADR	0/0:142:81:81:75:0:0%:1E0:36:0:6:69:0:0	0/1:137:71:71:24:35:59.32%:1.8826E-14:36:36:1:23:2:33
ST4.03ch12	2448037	.	C	A	.	PASS	ADP=353;WT=0;HET=1;HOM=1;NC=0	GT:GQ:SDP:DP:RD:AD:FREQ:PVAL:RBQ:ABQ:RDF:RDR:ADF:ADR	1/1:255:371:371:0:365:100%:5.9975E-219:0:39:0:0:170:195	0/1:255:336:336:152:171:52.94%:8.8767E-66:38:37:57:95:77:94
ST4.03ch12	2448245	.	A	T	.	PASS	ADP=365;WT=0;HET=1;HOM=1;NC=0	GT:GQ:SDP:DP:RD:AD:FREQ:PVAL:RBQ:ABQ:RDF:RDR:ADF:ADR	1/1:255:377:377:0:371:100%:1.4762E-222:0:38:0:0:181:190	0/1:255:353:353:162:178:52.35%:3.1885E-68:40:38:102:60:91:87
ST4.03ch12	2448374	.	A	C	.	PASS	ADP=274;WT=0;HET=1;HOM=1;NC=0	GT:GQ:SDP:DP:RD:AD:FREQ:PVAL:RBQ:ABQ:RDF:RDR:ADF:ADR	1/1:255:245:245:0:239:100%:3.5129E-143:0:40:0:0:104:135	0/1:255:303:303:129:159:55.21%:5.451E-62:40:40:44:85:73:86
ST4.03ch12	2448409	.	A	G	.	PASS	ADP=317;WT=1;HET=1;HOM=0;NC=0	GT:GQ:SDP:DP:RD:AD:FREQ:PVAL:RBQ:ABQ:RDF:RDR:ADF:ADR	0/0:561:305:305:299:0:0%:1E0:41:0:103:196:0:0	0/1:255:330:330:172:143:45.4%:5.9483E-53:41:44:58:114:48:95
ST4.03ch12	2448410	.	G	T	.	PASS	ADP=320;WT=1;HET=1;HOM=0;NC=0	GT:GQ:SDP:DP:RD:AD:FREQ:PVAL:RBQ:ABQ:RDF:RDR:ADF:ADR	0/0:565:307:307:301:0:0%:1E0:40:0:100:201:0:0	0/1:255:333:333:176:142:44.65%:2.1752E-52:41:44:58:118:48:94
ST4.03ch12	2448488	.	C	T	.	PASS	ADP=206;WT=1;HET=1;HOM=0;NC=0	GT:GQ:SDP:DP:RD:AD:FREQ:PVAL:RBQ:ABQ:RDF:RDR:ADF:ADR	0/0:389:213:213:207:0:0%:1E0:40:0:42:165:0:0	0/1:255:199:199:107:79:42.47%:4.0151E-29:42:40:22:85:19:60
ST4.03ch12	2461329	.	A	T	.	PASS	ADP=221;WT=1;HET=1;HOM=0;NC=0	GT:GQ:SDP:DP:RD:AD:FREQ:PVAL:RBQ:ABQ:RDF:RDR:ADF:ADR	0/0:336:185:185:179:0:0%:1E0:33:0:174:5:0:0	0/1:255:257:257:112:135:54.66%:1.4581E-52:34:47:110:2:135:0
ST4.03ch12	2461396	.	A	G	.	PASS	ADP=427;WT=1;HET=1;HOM=0;NC=0	GT:GQ:SDP:DP:RD:AD:FREQ:PVAL:RBQ:ABQ:RDF:RDR:ADF:ADR	0/0:707:383:383:378:0:0%:1E0:39:0:330:48:0:0	0/1:255:472:472:217:245:53.03%:5.1124E-94:39:40:182:35:202:43
ST4.03ch12	2463792	.	C	T	.	PASS	ADP=580;WT=1;HET=1;HOM=0;NC=0	GT:GQ:SDP:DP:RD:AD:FREQ:PVAL:RBQ:ABQ:RDF:RDR:ADF:ADR	0/0:913:497:497:488:0:0%:1E0:41:0:228:260:0:0	0/1:255:664:664:313:327:51.09%:6.1346E-124:42:39:162:151:146:181
ST4.03ch12	2463798	.	C	T	.	PASS	ADP=577;WT=1;HET=1;HOM=0;NC=0	GT:GQ:SDP:DP:RD:AD:FREQ:PVAL:RBQ:ABQ:RDF:RDR:ADF:ADR	0/0:921:500:500:491:0:0%:1E0:41:0:216:275:0:0	0/1:255:655:655:313:318:50.4%:4.3547E-120:41:39:156:157:149:169
ST4.03ch12	2463822	.	C	T	.	PASS	ADP=504;WT=0;HET=1;HOM=1;NC=0	GT:GQ:SDP:DP:RD:AD:FREQ:PVAL:RBQ:ABQ:RDF:RDR:ADF:ADR	1/1:255:409:409:0:396:100%:1.3546E-237:0:40:0:0:178:218	0/1:255:600:600:311:264:45.91%:1.8242E-97:38:41:150:161:130:134
ST4.03ch12	2463927	.	A	C	.	PASS	ADP=330;WT=0;HET=1;HOM=1;NC=0	GT:GQ:SDP:DP:RD:AD:FREQ:PVAL:RBQ:ABQ:RDF:RDR:ADF:ADR	1/1:255:259:259:0:240:100%:8.8005E-144:0:44:0:0:103:137	0/1:255:402:402:206:164:44.32%:2.6459E-60:46:45:90:116:60:104
ST4.03ch12	2490018	.	G	A	.	PASS	ADP=106;WT=1;HET=1;HOM=0;NC=0	GT:GQ:SDP:DP:RD:AD:FREQ:PVAL:RBQ:ABQ:RDF:RDR:ADF:ADR	0/0:160:97:97:93:1:1.06%:5E-1:36:37:32:61:1:0	0/1:248:116:116:48:64:57.14%:1.3398E-25:36:36:10:38:20:44
ST4.03ch12	2490418	.	C	T	.	PASS	ADP=97;WT=1;HET=1;HOM=0;NC=0	GT:GQ:SDP:DP:RD:AD:FREQ:PVAL:RBQ:ABQ:RDF:RDR:ADF:ADR	0/0:18:76:76:9:0:0%:1E0:42:0:5:4:0:0	0/1:30:119:119:6:8:57.14%:9.6618E-4:59:37:6:0:6:2
ST4.03ch12	2518143	.	C	T	.	PASS	ADP=129;WT=1;HET=1;HOM=0;NC=0	GT:GQ:SDP:DP:RD:AD:FREQ:PVAL:RBQ:ABQ:RDF:RDR:ADF:ADR	0/0:149:141:141:79:0:0%:1E0:38:0:41:38:0:0	0/1:107:118:118:41:30:42.25%:1.8624E-11:45:38:29:12:23:7
ST4.03ch12	2518160	.	A	T	.	PASS	ADP=130;WT=1;HET=1;HOM=0;NC=0	GT:GQ:SDP:DP:RD:AD:FREQ:PVAL:RBQ:ABQ:RDF:RDR:ADF:ADR	0/0:149:142:142:80:0:0%:1E0:39:0:50:30:0:0	0/1:116:118:118:39:32:45.07%:2.4568E-12:44:37:27:12:23:9
ST4.03ch12	2518197	.	G	A	.	PASS	ADP=129;WT=0;HET=1;HOM=1;NC=0	GT:GQ:SDP:DP:RD:AD:FREQ:PVAL:RBQ:ABQ:RDF:RDR:ADF:ADR	1/1:255:140:140:0:78:100%:1.7165E-46:0:37:0:0:34:44	0/1:134:118:118:35:36:50.7%:3.5003E-14:39:43:24:11:21:15
ST4.03ch12	2518299	.	G	A	.	PASS	ADP=136;WT=0;HET=1;HOM=1;NC=0	GT:GQ:SDP:DP:RD:AD:FREQ:PVAL:RBQ:ABQ:RDF:RDR:ADF:ADR	1/1:255:147:147:2:83:97.65%:4.0908E-47:37:39:2:0:46:37	0/1:174:126:126:34:45:56.96%:3.6481E-18:39:39:15:19:26:19
ST4.03ch12	2699508	.	T	A	.	PASS	ADP=83;WT=0;HET=1;HOM=1;NC=0	GT:GQ:SDP:DP:RD:AD:FREQ:PVAL:RBQ:ABQ:RDF:RDR:ADF:ADR	1/1:255:78:78:0:69:100%:4.233E-41:0:36:0:0:65:4	0/1:176:88:88:38:46:54.76%:2.4772E-18:38:36:38:0:46:0
ST4.03ch12	2699545	.	A	G	.	PASS	ADP=86;WT=0;HET=1;HOM=1;NC=0	GT:GQ:SDP:DP:RD:AD:FREQ:PVAL:RBQ:ABQ:RDF:RDR:ADF:ADR	1/1:255:79:79:0:70:100%:1.0659E-41:0:40:0:0:65:5	0/1:187:93:93:40:49:55.06%:1.6142E-19:50:42:39:1:48:1
ST4.03ch12	2699569	.	G	A	.	PASS	ADP=82;WT=0;HET=1;HOM=1;NC=0	GT:GQ:SDP:DP:RD:AD:FREQ:PVAL:RBQ:ABQ:RDF:RDR:ADF:ADR	1/1:255:74:74:0:65:100%:1.0519E-38:0:42:0:0:50:15	0/1:184:91:91:39:48:55.17%:3.8149E-19:47:43:27:12:36:12
ST4.03ch12	2699624	.	A	G	.	PASS	ADP=109;WT=0;HET=1;HOM=1;NC=0	GT:GQ:SDP:DP:RD:AD:FREQ:PVAL:RBQ:ABQ:RDF:RDR:ADF:ADR	1/1:255:96:96:0:87:100%:6.9142E-52:0:38:0:0:23:64	0/1:255:123:123:51:68:57.14%:3.6778E-27:38:41:15:36:29:39
ST4.03ch12	2714356	.	T	C	.	PASS	ADP=3799;WT=0;HET=1;HOM=1;NC=0	GT:GQ:SDP:DP:RD:AD:FREQ:PVAL:RBQ:ABQ:RDF:RDR:ADF:ADR	1/1:255:3784:3784:8:3766:99.76%:0E0:36:36:8:0:3765:1	0/1:255:3815:3815:1651:2157:56.64%:0E0:36:36:1651:0:2156:1
ST4.03ch12	2714449	.	G	A	.	PASS	ADP=3697;WT=1;HET=1;HOM=0;NC=0	GT:GQ:SDP:DP:RD:AD:FREQ:PVAL:RBQ:ABQ:RDF:RDR:ADF:ADR	0/0:2147483647:3749:3749:3738:1:0.03%:9.3755E-1:36:37:3728:10:1:0	0/1:255:3646:3646:2123:1512:41.57%:0E0:36:35:2119:4:1510:2
ST4.03ch12	2714517	.	C	T	.	PASS	ADP=3807;WT=0;HET=1;HOM=1;NC=0	GT:GQ:SDP:DP:RD:AD:FREQ:PVAL:RBQ:ABQ:RDF:RDR:ADF:ADR	1/1:255:3777:3777:30:3731:99.2%:0E0:38:36:26:4:2846:885	0/1:255:3837:3837:1550:2272:59.45%:0E0:37:36:1175:375:1805:467
ST4.03ch12	2714833	.	G	A	.	PASS	ADP=3656;WT=1;HET=1;HOM=0;NC=0	GT:GQ:SDP:DP:RD:AD:FREQ:PVAL:RBQ:ABQ:RDF:RDR:ADF:ADR	0/0:2147483647:3501:3501:3486:2:0.06%:8.1259E-1:37:37:1577:1909:1:1	0/1:255:3812:3812:2033:1775:46.61%:0E0:37:37:956:1077:908:867
ST4.03ch12	2714913	.	G	A	.	PASS	ADP=3574;WT=1;HET=1;HOM=0;NC=0	GT:GQ:SDP:DP:RD:AD:FREQ:PVAL:RBQ:ABQ:RDF:RDR:ADF:ADR	0/0:2147483647:3510:3510:3499:3:0.09%:6.5632E-1:40:37:1538:1961:2:1	0/1:255:3639:3639:1928:1706:46.92%:0E0:38:37:881:1047:893:813
ST4.03ch12	2718771	.	C	T	.	PASS	ADP=99;WT=1;HET=1;HOM=0;NC=0	GT:GQ:SDP:DP:RD:AD:FREQ:PVAL:RBQ:ABQ:RDF:RDR:ADF:ADR	0/0:182:106:106:98:0:0%:1E0:42:0:52:46:0:0	0/1:132:93:93:50:37:42.53%:5.4067E-14:43:41:30:20:26:11
ST4.03ch12	2719555	.	G	A	.	PASS	ADP=118;WT=1;HET=1;HOM=0;NC=0	GT:GQ:SDP:DP:RD:AD:FREQ:PVAL:RBQ:ABQ:RDF:RDR:ADF:ADR	0/0:178:111:111:102:1:0.97%:5E-1:43:37:64:38:0:1	0/1:187:126:126:68:52:43.33%:1.7875E-19:43:43:47:21:36:16
ST4.03ch12	2722272	.	G	T	.	PASS	ADP=114;WT=0;HET=1;HOM=1;NC=0	GT:GQ:SDP:DP:RD:AD:FREQ:PVAL:RBQ:ABQ:RDF:RDR:ADF:ADR	1/1:255:103:103:0:95:100%:1.1023E-56:0:37:0:0:18:77	0/1:203:126:126:58:55:47.01%:4.1389E-21:35:36:15:43:16:39
ST4.03ch12	2722288	.	C	T	.	PASS	ADP=111;WT=1;HET=1;HOM=0;NC=0	GT:GQ:SDP:DP:RD:AD:FREQ:PVAL:RBQ:ABQ:RDF:RDR:ADF:ADR	0/0:164:103:103:94:1:1.05%:5E-1:37:37:17:77:0:1	0/1:229:120:120:51:60:54.05%:1.2473E-23:36:36:14:37:16:44
ST4.03ch12	2782980	.	G	A	.	PASS	ADP=88;WT=0;HET=1;HOM=1;NC=0	GT:GQ:SDP:DP:RD:AD:FREQ:PVAL:RBQ:ABQ:RDF:RDR:ADF:ADR	1/1:255:72:72:0:64:100%:4.1752E-38:0:36:0:0:25:39	0/1:197:105:105:45:52:53.61%:1.6307E-20:36:36:21:24:22:30
ST4.03ch12	2784430	.	C	T	.	PASS	ADP=110;WT=0;HET=1;HOM=1;NC=0	GT:GQ:SDP:DP:RD:AD:FREQ:PVAL:RBQ:ABQ:RDF:RDR:ADF:ADR	1/1:255:113:113:0:106:100%:2.7758E-63:0:36:0:0:63:43	0/1:201:108:108:47:53:53%:7.9032E-21:36:36:23:24:29:24
ST4.03ch12	2790787	.	A	T	.	PASS	ADP=141;WT=0;HET=1;HOM=1;NC=0	GT:GQ:SDP:DP:RD:AD:FREQ:PVAL:RBQ:ABQ:RDF:RDR:ADF:ADR	1/1:255:146:146:0:133:100%:1.7256E-79:0:36:0:0:63:70	0/1:243:137:137:64:65:50.39%:4.7224E-25:37:36:38:26:30:35
ST4.03ch12	2803575	.	G	A	.	PASS	ADP=88;WT=1;HET=1;HOM=0;NC=0	GT:GQ:SDP:DP:RD:AD:FREQ:PVAL:RBQ:ABQ:RDF:RDR:ADF:ADR	0/0:145:86:86:77:0:0%:1E0:44:0:53:24:0:0	0/1:146:91:91:37:39:51.32%:2.3308E-15:43:37:27:10:17:22
ST4.03ch12	2844835	.	C	T	.	PASS	ADP=519;WT=1;HET=1;HOM=0;NC=0	GT:GQ:SDP:DP:RD:AD:FREQ:PVAL:RBQ:ABQ:RDF:RDR:ADF:ADR	0/0:984:534:534:526:0:0%:1E0:40:0:228:298:0:0	0/1:255:505:505:235:254:51.94%:7.3141E-97:41:41:109:126:136:118
ST4.03ch12	2844847	.	G	A	.	PASS	ADP=469;WT=0;HET=1;HOM=1;NC=0	GT:GQ:SDP:DP:RD:AD:FREQ:PVAL:RBQ:ABQ:RDF:RDR:ADF:ADR	1/1:255:477:477:0:469:100%:1.6525E-281:0:40:0:0:183:286	0/1:255:461:461:243:202:45.39%:1.5741E-74:40:39:110:133:83:119
ST4.03ch12	2844877	.	A	C	.	PASS	ADP=488;WT=0;HET=1;HOM=1;NC=0	GT:GQ:SDP:DP:RD:AD:FREQ:PVAL:RBQ:ABQ:RDF:RDR:ADF:ADR	1/1:255:498:498:0:490:100%:3.8405E-294:0:39:0:0:203:287	0/1:255:479:479:250:212:45.79%:2.1935E-78:40:38:126:124:86:126
ST4.03ch12	2844968	.	T	C	.	PASS	ADP=423;WT=1;HET=1;HOM=0;NC=0	GT:GQ:SDP:DP:RD:AD:FREQ:PVAL:RBQ:ABQ:RDF:RDR:ADF:ADR	0/0:801:437:437:428:0:0%:1E0:39:0:203:225:0:0	0/1:255:409:409:196:195:49.62%:1.1205E-73:41:41:94:102:91:104
ST4.03ch12	2844993	.	T	A	.	PASS	ADP=425;WT=0;HET=1;HOM=1;NC=0	GT:GQ:SDP:DP:RD:AD:FREQ:PVAL:RBQ:ABQ:RDF:RDR:ADF:ADR	1/1:255:424:424:0:414:99.76%:2.0154E-248:0:40:0:0:252:162	0/1:255:427:427:210:201:48.91%:1.5597E-75:41:42:110:100:123:78
ST4.03ch12	2845009	.	A	G	.	PASS	ADP=421;WT=0;HET=1;HOM=1;NC=0	GT:GQ:SDP:DP:RD:AD:FREQ:PVAL:RBQ:ABQ:RDF:RDR:ADF:ADR	1/1:255:429:429:0:420:100%:4.956E-252:0:42:0:0:247:173	0/1:255:414:414:197:201:50.5%:3.4982E-76:42:43:100:97:122:79
ST4.03ch12	2845017	.	T	A	.	PASS	ADP=414;WT=0;HET=1;HOM=1;NC=0	GT:GQ:SDP:DP:RD:AD:FREQ:PVAL:RBQ:ABQ:RDF:RDR:ADF:ADR	1/1:255:421:421:0:412:100%:3.2169E-247:0:40:0:0:229:183	0/1:255:411:407:197:194:49.62%:3.3444E-73:20:41:107:90:109:85
ST4.03ch12	2845026	.	T	C	.	PASS	ADP=424;WT=0;HET=1;HOM=1;NC=0	GT:GQ:SDP:DP:RD:AD:FREQ:PVAL:RBQ:ABQ:RDF:RDR:ADF:ADR	1/1:255:418:418:1:408:99.76%:8.4104E-243:36:40:1:0:211:197	0/1:255:430:430:233:181:43.72%:2.7629E-66:40:40:122:111:100:81
ST4.03ch12	2845227	.	C	T	.	PASS	ADP=436;WT=0;HET=1;HOM=1;NC=0	GT:GQ:SDP:DP:RD:AD:FREQ:PVAL:RBQ:ABQ:RDF:RDR:ADF:ADR	1/1:255:409:409:0:400:100%:5.3179E-240:0:40:0:0:210:190	0/1:255:463:463:236:211:47.2%:1.4928E-78:40:39:136:100:117:94
ST4.03ch12	2845305	.	T	C	.	PASS	ADP=434;WT=1;HET=1;HOM=0;NC=0	GT:GQ:SDP:DP:RD:AD:FREQ:PVAL:RBQ:ABQ:RDF:RDR:ADF:ADR	0/0:745:406:406:397:0:0%:1E0:40:0:220:177:0:0	0/1:255:462:462:209:237:53.14%:5.0446E-91:41:41:117:92:142:95
ST4.03ch12	2845331	.	A	C	.	PASS	ADP=439;WT=0;HET=1;HOM=1;NC=0	GT:GQ:SDP:DP:RD:AD:FREQ:PVAL:RBQ:ABQ:RDF:RDR:ADF:ADR	1/1:255:404:404:0:395:100%:5.4115E-237:0:39:0:0:219:176	0/1:255:475:475:239:220:47.93%:3.4561E-82:41:41:135:104:129:91
ST4.03ch12	2845358	.	C	T	.	PASS	ADP=482;WT=1;HET=1;HOM=0;NC=0	GT:GQ:SDP:DP:RD:AD:FREQ:PVAL:RBQ:ABQ:RDF:RDR:ADF:ADR	0/0:823:449:449:440:0:0%:1E0:40:0:291:149:0:0	0/1:255:516:516:256:244:48.8%:1.6696E-91:42:40:172:84:146:98
ST4.03ch12	2845359	.	A	G	.	PASS	ADP=479;WT=1;HET=1;HOM=0;NC=0	GT:GQ:SDP:DP:RD:AD:FREQ:PVAL:RBQ:ABQ:RDF:RDR:ADF:ADR	0/0:812:442:442:433:0:0%:1E0:40:0:289:144:0:0	0/1:255:516:516:256:244:48.8%:1.6696E-91:42:39:174:82:146:98
ST4.03ch12	2845413	.	C	T	.	PASS	ADP=504;WT=0;HET=1;HOM=1;NC=0	GT:GQ:SDP:DP:RD:AD:FREQ:PVAL:RBQ:ABQ:RDF:RDR:ADF:ADR	1/1:255:456:456:0:447:100%:2.8381E-268:0:40:0:0:261:186	0/1:255:552:552:267:269:50.19%:1.4459E-101:40:42:144:123:169:100
ST4.03ch12	2845640	.	A	G	.	PASS	ADP=586;WT=0;HET=1;HOM=1;NC=0	GT:GQ:SDP:DP:RD:AD:FREQ:PVAL:RBQ:ABQ:RDF:RDR:ADF:ADR	1/1:255:604:604:0:595:100%:0E0:0:42:0:0:341:254	0/1:255:569:569:277:276:49.91%:4.8919E-104:42:43:169:108:172:104
ST4.03ch12	2845697	.	A	G	.	PASS	ADP=593;WT=1;HET=1;HOM=0;NC=0	GT:GQ:SDP:DP:RD:AD:FREQ:PVAL:RBQ:ABQ:RDF:RDR:ADF:ADR	0/0:1131:613:613:604:0:0%:1E0:41:0:306:298:0:0	0/1:255:574:574:295:263:47.13%:1.0249E-97:41:42:156:139:153:110
ST4.03ch12	2845795	.	A	T	.	PASS	ADP=507;WT=0;HET=1;HOM=1;NC=0	GT:GQ:SDP:DP:RD:AD:FREQ:PVAL:RBQ:ABQ:RDF:RDR:ADF:ADR	1/1:255:474:473:0:464:100%:1.6831E-278:0:38:0:0:223:241	0/1:255:541:541:269:256:48.76%:5.9354E-96:40:39:136:133:137:119
ST4.03ch12	2845908	.	T	C	.	PASS	ADP=421;WT=0;HET=1;HOM=1;NC=0	GT:GQ:SDP:DP:RD:AD:FREQ:PVAL:RBQ:ABQ:RDF:RDR:ADF:ADR	1/1:255:412:411:0:402:100%:3.332E-241:0:40:0:0:229:173	0/1:255:432:432:208:208:50%:1.3372E-78:42:42:137:71:116:92
ST4.03ch12	2846116	.	C	T	.	PASS	ADP=450;WT=0;HET=1;HOM=1;NC=0	GT:GQ:SDP:DP:RD:AD:FREQ:PVAL:RBQ:ABQ:RDF:RDR:ADF:ADR	1/1:255:454:454:1:445:99.78%:5.0689E-265:37:39:1:0:305:140	0/1:255:446:446:237:193:44.88%:4.7147E-71:41:40:167:70:133:60
ST4.03ch12	2846151	.	C	T	.	PASS	ADP=435;WT=0;HET=1;HOM=1;NC=0	GT:GQ:SDP:DP:RD:AD:FREQ:PVAL:RBQ:ABQ:RDF:RDR:ADF:ADR	1/1:255:420:420:1:410:99.51%:5.295E-244:37:40:1:0:285:125	0/1:255:450:450:242:192:44.24%:1.8559E-70:40:41:177:65:138:54
ST4.03ch12	2846282	.	C	T	.	PASS	ADP=621;WT=0;HET=1;HOM=1;NC=0	GT:GQ:SDP:DP:RD:AD:FREQ:PVAL:RBQ:ABQ:RDF:RDR:ADF:ADR	1/1:255:584:584:0:576:100%:0E0:0:40:0:0:352:224	0/1:255:658:658:316:326:50.78%:2.384E-123:39:41:173:143:216:110
ST4.03ch12	2846373	.	A	T	.	PASS	ADP=631;WT=0;HET=1;HOM=1;NC=0	GT:GQ:SDP:DP:RD:AD:FREQ:PVAL:RBQ:ABQ:RDF:RDR:ADF:ADR	1/1:255:610:610:1:601:99.67%:0E0:37:39:0:1:346:255	0/1:255:652:652:298:336:52.83%:1.1107E-128:41:41:179:119:200:136
ST4.03ch12	2846455	.	C	T	.	PASS	ADP=633;WT=1;HET=1;HOM=0;NC=0	GT:GQ:SDP:DP:RD:AD:FREQ:PVAL:RBQ:ABQ:RDF:RDR:ADF:ADR	0/0:1122:619:619:611:1:0.16%:5E-1:42:37:330:281:0:1	0/1:255:648:648:346:286:45.25%:3.5566E-105:41:41:181:165:122:164
ST4.03ch12	2846615	.	T	C	.	PASS	ADP=452;WT=1;HET=1;HOM=0;NC=0	GT:GQ:SDP:DP:RD:AD:FREQ:PVAL:RBQ:ABQ:RDF:RDR:ADF:ADR	0/0:809:438:438:431:0:0%:1E0:41:0:218:213:0:0	0/1:255:466:466:243:207:46%:1.3495E-76:41:41:122:121:117:90
ST4.03ch12	2846653	.	C	T	.	PASS	ADP=491;WT=1;HET=1;HOM=0;NC=0	GT:GQ:SDP:DP:RD:AD:FREQ:PVAL:RBQ:ABQ:RDF:RDR:ADF:ADR	0/0:865:480:480:472:1:0.21%:5E-1:39:37:250:222:1:0	0/1:255:502:502:269:217:44.65%:1.0321E-79:41:40:151:118:132:85
ST4.03ch12	2846719	.	G	A	.	PASS	ADP=414;WT=0;HET=1;HOM=1;NC=0	GT:GQ:SDP:DP:RD:AD:FREQ:PVAL:RBQ:ABQ:RDF:RDR:ADF:ADR	1/1:255:409:409:1:401:99.75%:1.3428E-238:36:38:1:0:222:179	0/1:255:419:419:178:225:55.83%:8.907E-88:41:39:100:78:113:112
ST4.03ch12	2846739	.	G	A	.	PASS	ADP=466;WT=0;HET=1;HOM=1;NC=0	GT:GQ:SDP:DP:RD:AD:FREQ:PVAL:RBQ:ABQ:RDF:RDR:ADF:ADR	1/1:255:460:460:1:452:99.78%:3.1668E-269:37:39:1:0:298:154	0/1:255:473:473:209:248:54.27%:7.9655E-96:40:40:128:81:143:105
ST4.03ch12	2846823	.	C	T	.	PASS	ADP=505;WT=0;HET=1;HOM=1;NC=0	GT:GQ:SDP:DP:RD:AD:FREQ:PVAL:RBQ:ABQ:RDF:RDR:ADF:ADR	1/1:255:494:494:0:486:99.79%:9.7915E-292:0:39:0:0:264:222	0/1:255:517:517:229:272:54.29%:4.718E-105:41:40:118:111:153:119
ST4.03ch12	2846867	.	C	A	.	PASS	ADP=523;WT=0;HET=1;HOM=1;NC=0	GT:GQ:SDP:DP:RD:AD:FREQ:PVAL:RBQ:ABQ:RDF:RDR:ADF:ADR	1/1:255:511:511:0:504:100%:1.451E-302:0:37:0:0:247:257	0/1:255:536:536:249:271:52.12%:2.1138E-103:39:38:119:130:153:118
ST4.03ch12	2913337	.	A	T	.	PASS	ADP=120;WT=1;HET=1;HOM=0;NC=0	GT:GQ:SDP:DP:RD:AD:FREQ:PVAL:RBQ:ABQ:RDF:RDR:ADF:ADR	0/0:209:118:118:112:0:0%:1E0:36:0:62:50:0:0	0/1:165:123:123:62:46:42.59%:3.0486E-17:36:36:40:22:27:19
ST4.03ch12	2914556	.	T	G	.	PASS	ADP=96;WT=0;HET=1;HOM=1;NC=0	GT:GQ:SDP:DP:RD:AD:FREQ:PVAL:RBQ:ABQ:RDF:RDR:ADF:ADR	1/1:170:92:92:0:30:100%:8.4556E-18:0:38:0:0:14:16	0/1:45:100:100:19:13:40.62%:2.6443E-5:51:41:14:5:12:1
ST4.03ch12	2914602	.	T	G	.	PASS	ADP=96;WT=1;HET=1;HOM=0;NC=0	GT:GQ:SDP:DP:RD:AD:FREQ:PVAL:RBQ:ABQ:RDF:RDR:ADF:ADR	0/0:66:98:98:36:0:0%:1E0:40:0:26:10:0:0	0/1:57:94:94:11:15:57.69%:1.7241E-6:40:44:11:0:8:7
ST4.03ch12	2915826	.	G	A	.	PASS	ADP=127;WT=1;HET=1;HOM=0;NC=0	GT:GQ:SDP:DP:RD:AD:FREQ:PVAL:RBQ:ABQ:RDF:RDR:ADF:ADR	0/0:231:130:130:124:0:0%:1E0:38:0:49:75:0:0	0/1:169:125:125:62:47:43.12%:1.2012E-17:38:37:27:35:19:28
ST4.03ch12	2915865	.	G	T	.	PASS	ADP=96;WT=0;HET=1;HOM=1;NC=0	GT:GQ:SDP:DP:RD:AD:FREQ:PVAL:RBQ:ABQ:RDF:RDR:ADF:ADR	1/1:255:87:87:0:81:100%:2.7329E-48:0:40:0:0:43:38	0/1:183:106:106:40:48:53.33%:4.4296E-19:37:39:21:19:24:24
ST4.03ch12	2915905	.	C	T	.	PASS	ADP=85;WT=0;HET=1;HOM=1;NC=0	GT:GQ:SDP:DP:RD:AD:FREQ:PVAL:RBQ:ABQ:RDF:RDR:ADF:ADR	1/1:255:77:77:0:71:100%:2.6835E-42:0:37:0:0:23:48	0/1:159:94:94:36:42:53.85%:1.0364E-16:37:37:15:21:14:28
ST4.03ch12	2951894	.	T	A	.	PASS	ADP=190;WT=1;HET=1;HOM=0;NC=0	GT:GQ:SDP:DP:RD:AD:FREQ:PVAL:RBQ:ABQ:RDF:RDR:ADF:ADR	0/0:333:182:182:177:0:0%:1E0:41:0:123:54:0:0	0/1:255:201:199:97:88:47.57%:3.362E-33:40:39:62:35:39:49
ST4.03ch12	2971006	.	T	C	.	PASS	ADP=3812;WT=1;HET=1;HOM=0;NC=0	GT:GQ:SDP:DP:RD:AD:FREQ:PVAL:RBQ:ABQ:RDF:RDR:ADF:ADR	0/0:2147483647:3898:3898:3888:4:0.1%:5E-1:36:37:2009:1879:2:2	0/1:255:3726:3726:1652:2063:55.53%:0E0:36:36:982:670:1251:812
ST4.03ch12	3020582	.	A	G	.	PASS	ADP=77;WT=1;HET=1;HOM=0;NC=0	GT:GQ:SDP:DP:RD:AD:FREQ:PVAL:RBQ:ABQ:RDF:RDR:ADF:ADR	0/0:112:80:80:71:2:2.74%:2.4828E-1:44:74:62:9:2:0	0/1:127:74:74:33:34:50.75%:1.9669E-13:42:41:32:1:27:7
ST4.03ch12	3022721	.	C	T	.	PASS	ADP=338;WT=0;HET=1;HOM=1;NC=0	GT:GQ:SDP:DP:RD:AD:FREQ:PVAL:RBQ:ABQ:RDF:RDR:ADF:ADR	1/1:255:329:329:9:312:97.2%:1.9944E-175:41:38:1:8:90:222	0/1:255:347:347:155:185:54.41%:1.0628E-71:38:37:47:108:56:129
ST4.03ch12	3047129	.	C	T	.	PASS	ADP=55;WT=1;HET=1;HOM=0;NC=0	GT:GQ:SDP:DP:RD:AD:FREQ:PVAL:RBQ:ABQ:RDF:RDR:ADF:ADR	0/0:60:60:60:42:2:4.55%:2.4713E-1:42:37:31:11:0:2	0/1:54:50:50:16:15:48.39%:3.2298E-6:39:41:8:8:12:3
ST4.03ch12	3047271	.	G	A	.	PASS	ADP=76;WT=0;HET=1;HOM=1;NC=0	GT:GQ:SDP:DP:RD:AD:FREQ:PVAL:RBQ:ABQ:RDF:RDR:ADF:ADR	1/1:255:72:72:0:56:100%:2.5602E-33:0:41:0:0:35:21	0/1:140:81:81:26:36:58.06%:9.6098E-15:42:41:15:11:27:9
ST4.03ch12	3144736	.	T	C	.	PASS	ADP=1809;WT=0;HET=1;HOM=1;NC=0	GT:GQ:SDP:DP:RD:AD:FREQ:PVAL:RBQ:ABQ:RDF:RDR:ADF:ADR	1/1:255:1864:1864:91:1768:95.1%:0E0:37:37:56:35:1118:650	0/1:255:1754:1754:735:1010:57.88%:0E0:37:38:413:322:653:357
ST4.03ch12	3145132	.	G	A	.	PASS	ADP=2111;WT=0;HET=1;HOM=1;NC=0	GT:GQ:SDP:DP:RD:AD:FREQ:PVAL:RBQ:ABQ:RDF:RDR:ADF:ADR	1/1:87:2086:2086:0:16:100%:1.6637E-9:0:43:0:0:11:5	0/1:50:2136:2136:16:14:46.67%:8.3837E-6:36:37:8:8:7:7
ST4.03ch12	3148265	.	A	T	.	PASS	ADP=395;WT=1;HET=1;HOM=0;NC=0	GT:GQ:SDP:DP:RD:AD:FREQ:PVAL:RBQ:ABQ:RDF:RDR:ADF:ADR	0/0:572:387:387:373:10:2.61%:9.2016E-4:36:37:152:221:6:4	0/1:255:404:404:236:161:40.55%:4.049E-58:36:36:111:125:78:83
ST4.03ch12	3148354	.	G	A	.	PASS	ADP=347;WT=0;HET=1;HOM=1;NC=0	GT:GQ:SDP:DP:RD:AD:FREQ:PVAL:RBQ:ABQ:RDF:RDR:ADF:ADR	1/1:255:325:325:13:308:95.95%:1.4205E-169:38:37:6:7:128:180	0/1:255:370:370:162:202:55.49%:1.0267E-78:37:37:83:79:87:115
ST4.03ch12	3148488	.	C	T	.	PASS	ADP=335;WT=0;HET=1;HOM=1;NC=0	GT:GQ:SDP:DP:RD:AD:FREQ:PVAL:RBQ:ABQ:RDF:RDR:ADF:ADR	1/1:255:304:304:11:289:96.33%:4.0817E-160:39:37:4:7:151:138	0/1:255:367:367:154:208:57.46%:5.7912E-82:37:37:71:83:106:102
ST4.03ch12	3149554	.	C	T	.	PASS	ADP=368;WT=0;HET=1;HOM=1;NC=0	GT:GQ:SDP:DP:RD:AD:FREQ:PVAL:RBQ:ABQ:RDF:RDR:ADF:ADR	1/1:255:342:342:13:325:96.15%:1.6366E-179:36:36:9:4:170:155	0/1:255:394:394:168:221:56.81%:1.017E-86:36:35:110:58:102:119
ST4.03ch12	3149584	.	A	G	.	PASS	ADP=413;WT=0;HET=1;HOM=1;NC=0	GT:GQ:SDP:DP:RD:AD:FREQ:PVAL:RBQ:ABQ:RDF:RDR:ADF:ADR	1/1:255:380:380:13:363:96.54%:8.8877E-202:37:36:6:7:125:238	0/1:255:446:446:196:245:55.56%:2.2599E-95:36:36:89:107:80:165
ST4.03ch12	3167356	.	T	A	.	PASS	ADP=354;WT=1;HET=1;HOM=0;NC=0	GT:GQ:SDP:DP:RD:AD:FREQ:PVAL:RBQ:ABQ:RDF:RDR:ADF:ADR	0/0:341:305:305:277:19:6.42%:1.4155E-6:36:37:157:120:14:5	0/1:255:403:403:187:210:52.9%:1.2875E-80:36:36:116:71:108:102
ST4.03ch12	3167417	.	C	T	.	PASS	ADP=396;WT=1;HET=1;HOM=0;NC=0	GT:GQ:SDP:DP:RD:AD:FREQ:PVAL:RBQ:ABQ:RDF:RDR:ADF:ADR	0/0:337:324:324:291:24:7.62%:3.7809E-8:36:36:132:159:10:14	0/1:255:469:469:213:250:54%:1.9122E-96:36:36:100:113:108:142
ST4.03ch12	3168677	.	A	G	.	PASS	ADP=353;WT=0;HET=1;HOM=1;NC=0	GT:GQ:SDP:DP:RD:AD:FREQ:PVAL:RBQ:ABQ:RDF:RDR:ADF:ADR	1/1:255:317:317:17:291:94.48%:1.0583E-156:37:36:3:14:129:162	0/1:255:390:390:220:163:42.56%:2.0541E-59:36:36:109:111:64:99
ST4.03ch12	3170863	.	C	T	.	PASS	ADP=426;WT=1;HET=1;HOM=0;NC=0	GT:GQ:SDP:DP:RD:AD:FREQ:PVAL:RBQ:ABQ:RDF:RDR:ADF:ADR	0/0:448:384:384:353:22:5.87%:1.7362E-7:36:36:150:203:8:14	0/1:255:468:468:241:219:47.61%:1.1151E-81:36:36:94:147:80:139
ST4.03ch12	3171807	.	G	C	.	PASS	ADP=338;WT=0;HET=1;HOM=1;NC=0	GT:GQ:SDP:DP:RD:AD:FREQ:PVAL:RBQ:ABQ:RDF:RDR:ADF:ADR	1/1:255:332:332:12:311:96.28%:3.7291E-172:37:38:4:8:165:146	0/1:255:344:344:148:188:55.95%:1.7019E-73:38:37:73:75:104:84
ST4.03ch12	3171932	.	C	T	.	PASS	ADP=260;WT=1;HET=1;HOM=0;NC=0	GT:GQ:SDP:DP:RD:AD:FREQ:PVAL:RBQ:ABQ:RDF:RDR:ADF:ADR	0/0:272:252:252:226:17:7%:5.7103E-6:47:35:85:141:12:5	0/1:255:269:269:135:126:48.28%:1.97E-47:45:42:39:96:76:50
ST4.03ch12	3171949	.	T	C	.	PASS	ADP=235;WT=0;HET=1;HOM=1;NC=0	GT:GQ:SDP:DP:RD:AD:FREQ:PVAL:RBQ:ABQ:RDF:RDR:ADF:ADR	1/1:255:226:225:17:199:92.13%:6.3882E-104:41:44:12:5:55:144	0/1:255:245:245:127:110:46.41%:4.2882E-41:49:43:75:52:27:83
ST4.03ch12	3186253	.	T	A	.	PASS	ADP=79;WT=1;HET=1;HOM=0;NC=0	GT:GQ:SDP:DP:RD:AD:FREQ:PVAL:RBQ:ABQ:RDF:RDR:ADF:ADR	0/0:145:87:86:77:0:0%:1E0:42:0:72:5:0:0	0/1:118:73:73:33:32:49.23%:1.3846E-12:42:37:30:3:29:3
ST4.03ch12	3186543	.	G	A	.	PASS	ADP=118;WT=0;HET=1;HOM=1;NC=0	GT:GQ:SDP:DP:RD:AD:FREQ:PVAL:RBQ:ABQ:RDF:RDR:ADF:ADR	1/1:255:120:120:2:110:98.21%:4.4865E-63:37:40:1:1:61:49	0/1:201:116:116:54:54:50%:7.0419E-21:43:39:37:17:29:25
ST4.03ch12	3186744	.	G	C	.	PASS	ADP=148;WT=0;HET=1;HOM=1;NC=0	GT:GQ:SDP:DP:RD:AD:FREQ:PVAL:RBQ:ABQ:RDF:RDR:ADF:ADR	1/1:255:140:140:6:126:95.45%:5.9081E-69:37:38:4:2:58:68	0/1:255:157:157:66:82:55.03%:2.6284E-32:38:38:33:33:41:41
ST4.03ch12	3192619	.	G	T	.	PASS	ADP=77;WT=0;HET=1;HOM=1;NC=0	GT:GQ:SDP:DP:RD:AD:FREQ:PVAL:RBQ:ABQ:RDF:RDR:ADF:ADR	1/1:255:83:83:2:74:97.37%:8.1413E-42:37:39:2:0:41:33	0/1:140:71:71:26:36:58.06%:9.6098E-15:44:42:15:11:22:14
ST4.03ch12	3192647	.	G	A	.	PASS	ADP=87;WT=1;HET=1;HOM=0;NC=0	GT:GQ:SDP:DP:RD:AD:FREQ:PVAL:RBQ:ABQ:RDF:RDR:ADF:ADR	0/0:126:89:89:80:2:2.44%:2.4847E-1:41:37:42:38:2:0	0/1:118:86:86:44:33:42.86%:1.4308E-12:42:39:23:21:15:18
ST4.03ch12	3192797	.	A	C	.	PASS	ADP=62;WT=0;HET=1;HOM=1;NC=0	GT:GQ:SDP:DP:RD:AD:FREQ:PVAL:RBQ:ABQ:RDF:RDR:ADF:ADR	1/1:255:61:61:3:51:94.44%:1.1771E-27:49:40:1:2:25:26	0/1:125:63:63:22:32:59.26%:2.9233E-13:38:40:14:8:18:14
ST4.03ch12	3198769	.	A	G	.	PASS	ADP=722;WT=0;HET=1;HOM=1;NC=0	GT:GQ:SDP:DP:RD:AD:FREQ:PVAL:RBQ:ABQ:RDF:RDR:ADF:ADR	1/1:255:612:612:21:584:96.53%:0E0:35:36:16:5:443:141	0/1:255:832:832:362:461:56.01%:2.1941E-179:36:36:273:89:350:111
ST4.03ch12	3198784	.	A	G	.	PASS	ADP=739;WT=0;HET=1;HOM=1;NC=0	GT:GQ:SDP:DP:RD:AD:FREQ:PVAL:RBQ:ABQ:RDF:RDR:ADF:ADR	1/1:255:606:606:34:564:94.31%:9.2652E-303:35:36:25:9:404:160	0/1:255:873:873:400:463:53.65%:9.8279E-178:36:36:283:117:323:140
ST4.03ch12	3198799	.	T	C	.	PASS	ADP=856;WT=1;HET=1;HOM=0;NC=0	GT:GQ:SDP:DP:RD:AD:FREQ:PVAL:RBQ:ABQ:RDF:RDR:ADF:ADR	0/0:1057:753:753:722:24:3.22%:4.9392E-8:36:37:454:268:16:8	0/1:255:959:959:550:400:42.11%:1.623E-144:36:36:352:198:262:138
ST4.03ch12	3198985	.	C	T	.	PASS	ADP=738;WT=1;HET=1;HOM=0;NC=0	GT:GQ:SDP:DP:RD:AD:FREQ:PVAL:RBQ:ABQ:RDF:RDR:ADF:ADR	0/0:55:650:650:35:1:2.78%:5E-1:38:37:15:20:0:1	0/1:94:827:827:31:26:45.61%:3.594E-10:46:42:23:8:14:12
ST4.03ch12	3199401	.	A	G	.	PASS	ADP=692;WT=1;HET=1;HOM=0;NC=0	GT:GQ:SDP:DP:RD:AD:FREQ:PVAL:RBQ:ABQ:RDF:RDR:ADF:ADR	0/0:70:623:623:48:2:4%:2.4747E-1:42:55:33:15:2:0	0/1:78:762:762:31:22:41.51%:1.5031E-8:42:38:17:14:13:9
ST4.03ch12	3199464	.	A	C	.	PASS	ADP=687;WT=0;HET=1;HOM=1;NC=0	GT:GQ:SDP:DP:RD:AD:FREQ:PVAL:RBQ:ABQ:RDF:RDR:ADF:ADR	1/1:224:617:617:2:42:95.45%:3.9431E-23:37:36:1:1:19:23	0/1:93:758:758:24:25:51.02%:4.6489E-10:41:37:19:5:17:8
ST4.03ch12	3199527	.	G	A	.	PASS	ADP=682;WT=0;HET=1;HOM=1;NC=0	GT:GQ:SDP:DP:RD:AD:FREQ:PVAL:RBQ:ABQ:RDF:RDR:ADF:ADR	1/1:206:611:611:0:36:100%:2.2598E-21:0:41:0:0:9:27	0/1:80:753:753:16:21:56.76%:8.5014E-9:43:46:10:6:10:11
ST4.03ch12	3206862	.	G	A	.	PASS	ADP=146;WT=0;HET=1;HOM=1;NC=0	GT:GQ:SDP:DP:RD:AD:FREQ:PVAL:RBQ:ABQ:RDF:RDR:ADF:ADR	1/1:255:120:120:8:104:92.86%:5.8528E-55:35:35:2:6:37:67	0/1:255:172:172:69:95:57.93%:7.1547E-38:36:35:26:43:37:58
ST4.03ch12	3208052	.	C	T	.	PASS	ADP=88;WT=1;HET=1;HOM=0;NC=0	GT:GQ:SDP:DP:RD:AD:FREQ:PVAL:RBQ:ABQ:RDF:RDR:ADF:ADR	0/0:77:74:74:63:5:7.35%:2.8961E-2:44:37:14:49:0:5	0/1:147:103:103:53:41:43.62%:1.6298E-15:43:40:15:38:8:33
ST4.03ch12	3226141	.	C	T	.	PASS	ADP=90;WT=0;HET=1;HOM=1;NC=0	GT:GQ:SDP:DP:RD:AD:FREQ:PVAL:RBQ:ABQ:RDF:RDR:ADF:ADR	1/1:255:92:92:7:79:91.86%:2.605E-41:47:49:4:3:37:42	0/1:164:88:88:36:43:54.43%:3.7958E-17:54:50:24:12:26:17
ST4.03ch12	3226174	.	G	A	.	PASS	ADP=80;WT=0;HET=1;HOM=1;NC=0	GT:GQ:SDP:DP:RD:AD:FREQ:PVAL:RBQ:ABQ:RDF:RDR:ADF:ADR	1/1:255:85:85:5:74:93.67%:1.3332E-39:42:38:1:4:12:62	0/1:122:75:75:33:33:50%:5.2318E-13:42:42:11:22:16:17
ST4.03ch12	3226180	.	A	C	.	PASS	ADP=78;WT=0;HET=1;HOM=1;NC=0	GT:GQ:SDP:DP:RD:AD:FREQ:PVAL:RBQ:ABQ:RDF:RDR:ADF:ADR	1/1:255:83:83:4:73:94.81%:1.135E-39:43:38:1:3:13:60	0/1:133:73:73:29:35:54.69%:4.3049E-14:42:42:11:18:17:18
ST4.03ch12	3226199	.	T	C	.	PASS	ADP=76;WT=0;HET=1;HOM=1;NC=0	GT:GQ:SDP:DP:RD:AD:FREQ:PVAL:RBQ:ABQ:RDF:RDR:ADF:ADR	1/1:255:78:78:4:68:94.44%:8.6675E-37:31:35:0:4:8:60	0/1:142:75:75:29:37:56.06%:5.6872E-15:39:36:8:21:12:25
ST4.03ch12	3235702	.	A	G	.	PASS	ADP=736;WT=1;HET=1;HOM=0;NC=0	GT:GQ:SDP:DP:RD:AD:FREQ:PVAL:RBQ:ABQ:RDF:RDR:ADF:ADR	0/0:775:670:670:624:40:6.02%:4.9643E-13:36:36:266:358:20:20	0/1:255:802:802:472:322:40.55%:1.4159E-115:36:36:209:263:139:183
ST4.03ch12	3236959	.	T	C	.	PASS	ADP=672;WT=1;HET=1;HOM=0;NC=0	GT:GQ:SDP:DP:RD:AD:FREQ:PVAL:RBQ:ABQ:RDF:RDR:ADF:ADR	0/0:912:667:667:637:24:3.63%:4.8191E-8:36:36:367:270:10:14	0/1:255:678:678:390:280:41.79%:3.3518E-101:36:36:254:136:174:106
ST4.03ch12	3237744	.	A	G	.	PASS	ADP=697;WT=0;HET=1;HOM=1;NC=0	GT:GQ:SDP:DP:RD:AD:FREQ:PVAL:RBQ:ABQ:RDF:RDR:ADF:ADR	1/1:255:689:689:28:655:95.9%:0E0:36:36:12:16:381:274	0/1:255:705:705:295:402:57.68%:4.8506E-158:36:36:178:117:263:139
ST4.03ch12	3238845	.	G	A	.	PASS	ADP=397;WT=1;HET=1;HOM=0;NC=0	GT:GQ:SDP:DP:RD:AD:FREQ:PVAL:RBQ:ABQ:RDF:RDR:ADF:ADR	0/0:533:386:386:367:13:3.42%:1.0997E-4:38:36:117:250:6:7	0/1:255:409:409:237:164:40.9%:2.74E-59:38:37:73:164:60:104
ST4.03ch12	3238887	.	A	G	.	PASS	ADP=323;WT=1;HET=1;HOM=0;NC=0	GT:GQ:SDP:DP:RD:AD:FREQ:PVAL:RBQ:ABQ:RDF:RDR:ADF:ADR	0/0:427:323:323:304:13:4.1%:1.0767E-4:43:42:77:227:5:8	0/1:255:324:324:177:139:43.99%:3.9998E-51:42:41:37:140:35:104
ST4.03ch12	3469559	.	A	C	.	PASS	ADP=3705;WT=0;HET=1;HOM=1;NC=0	GT:GQ:SDP:DP:RD:AD:FREQ:PVAL:RBQ:ABQ:RDF:RDR:ADF:ADR	1/1:255:3724:3724:141:2757:93.58%:0E0:38:37:120:21:2487:270	0/1:255:3686:3686:1310:1711:55.62%:0E0:38:38:1050:260:1449:262
ST4.03ch12	3469694	.	G	A	.	PASS	ADP=3654;WT=0;HET=1;HOM=1;NC=0	GT:GQ:SDP:DP:RD:AD:FREQ:PVAL:RBQ:ABQ:RDF:RDR:ADF:ADR	1/1:255:3666:3666:111:2998:96.43%:0E0:37:38:35:76:1220:1778	0/1:255:3643:3643:1252:1835:59.44%:0E0:38:38:385:867:601:1234
ST4.03ch12	3469724	.	T	C	.	PASS	ADP=3654;WT=1;HET=1;HOM=0;NC=0	GT:GQ:SDP:DP:RD:AD:FREQ:PVAL:RBQ:ABQ:RDF:RDR:ADF:ADR	0/0:2147483647:3669:3669:3108:217:6.53%:3.0399E-62:38:38:1069:2039:49:168	0/1:255:3640:3640:1761:1373:43.81%:0E0:38:38:447:1314:347:1026
ST4.03ch12	3512955	.	A	G	.	PASS	ADP=214;WT=0;HET=1;HOM=1;NC=0	GT:GQ:SDP:DP:RD:AD:FREQ:PVAL:RBQ:ABQ:RDF:RDR:ADF:ADR	1/1:255:207:207:2:198:98.51%:1.9719E-115:37:36:1:1:108:90	0/1:255:221:221:93:123:56.94%:1.4168E-48:36:36:44:49:74:49
ST4.03ch12	3553686	.	A	G	.	PASS	ADP=583;WT=0;HET=1;HOM=1;NC=0	GT:GQ:SDP:DP:RD:AD:FREQ:PVAL:RBQ:ABQ:RDF:RDR:ADF:ADR	1/1:255:489:489:29:452:93.97%:1.6578E-241:44:39:20:9:230:222	0/1:255:678:678:327:344:51.27%:1.794E-130:42:41:213:114:185:159
ST4.03ch12	3568631	.	C	A	.	PASS	ADP=64;WT=0;HET=1;HOM=1;NC=0	GT:GQ:SDP:DP:RD:AD:FREQ:PVAL:RBQ:ABQ:RDF:RDR:ADF:ADR	1/1:255:63:63:2:53:96.36%:1.6199E-29:37:36:0:2:23:30	0/1:98:66:66:30:27:47.37%:1.2661E-10:36:37:14:16:11:16
ST4.03ch12	3569535	.	A	G	.	PASS	ADP=75;WT=1;HET=1;HOM=0;NC=0	GT:GQ:SDP:DP:RD:AD:FREQ:PVAL:RBQ:ABQ:RDF:RDR:ADF:ADR	0/0:94:66:66:57:1:1.72%:5E-1:36:37:32:25:1:0	0/1:127:85:85:41:35:46.05%:1.7063E-13:36:37:22:19:22:13
ST4.03ch12	3596748	.	C	T	.	PASS	ADP=84;WT=1;HET=1;HOM=0;NC=0	GT:GQ:SDP:DP:RD:AD:FREQ:PVAL:RBQ:ABQ:RDF:RDR:ADF:ADR	0/0:90:87:87:73:6:7.59%:1.4161E-2:36:37:65:8:5:1	0/1:106:81:81:42:30:41.67%:1.9973E-11:36:36:39:3:28:2
ST4.03ch12	3598309	.	C	T	.	PASS	ADP=101;WT=0;HET=1;HOM=1;NC=0	GT:GQ:SDP:DP:RD:AD:FREQ:PVAL:RBQ:ABQ:RDF:RDR:ADF:ADR	1/1:255:96:96:1:87:98.86%:1.5472E-50:37:37:1:0:42:45	0/1:223:107:107:40:57:58.16%:4.4463E-23:36:36:26:14:23:34
ST4.03ch12	3599820	.	A	C	.	PASS	ADP=95;WT=0;HET=1;HOM=1;NC=0	GT:GQ:SDP:DP:RD:AD:FREQ:PVAL:RBQ:ABQ:RDF:RDR:ADF:ADR	1/1:255:86:86:0:78:100%:1.7165E-46:0:36:0:0:37:41	0/1:214:104:104:40:55:57.89%:3.5188E-22:35:36:24:16:26:29
ST4.03ch12	3599852	.	G	A	.	PASS	ADP=97;WT=1;HET=1;HOM=0;NC=0	GT:GQ:SDP:DP:RD:AD:FREQ:PVAL:RBQ:ABQ:RDF:RDR:ADF:ADR	0/0:142:91:91:82:1:1.2%:5E-1:36:37:33:49:0:1	0/1:152:103:103:52:42:44.68%:5.8761E-16:36:36:23:29:22:20
ST4.03ch12	3599975	.	C	T	.	PASS	ADP=60;WT=0;HET=1;HOM=1;NC=0	GT:GQ:SDP:DP:RD:AD:FREQ:PVAL:RBQ:ABQ:RDF:RDR:ADF:ADR	1/1:243:53:53:1:44:97.78%:4.4304E-25:37:41:0:1:15:29	0/1:131:68:68:25:34:57.63%:6.3255E-14:43:39:7:18:13:21
ST4.03ch12	3626603	.	T	C	.	PASS	ADP=208;WT=1;HET=1;HOM=0;NC=0	GT:GQ:SDP:DP:RD:AD:FREQ:PVAL:RBQ:ABQ:RDF:RDR:ADF:ADR	0/0:200:211:211:183:18:8.78%:2.562E-6:36:37:104:79:11:7	0/1:255:206:205:89:101:51.27%:3.7213E-39:36:36:50:39:55:46
ST4.03ch12	3719905	.	C	T	.	PASS	ADP=191;WT=1;HET=1;HOM=0;NC=0	GT:GQ:SDP:DP:RD:AD:FREQ:PVAL:RBQ:ABQ:RDF:RDR:ADF:ADR	0/0:222:180:180:161:8:4.73%:3.5889E-3:36:37:83:78:2:6	0/1:255:202:202:103:96:48.24%:2.7612E-36:37:36:53:50:49:47
ST4.03ch12	3720010	.	G	A	.	PASS	ADP=166;WT=0;HET=1;HOM=1;NC=0	GT:GQ:SDP:DP:RD:AD:FREQ:PVAL:RBQ:ABQ:RDF:RDR:ADF:ADR	1/1:255:157:157:5:141:96.58%:1.6482E-78:42:38:2:3:69:72	0/1:255:175:175:87:85:49.42%:2.1255E-32:38:39:44:43:47:38
ST4.03ch12	3720174	.	A	T	.	PASS	ADP=144;WT=0;HET=1;HOM=1;NC=0	GT:GQ:SDP:DP:RD:AD:FREQ:PVAL:RBQ:ABQ:RDF:RDR:ADF:ADR	1/1:255:148:148:4:133:97.08%:1.0793E-74:64:41:3:1:69:64	0/1:225:141:141:76:62:44.93%:2.8394E-23:44:44:47:29:39:23
ST4.03ch12	3740669	.	A	T	.	PASS	ADP=78;WT=0;HET=1;HOM=1;NC=0	GT:GQ:SDP:DP:RD:AD:FREQ:PVAL:RBQ:ABQ:RDF:RDR:ADF:ADR	1/1:255:81:81:2:66:97.06%:4.0594E-37:37:36:1:1:25:41	0/1:144:76:76:33:38:53.52%:3.7425E-15:36:36:17:16:15:23
ST4.03ch12	3749247	.	G	T	.	PASS	ADP=128;WT=0;HET=1;HOM=1;NC=0	GT:GQ:SDP:DP:RD:AD:FREQ:PVAL:RBQ:ABQ:RDF:RDR:ADF:ADR	1/1:255:107:107:6:87:93.55%:1.9554E-46:47:41:6:0:44:43	0/1:250:149:149:76:68:47.22%:9.3416E-26:42:40:39:37:41:27
ST4.03ch12	3794625	.	A	C	.	PASS	ADP=203;WT=1;HET=1;HOM=0;NC=0	GT:GQ:SDP:DP:RD:AD:FREQ:PVAL:RBQ:ABQ:RDF:RDR:ADF:ADR	0/0:235:197:197:170:8:4.49%:3.6047E-3:36:35:75:95:2:6	0/1:255:209:209:116:83:41.71%:1.885E-30:36:36:60:56:34:49
ST4.03ch12	3794760	.	C	T	.	PASS	ADP=144;WT=1;HET=1;HOM=0;NC=0	GT:GQ:SDP:DP:RD:AD:FREQ:PVAL:RBQ:ABQ:RDF:RDR:ADF:ADR	0/0:147:140:140:112:7:5.88%:7.1349E-3:40:39:54:58:3:4	0/1:199:148:148:82:56:40.58%:1.1921E-20:43:44:42:40:30:26
ST4.03ch12	3819600	.	C	T	.	PASS	ADP=912;WT=0;HET=1;HOM=1;NC=0	GT:GQ:SDP:DP:RD:AD:FREQ:PVAL:RBQ:ABQ:RDF:RDR:ADF:ADR	1/1:255:846:846:33:792:95.88%:0E0:36:36:21:12:585:207	0/1:255:979:979:414:554:57.23%:5.4169E-217:36:36:301:113:422:132
ST4.03ch12	3820552	.	C	T	.	PASS	ADP=471;WT=1;HET=1;HOM=0;NC=0	GT:GQ:SDP:DP:RD:AD:FREQ:PVAL:RBQ:ABQ:RDF:RDR:ADF:ADR	0/0:688:461:459:428:8:1.83%:3.7818E-3:45:37:257:171:2:6	0/1:255:483:483:271:201:42.58%:4.032E-73:44:43:137:134:97:104
ST4.03ch12	3820608	.	T	C	.	PASS	ADP=392;WT=1;HET=1;HOM=0;NC=0	GT:GQ:SDP:DP:RD:AD:FREQ:PVAL:RBQ:ABQ:RDF:RDR:ADF:ADR	0/0:556:385:385:354:8:2.21%:3.7565E-3:43:43:120:234:2:6	0/1:255:399:399:227:161:41.49%:2.1887E-58:41:40:70:157:55:106
ST4.03ch12	3822737	.	T	A	.	PASS	ADP=58;WT=1;HET=1;HOM=0;NC=0	GT:GQ:SDP:DP:RD:AD:FREQ:PVAL:RBQ:ABQ:RDF:RDR:ADF:ADR	0/0:62:60:60:39:1:2.5%:5E-1:36:37:39:0:1:0	0/1:67:58:56:26:19:42.22%:1.6979E-7:38:37:26:0:19:0
ST4.03ch12	3822751	.	T	C	.	PASS	ADP=182;WT=1;HET=1;HOM=0;NC=0	GT:GQ:SDP:DP:RD:AD:FREQ:PVAL:RBQ:ABQ:RDF:RDR:ADF:ADR	0/0:209:171:171:145:6:3.97%:1.4854E-2:37:35:145:0:6:0	0/1:255:194:194:104:79:43.17%:3.1981E-29:37:38:104:0:79:0
ST4.03ch12	3822769	.	T	C	.	PASS	ADP=346;WT=0;HET=1;HOM=1;NC=0	GT:GQ:SDP:DP:RD:AD:FREQ:PVAL:RBQ:ABQ:RDF:RDR:ADF:ADR	1/1:255:324:324:9:295:97.04%:2.0591E-165:36:34:9:0:294:1	0/1:255:368:368:153:204:57.14%:2.9912E-80:37:35:153:0:204:0
ST4.03ch12	3822942	.	T	A	.	PASS	ADP=1808;WT=0;HET=1;HOM=1;NC=0	GT:GQ:SDP:DP:RD:AD:FREQ:PVAL:RBQ:ABQ:RDF:RDR:ADF:ADR	1/1:255:1648:1648:54:1574:96.68%:0E0:42:41:47:7:1255:319	0/1:255:1968:1968:878:1079:55.14%:0E0:42:42:735:143:877:202
ST4.03ch12	3822956	.	T	C	.	PASS	ADP=1999;WT=1;HET=1;HOM=0;NC=0	GT:GQ:SDP:DP:RD:AD:FREQ:PVAL:RBQ:ABQ:RDF:RDR:ADF:ADR	0/0:2513:1812:1812:1733:59:3.29%:3.3092E-17:42:42:1374:359:52:7	0/1:255:2187:2187:1196:980:45.04%:0E0:42:42:968:228:815:165
ST4.03ch12	3822959	.	G	A	.	PASS	ADP=2024;WT=0;HET=1;HOM=1;NC=0	GT:GQ:SDP:DP:RD:AD:FREQ:PVAL:RBQ:ABQ:RDF:RDR:ADF:ADR	1/1:255:1805:1805:66:1719:96.3%:0E0:41:41:59:7:1330:389	0/1:255:2244:2244:1056:1177:52.71%:0E0:43:41:885:171:926:251
ST4.03ch12	3823178	.	G	A	.	PASS	ADP=2526;WT=0;HET=1;HOM=1;NC=0	GT:GQ:SDP:DP:RD:AD:FREQ:PVAL:RBQ:ABQ:RDF:RDR:ADF:ADR	1/1:70:2186:2186:0:13:100%:9.6148E-8:0:42:0:0:6:7	0/1:36:2866:2866:11:10:47.62%:2.3971E-4:37:43:5:6:7:3
ST4.03ch12	3823242	.	C	T	.	PASS	ADP=2524;WT=0;HET=1;HOM=1;NC=0	GT:GQ:SDP:DP:RD:AD:FREQ:PVAL:RBQ:ABQ:RDF:RDR:ADF:ADR	1/1:53:2185:2185:1:11:91.67%:4.8074E-6:37:37:1:0:1:10	0/1:32:2863:2863:9:9:50%:5.1645E-4:41:52:9:0:8:1
ST4.03ch12	3823250	.	C	T	.	PASS	ADP=2523;WT=0;HET=1;HOM=1;NC=0	GT:GQ:SDP:DP:RD:AD:FREQ:PVAL:RBQ:ABQ:RDF:RDR:ADF:ADR	1/1:53:2185:2185:1:11:91.67%:4.8074E-6:37:27:1:0:1:10	0/1:29:2861:2861:8:8:50%:1.2236E-3:40:27:8:0:2:6
ST4.03ch12	3823318	.	T	C	.	PASS	ADP=2524;WT=1;HET=1;HOM=0;NC=0	GT:GQ:SDP:DP:RD:AD:FREQ:PVAL:RBQ:ABQ:RDF:RDR:ADF:ADR	0/0:14:2185:2185:11:1:8.33%:5E-1:34:74:8:3:1:0	0/1:37:2863:2863:8:10:55.56%:1.7215E-4:40:43:4:4:8:2
ST4.03ch12	3823830	.	C	A	.	PASS	ADP=2527;WT=0;HET=1;HOM=1;NC=0	GT:GQ:SDP:DP:RD:AD:FREQ:PVAL:RBQ:ABQ:RDF:RDR:ADF:ADR	1/1:123:2196:2196:0:22:95.65%:4.7526E-13:0:38:0:0:18:4	0/1:30:2859:2859:6:8:57.14%:9.6618E-4:43:46:3:3:7:1
ST4.03ch12	3823911	.	C	A	.	PASS	ADP=2534;WT=0;HET=1;HOM=1;NC=0	GT:GQ:SDP:DP:RD:AD:FREQ:PVAL:RBQ:ABQ:RDF:RDR:ADF:ADR	1/1:144:2201:2201:1:27:96.43%:3.7915E-15:74:46:1:0:18:9	0/1:50:2867:2867:9:13:59.09%:9.5813E-6:49:51:6:3:9:4
ST4.03ch12	3823913	.	A	G	.	PASS	ADP=2534;WT=1;HET=1;HOM=0;NC=0	GT:GQ:SDP:DP:RD:AD:FREQ:PVAL:RBQ:ABQ:RDF:RDR:ADF:ADR	0/0:45:2202:2202:28:1:3.45%:5E-1:49:74:18:10:1:0	0/1:31:2867:2867:13:9:40.91%:7.0165E-4:49:49:9:4:6:3
ST4.03ch12	3823957	.	G	A	.	PASS	ADP=2534;WT=0;HET=1;HOM=1;NC=0	GT:GQ:SDP:DP:RD:AD:FREQ:PVAL:RBQ:ABQ:RDF:RDR:ADF:ADR	1/1:144:2201:2201:1:27:96.43%:3.7915E-15:74:37:1:0:9:18	0/1:45:2867:2867:10:12:54.55%:3.066E-5:36:40:4:6:5:7
ST4.03ch12	3826558	.	C	T	.	PASS	ADP=89;WT=1;HET=1;HOM=0;NC=0	GT:GQ:SDP:DP:RD:AD:FREQ:PVAL:RBQ:ABQ:RDF:RDR:ADF:ADR	0/0:82:82:82:59:3:4.84%:1.2195E-1:36:37:37:22:1:2	0/1:160:96:96:42:43:50.59%:8.3232E-17:36:36:27:15:27:16
ST4.03ch12	3827625	.	G	A	.	PASS	ADP=73;WT=1;HET=1;HOM=0;NC=0	GT:GQ:SDP:DP:RD:AD:FREQ:PVAL:RBQ:ABQ:RDF:RDR:ADF:ADR	0/0:80:69:69:49:1:2%:5E-1:37:37:29:20:1:0	0/1:104:77:77:37:29:43.94%:3.5024E-11:39:38:24:13:10:19
ST4.03ch12	3846635	.	T	A	.	PASS	ADP=801;WT=1;HET=1;HOM=0;NC=0	GT:GQ:SDP:DP:RD:AD:FREQ:PVAL:RBQ:ABQ:RDF:RDR:ADF:ADR	0/0:1014:762:762:715:28:3.77%:2.8747E-9:36:36:48:667:1:27	0/1:255:840:840:478:350:42.22%:1.2251E-126:36:37:28:450:23:327
ST4.03ch12	3906185	.	T	C	.	PASS	ADP=357;WT=0;HET=1;HOM=1;NC=0	GT:GQ:SDP:DP:RD:AD:FREQ:PVAL:RBQ:ABQ:RDF:RDR:ADF:ADR	1/1:255:326:326:16:292:94.81%:5.5357E-158:36:36:15:1:282:10	0/1:255:389:389:151:214:58.63%:6.7474E-85:36:36:142:9:203:11
ST4.03ch12	3906968	.	G	A	.	PASS	ADP=707;WT=0;HET=1;HOM=1;NC=0	GT:GQ:SDP:DP:RD:AD:FREQ:PVAL:RBQ:ABQ:RDF:RDR:ADF:ADR	1/1:255:639:639:29:581:95.25%:3.293E-316:37:36:21:8:405:176	0/1:255:776:776:315:428:57.6%:3.7607E-168:36:36:209:106:278:150
ST4.03ch12	3907008	.	C	T	.	PASS	ADP=696;WT=1;HET=1;HOM=0;NC=0	GT:GQ:SDP:DP:RD:AD:FREQ:PVAL:RBQ:ABQ:RDF:RDR:ADF:ADR	0/0:814:652:652:603:29:4.59%:1.3409E-9:37:37:308:295:16:13	0/1:255:741:741:411:304:42.52%:3.2347E-110:36:36:199:212:159:145
ST4.03ch12	3908118	.	C	T	.	PASS	ADP=506;WT=0;HET=1;HOM=1;NC=0	GT:GQ:SDP:DP:RD:AD:FREQ:PVAL:RBQ:ABQ:RDF:RDR:ADF:ADR	1/1:255:496:496:21:458:95.62%:9.7095E-251:37:35:10:11:260:198	0/1:255:516:516:218:274:55.69%:1.136E-106:36:35:127:91:148:126
ST4.03ch12	3908284	.	G	A	.	PASS	ADP=635;WT=1;HET=1;HOM=0;NC=0	GT:GQ:SDP:DP:RD:AD:FREQ:PVAL:RBQ:ABQ:RDF:RDR:ADF:ADR	0/0:770:591:591:551:23:4.01%:9.5209E-8:44:42:289:262:10:13	0/1:255:679:679:374:270:41.93%:1.1246E-97:46:44:219:155:154:116
ST4.03ch12	3908449	.	C	T	.	PASS	ADP=688;WT=0;HET=1;HOM=1;NC=0	GT:GQ:SDP:DP:RD:AD:FREQ:PVAL:RBQ:ABQ:RDF:RDR:ADF:ADR	1/1:255:656:656:45:594:92.96%:6.196E-313:37:38:34:11:391:203	0/1:255:720:720:290:395:57.66%:2.7395E-155:39:39:187:103:251:144
ST4.03ch12	3908851	.	T	C	.	PASS	ADP=585;WT=0;HET=1;HOM=1;NC=0	GT:GQ:SDP:DP:RD:AD:FREQ:PVAL:RBQ:ABQ:RDF:RDR:ADF:ADR	1/1:255:474:474:31:426:93.22%:2.7574E-225:36:40:16:15:246:180	0/1:255:696:696:283:378:57.19%:3.2674E-148:37:40:148:135:237:141
ST4.03ch12	3909131	.	A	C	.	PASS	ADP=631;WT=0;HET=1;HOM=1;NC=0	GT:GQ:SDP:DP:RD:AD:FREQ:PVAL:RBQ:ABQ:RDF:RDR:ADF:ADR	1/1:255:586:586:0:540:94.9%:4.9E-324:0:37:0:0:229:311	0/1:255:676:676:2:346:54.15%:6.1448E-204:37:37:0:2:146:200
ST4.03ch12	3909623	.	G	A	.	PASS	ADP=637;WT=1;HET=1;HOM=0;NC=0	GT:GQ:SDP:DP:RD:AD:FREQ:PVAL:RBQ:ABQ:RDF:RDR:ADF:ADR	0/0:713:570:570:529:26:4.68%:1.1042E-8:38:37:245:284:10:16	0/1:255:704:704:383:286:42.75%:7.5176E-104:38:38:165:218:136:150
ST4.03ch12	3909646	.	G	A	.	PASS	ADP=624;WT=0;HET=1;HOM=1;NC=0	GT:GQ:SDP:DP:RD:AD:FREQ:PVAL:RBQ:ABQ:RDF:RDR:ADF:ADR	1/1:255:582:582:23:544:95.94%:2.4317E-299:41:38:9:14:276:268	0/1:255:666:666:286:345:54.68%:2.2701E-133:38:39:135:151:164:181
ST4.03ch12	3909679	.	A	C	.	PASS	ADP=551;WT=0;HET=1;HOM=1;NC=0	GT:GQ:SDP:DP:RD:AD:FREQ:PVAL:RBQ:ABQ:RDF:RDR:ADF:ADR	1/1:255:496:495:19:461:96.04%:4.2523E-254:39:40:10:9:252:209	0/1:255:609:608:256:317:55.32%:4.7193E-123:40:40:123:133:163:154
ST4.03ch12	3921915	.	C	T	.	PASS	ADP=482;WT=1;HET=1;HOM=0;NC=0	GT:GQ:SDP:DP:RD:AD:FREQ:PVAL:RBQ:ABQ:RDF:RDR:ADF:ADR	0/0:615:486:486:451:21:4.45%:3.7984E-7:38:41:234:217:13:8	0/1:255:478:478:230:213:48.08%:1.1746E-79:38:37:104:126:105:108
ST4.03ch12	3922065	.	C	T	.	PASS	ADP=484;WT=0;HET=1;HOM=1;NC=0	GT:GQ:SDP:DP:RD:AD:FREQ:PVAL:RBQ:ABQ:RDF:RDR:ADF:ADR	1/1:255:505:505:24:467:95.11%:1.0891E-253:36:37:13:11:220:247	0/1:255:464:464:197:231:53.85%:3.7641E-89:38:39:97:100:121:110
ST4.03ch12	3922363	.	A	G	.	PASS	ADP=559;WT=1;HET=1;HOM=0;NC=0	GT:GQ:SDP:DP:RD:AD:FREQ:PVAL:RBQ:ABQ:RDF:RDR:ADF:ADR	0/0:700:569:569:527:27:4.87%:5.3855E-9:37:37:306:221:12:15	0/1:255:549:549:285:229:44.55%:4.8251E-84:36:38:172:113:132:97
ST4.03ch12	3922620	.	T	G	.	PASS	ADP=775;WT=0;HET=1;HOM=1;NC=0	GT:GQ:SDP:DP:RD:AD:FREQ:PVAL:RBQ:ABQ:RDF:RDR:ADF:ADR	1/1:255:752:752:26:711:96.47%:0E0:35:36:18:8:410:301	0/1:255:798:798:355:408:53.47%:1.5396E-156:36:36:231:124:258:150
ST4.03ch12	3927095	.	G	A	.	PASS	ADP=676;WT=1;HET=1;HOM=0;NC=0	GT:GQ:SDP:DP:RD:AD:FREQ:PVAL:RBQ:ABQ:RDF:RDR:ADF:ADR	0/0:852:687:687:643:33:4.88%:7.8021E-11:36:37:321:322:18:15	0/1:255:666:666:377:265:41.15%:1.4262E-95:36:36:180:197:125:140
ST4.03ch12	3932049	.	C	T	.	PASS	ADP=313;WT=1;HET=1;HOM=0;NC=0	GT:GQ:SDP:DP:RD:AD:FREQ:PVAL:RBQ:ABQ:RDF:RDR:ADF:ADR	0/0:450:333:333:309:11:3.44%:4.4743E-4:36:37:189:120:5:6	0/1:255:294:294:156:116:42.65%:1.7219E-42:36:37:91:65:77:39
ST4.03ch12	3933502	.	A	G	.	PASS	ADP=167;WT=0;HET=1;HOM=1;NC=0	GT:GQ:SDP:DP:RD:AD:FREQ:PVAL:RBQ:ABQ:RDF:RDR:ADF:ADR	1/1:255:170:170:6:151:96.18%:1.5806E-83:37:41:0:6:26:125	0/1:246:165:165:75:67:47.18%:2.2116E-25:39:41:10:65:9:58
ST4.03ch12	3975055	.	T	G	.	PASS	ADP=1860;WT=0;HET=1;HOM=1;NC=0	GT:GQ:SDP:DP:RD:AD:FREQ:PVAL:RBQ:ABQ:RDF:RDR:ADF:ADR	1/1:255:1641:1640:56:1574:96.56%:0E0:36:36:56:0:1521:53	0/1:255:2081:2080:892:1161:56.44%:0E0:36:36:863:29:1108:53
ST4.03ch12	3975727	.	T	C	.	PASS	ADP=3780;WT=0;HET=1;HOM=1;NC=0	GT:GQ:SDP:DP:RD:AD:FREQ:PVAL:RBQ:ABQ:RDF:RDR:ADF:ADR	1/1:155:3784:3784:1:29:96.67%:2.6212E-16:37:40:0:1:16:13	0/1:62:3777:3777:18:17:48.57%:5.7598E-7:45:38:11:7:11:6
ST4.03ch12	3977420	.	A	G	.	PASS	ADP=3082;WT=1;HET=1;HOM=0;NC=0	GT:GQ:SDP:DP:RD:AD:FREQ:PVAL:RBQ:ABQ:RDF:RDR:ADF:ADR	0/0:2147483647:3189:3189:3040:135:4.25%:3.1247E-37:36:36:942:2098:43:92	0/1:255:2976:2976:1608:1344:45.51%:0E0:36:36:552:1056:330:1014
ST4.03ch12	3977926	.	C	T	.	PASS	ADP=2746;WT=1;HET=1;HOM=0;NC=0	GT:GQ:SDP:DP:RD:AD:FREQ:PVAL:RBQ:ABQ:RDF:RDR:ADF:ADR	0/0:2147483647:2409:2409:2307:91:3.79%:1.9192E-25:37:37:1032:1275:42:49	0/1:255:3083:3083:1812:1246:40.72%:0E0:37:38:877:935:629:617
ST4.03ch12	3978070	.	T	C	.	PASS	ADP=2093;WT=0;HET=1;HOM=1;NC=0	GT:GQ:SDP:DP:RD:AD:FREQ:PVAL:RBQ:ABQ:RDF:RDR:ADF:ADR	1/1:255:1755:1755:66:1678:96.22%:0E0:34:37:18:48:554:1124	0/1:255:2432:2432:1076:1331:55.27%:0E0:36:37:383:693:446:885
ST4.03ch12	3978111	.	A	T	.	PASS	ADP=1727;WT=0;HET=1;HOM=1;NC=0	GT:GQ:SDP:DP:RD:AD:FREQ:PVAL:RBQ:ABQ:RDF:RDR:ADF:ADR	1/1:255:1469:1469:54:1404:96.3%:0E0:37:37:13:41:384:1020	0/1:255:1985:1985:862:1098:55.99%:0E0:38:37:237:625:304:794
ST4.03ch12	3979564	.	C	T	.	PASS	ADP=88;WT=1;HET=1;HOM=0;NC=0	GT:GQ:SDP:DP:RD:AD:FREQ:PVAL:RBQ:ABQ:RDF:RDR:ADF:ADR	0/0:98:88:88:71:4:5.33%:5.9992E-2:39:37:60:11:3:1	0/1:109:89:89:36:30:45.45%:1.2581E-11:40:38:31:5:21:9
ST4.03ch12	3979695	.	A	T	.	PASS	ADP=122;WT=0;HET=1;HOM=1;NC=0	GT:GQ:SDP:DP:RD:AD:FREQ:PVAL:RBQ:ABQ:RDF:RDR:ADF:ADR	1/1:255:115:115:4:98:96.08%:3.4629E-54:37:39:1:3:44:54	0/1:247:130:130:44:63:58.88%:1.8448E-25:42:37:18:26:31:32
ST4.03ch12	3986612	.	G	A	.	PASS	ADP=191;WT=0;HET=1;HOM=1;NC=0	GT:GQ:SDP:DP:RD:AD:FREQ:PVAL:RBQ:ABQ:RDF:RDR:ADF:ADR	1/1:255:195:195:5:179:97.28%:7.6244E-101:37:36:4:1:147:32	0/1:255:187:187:86:79:47.88%:6.4327E-30:36:38:71:15:67:12
ST4.03ch12	3988190	.	A	T	.	PASS	ADP=256;WT=0;HET=1;HOM=1;NC=0	GT:GQ:SDP:DP:RD:AD:FREQ:PVAL:RBQ:ABQ:RDF:RDR:ADF:ADR	1/1:255:254:254:21:222:91.36%:8.5427E-115:37:36:9:12:126:96	0/1:255:259:259:118:119:50.21%:2.7161E-45:36:36:55:63:78:41
ST4.03ch12	3988217	.	G	A	.	PASS	ADP=252;WT=0;HET=1;HOM=1;NC=0	GT:GQ:SDP:DP:RD:AD:FREQ:PVAL:RBQ:ABQ:RDF:RDR:ADF:ADR	1/1:255:244:244:18:215:92.27%:1.8586E-112:37:36:6:12:123:92	0/1:255:261:261:109:130:54.39%:1.4523E-50:36:36:53:56:78:52
ST4.03ch12	3989868	.	C	T	.	PASS	ADP=269;WT=1;HET=1;HOM=0;NC=0	GT:GQ:SDP:DP:RD:AD:FREQ:PVAL:RBQ:ABQ:RDF:RDR:ADF:ADR	0/0:343:262:262:241:10:3.98%:8.9128E-4:36:37:115:126:3:7	0/1:255:276:276:145:109:42.91%:5.1053E-40:36:36:70:75:61:48
ST4.03ch12	3993082	.	C	T	.	PASS	ADP=255;WT=1;HET=1;HOM=0;NC=0	GT:GQ:SDP:DP:RD:AD:FREQ:PVAL:RBQ:ABQ:RDF:RDR:ADF:ADR	0/0:186:194:194:167:16:8.74%:1.0834E-5:36:37:100:67:9:7	0/1:255:317:317:152:143:48.47%:8.4269E-54:36:36:79:73:83:60
ST4.03ch12	3993127	.	C	T	.	PASS	ADP=219;WT=0;HET=1;HOM=1;NC=0	GT:GQ:SDP:DP:RD:AD:FREQ:PVAL:RBQ:ABQ:RDF:RDR:ADF:ADR	1/1:255:152:152:10:131:92.91%:3.3954E-69:35:36:4:6:64:67	0/1:255:286:286:136:128:48.48%:3.1555E-48:36:36:68:68:63:65
ST4.03ch12	4002295	.	G	A	.	PASS	ADP=2841;WT=0;HET=1;HOM=1;NC=0	GT:GQ:SDP:DP:RD:AD:FREQ:PVAL:RBQ:ABQ:RDF:RDR:ADF:ADR	1/1:255:2679:2679:126:2541:95.24%:0E0:38:34:123:3:2483:58	0/1:255:3004:3004:1370:1614:54.09%:0E0:38:34:1355:15:1585:29
ST4.03ch12	4008171	.	C	T	.	PASS	ADP=139;WT=0;HET=1;HOM=1;NC=0	GT:GQ:SDP:DP:RD:AD:FREQ:PVAL:RBQ:ABQ:RDF:RDR:ADF:ADR	1/1:255:134:134:1:122:99.19%:2.1578E-71:37:37:1:0:55:67	0/1:255:145:145:50:74:59.68%:6.127E-30:36:36:23:27:31:43
ST4.03ch12	4083789	.	T	G	.	PASS	ADP=191;WT=0;HET=1;HOM=1;NC=0	GT:GQ:SDP:DP:RD:AD:FREQ:PVAL:RBQ:ABQ:RDF:RDR:ADF:ADR	1/1:255:150:150:9:132:93.62%:2.2486E-70:35:37:9:0:125:7	0/1:255:233:233:112:114:50.44%:1.8053E-43:36:36:107:5:100:14
ST4.03ch12	4084607	.	G	A	.	PASS	ADP=564;WT=1;HET=1;HOM=0;NC=0	GT:GQ:SDP:DP:RD:AD:FREQ:PVAL:RBQ:ABQ:RDF:RDR:ADF:ADR	0/0:551:480:480:437:27:5.82%:5.0475E-9:36:36:136:301:6:21	0/1:255:649:649:331:308:48.2%:5.7154E-115:36:36:106:225:134:174
ST4.03ch12	4086397	.	T	C	.	PASS	ADP=416;WT=1;HET=1;HOM=0;NC=0	GT:GQ:SDP:DP:RD:AD:FREQ:PVAL:RBQ:ABQ:RDF:RDR:ADF:ADR	0/0:396:348:348:319:21:6.18%:3.4678E-7:36:37:27:292:1:20	0/1:255:484:484:218:257:53.99%:3.4451E-99:36:36:19:199:45:212
ST4.03ch12	4176464	.	A	C	.	PASS	ADP=80;WT=0;HET=1;HOM=1;NC=0	GT:GQ:SDP:DP:RD:AD:FREQ:PVAL:RBQ:ABQ:RDF:RDR:ADF:ADR	1/1:255:67:67:4:54:93.1%:9.0836E-29:37:37:1:3:35:19	0/1:176:94:94:37:46:55.42%:2.1298E-18:37:38:26:11:33:13
ST4.03ch12	4178901	.	A	C	.	PASS	ADP=119;WT=0;HET=1;HOM=1;NC=0	GT:GQ:SDP:DP:RD:AD:FREQ:PVAL:RBQ:ABQ:RDF:RDR:ADF:ADR	1/1:87:102:102:0:16:100%:1.6637E-9:0:39:0:0:13:3	0/1:52:136:136:13:14:51.85%:6.1806E-6:44:39:8:5:9:5
ST4.03ch12	4178994	.	G	A	.	PASS	ADP=140;WT=0;HET=1;HOM=1;NC=0	GT:GQ:SDP:DP:RD:AD:FREQ:PVAL:RBQ:ABQ:RDF:RDR:ADF:ADR	1/1:255:139:139:8:122:93.85%:2.8968E-65:35:36:6:2:88:34	0/1:246:142:142:67:66:49.62%:2.5089E-25:36:36:39:28:50:16
ST4.03ch12	4294681	.	A	T	.	PASS	ADP=637;WT=1;HET=1;HOM=0;NC=0	GT:GQ:SDP:DP:RD:AD:FREQ:PVAL:RBQ:ABQ:RDF:RDR:ADF:ADR	0/0:795:599:599:569:24:4.05%:4.7007E-8:41:42:539:30:24:0	0/1:255:676:676:384:285:42.6%:2.0615E-103:41:42:371:13:268:17
ST4.03ch12	4294723	.	A	G	.	PASS	ADP=922;WT=1;HET=1;HOM=0;NC=0	GT:GQ:SDP:DP:RD:AD:FREQ:PVAL:RBQ:ABQ:RDF:RDR:ADF:ADR	0/0:1157:865:865:823:33:3.86%:8.501E-11:38:36:612:211:25:8	0/1:255:980:979:557:414:42.64%:5.9926E-150:38:38:418:139:307:107
ST4.03ch12	4294806	.	G	T	.	PASS	ADP=954;WT=0;HET=1;HOM=1;NC=0	GT:GQ:SDP:DP:RD:AD:FREQ:PVAL:RBQ:ABQ:RDF:RDR:ADF:ADR	1/1:255:908:908:34:865:96.22%:0E0:36:36:11:23:432:433	0/1:255:1001:1001:423:569:57.36%:5.0927E-223:36:36:202:221:274:295
ST4.03ch12	4296000	.	G	T	.	PASS	ADP=1084;WT=1;HET=1;HOM=0;NC=0	GT:GQ:SDP:DP:RD:AD:FREQ:PVAL:RBQ:ABQ:RDF:RDR:ADF:ADR	0/0:1451:1035:1035:993:33:3.21%:1.5927E-9:36:37:452:541:8:25	0/1:255:1133:1133:646:482:42.73%:4.59E-172:36:36:272:374:237:245
ST4.03ch12	4296020	.	C	T	.	PASS	ADP=962;WT=0;HET=1;HOM=1;NC=0	GT:GQ:SDP:DP:RD:AD:FREQ:PVAL:RBQ:ABQ:RDF:RDR:ADF:ADR	1/1:255:923:923:29:888:96.84%:0E0:37:36:10:19:378:510	0/1:255:1002:1002:422:574:57.63%:2.4525E-225:36:36:199:223:249:325
ST4.03ch12	4298831	.	A	T	.	PASS	ADP=1112;WT=0;HET=1;HOM=1;NC=0	GT:GQ:SDP:DP:RD:AD:FREQ:PVAL:RBQ:ABQ:RDF:RDR:ADF:ADR	1/1:255:1044:1044:69:972:93.37%:0E0:39:38:34:35:369:603	0/1:255:1180:1180:519:654:55.75%:3.4843E-251:38:38:222:297:307:347
ST4.03ch12	4298850	.	T	G	.	PASS	ADP=1122;WT=1;HET=1;HOM=0;NC=0	GT:GQ:SDP:DP:RD:AD:FREQ:PVAL:RBQ:ABQ:RDF:RDR:ADF:ADR	0/0:1288:1083:1083:1019:61:5.65%:5.874E-18:39:39:315:704:26:35	0/1:255:1161:1161:666:488:42.29%:7.8177E-174:39:38:262:404:170:318
ST4.03ch12	4298965	.	A	T	.	PASS	ADP=581;WT=0;HET=1;HOM=1;NC=0	GT:GQ:SDP:DP:RD:AD:FREQ:PVAL:RBQ:ABQ:RDF:RDR:ADF:ADR	1/1:255:535:535:41:491:92.29%:1.7336E-256:43:40:14:27:147:344	0/1:255:627:627:251:368:59.45%:2.8271E-146:40:40:70:181:126:242
ST4.03ch12	4298995	.	G	A	.	PASS	ADP=368;WT=0;HET=1;HOM=1;NC=0	GT:GQ:SDP:DP:RD:AD:FREQ:PVAL:RBQ:ABQ:RDF:RDR:ADF:ADR	1/1:255:282:282:25:254:91.04%:8.6586E-131:42:43:6:19:99:155	0/1:255:455:455:200:247:55.26%:5.5607E-96:40:43:51:149:102:145
ST4.03ch12	4322367	.	C	A	.	PASS	ADP=236;WT=1;HET=1;HOM=0;NC=0	GT:GQ:SDP:DP:RD:AD:FREQ:PVAL:RBQ:ABQ:RDF:RDR:ADF:ADR	0/0:303:198:198:190:4:2.06%:6.1532E-2:42:37:100:90:3:1	0/1:255:274:274:144:117:44.83%:2.5597E-43:42:44:65:79:74:43
ST4.03ch12	4322398	.	C	G	.	PASS	ADP=241;WT=1;HET=1;HOM=0;NC=0	GT:GQ:SDP:DP:RD:AD:FREQ:PVAL:RBQ:ABQ:RDF:RDR:ADF:ADR	0/0:273:203:203:191:8:4.02%:3.636E-3:38:37:86:105:5:3	0/1:255:280:280:149:118:44.19%:1.5202E-43:40:39:62:87:58:60
ST4.03ch12	4322444	.	A	G	.	PASS	ADP=228;WT=0;HET=1;HOM=1;NC=0	GT:GQ:SDP:DP:RD:AD:FREQ:PVAL:RBQ:ABQ:RDF:RDR:ADF:ADR	1/1:255:186:186:14:168:92.31%:5.6071E-88:35:36:8:6:85:83	0/1:255:271:271:136:123:47.49%:3.9563E-46:38:38:72:64:67:56
ST4.03ch12	4398775	.	G	A	.	PASS	ADP=133;WT=0;HET=1;HOM=1;NC=0	GT:GQ:SDP:DP:RD:AD:FREQ:PVAL:RBQ:ABQ:RDF:RDR:ADF:ADR	1/1:255:110:110:1:106:99.07%:7.5297E-62:37:42:1:0:67:39	0/1:255:156:156:72:76:51.35%:2.4732E-29:45:48:41:31:50:26
ST4.03ch12	4417964	.	C	T	.	PASS	ADP=228;WT=0;HET=1;HOM=1;NC=0	GT:GQ:SDP:DP:RD:AD:FREQ:PVAL:RBQ:ABQ:RDF:RDR:ADF:ADR	1/1:255:228:228:2:222:99.11%:9.2846E-130:37:34:1:1:122:100	0/1:255:228:228:89:131:59.55%:1.7173E-52:36:35:36:53:64:67
ST4.03ch12	4419052	.	A	G	.	PASS	ADP=197;WT=1;HET=1;HOM=0;NC=0	GT:GQ:SDP:DP:RD:AD:FREQ:PVAL:RBQ:ABQ:RDF:RDR:ADF:ADR	0/0:374:212:212:208:1:0.48%:5E-1:36:37:77:131:1:0	0/1:252:183:183:105:71:40.34%:5.6486E-26:36:36:44:61:29:42
ST4.03ch12	4419498	.	C	T	.	PASS	ADP=184;WT=0;HET=1;HOM=1;NC=0	GT:GQ:SDP:DP:RD:AD:FREQ:PVAL:RBQ:ABQ:RDF:RDR:ADF:ADR	1/1:255:196:196:3:190:98.45%:1.932E-109:37:36:2:1:91:99	0/1:255:172:172:81:84:50.91%:2.8088E-32:36:36:42:39:38:46
ST4.03ch12	4421647	.	C	T	.	PASS	ADP=167;WT=0;HET=1;HOM=1;NC=0	GT:GQ:SDP:DP:RD:AD:FREQ:PVAL:RBQ:ABQ:RDF:RDR:ADF:ADR	1/1:255:163:163:6:154:96.25%:2.7862E-85:37:38:3:3:78:76	0/1:255:172:172:66:99:60%:6.3235E-40:39:41:35:31:49:50
ST4.03ch12	4424155	.	C	G	.	PASS	ADP=209;WT=0;HET=1;HOM=1;NC=0	GT:GQ:SDP:DP:RD:AD:FREQ:PVAL:RBQ:ABQ:RDF:RDR:ADF:ADR	1/1:255:194:194:6:185:96.86%:1.8707E-103:37:36:1:5:91:94	0/1:255:225:225:97:121:55.5%:2.106E-47:36:36:43:54:49:72
ST4.03ch12	4424194	.	G	A	.	PASS	ADP=206;WT=0;HET=1;HOM=1;NC=0	GT:GQ:SDP:DP:RD:AD:FREQ:PVAL:RBQ:ABQ:RDF:RDR:ADF:ADR	1/1:255:198:198:6:189:96.92%:8.3427E-106:37:38:2:4:40:149	0/1:255:214:214:101:106:51.21%:1.2483E-40:36:37:23:78:23:83
ST4.03ch12	4424307	.	C	T	.	PASS	ADP=180;WT=0;HET=1;HOM=1;NC=0	GT:GQ:SDP:DP:RD:AD:FREQ:PVAL:RBQ:ABQ:RDF:RDR:ADF:ADR	1/1:255:180:180:6:171:96.61%:3.0879E-95:37:38:2:4:23:148	0/1:255:181:181:90:84:48.28%:7.7733E-32:36:38:18:72:12:72
ST4.03ch12	4424346	.	G	A	.	PASS	ADP=152;WT=0;HET=1;HOM=1;NC=0	GT:GQ:SDP:DP:RD:AD:FREQ:PVAL:RBQ:ABQ:RDF:RDR:ADF:ADR	1/1:255:152:152:4:145:97.32%:9.3322E-82:46:39:2:2:17:128	0/1:255:153:153:74:71:48.63%:4.1874E-27:36:38:10:64:7:64
ST4.03ch12	4424394	.	C	T	.	PASS	ADP=88;WT=0;HET=1;HOM=1;NC=0	GT:GQ:SDP:DP:RD:AD:FREQ:PVAL:RBQ:ABQ:RDF:RDR:ADF:ADR	1/1:255:96:96:2:88:97.78%:4.5994E-50:55:38:1:1:3:85	0/1:145:80:80:31:38:55.07%:2.8075E-15:37:37:1:30:1:37
ST4.03ch12	4458928	.	C	T	.	PASS	ADP=104;WT=0;HET=1;HOM=1;NC=0	GT:GQ:SDP:DP:RD:AD:FREQ:PVAL:RBQ:ABQ:RDF:RDR:ADF:ADR	1/1:255:111:111:4:102:96.23%:1.6025E-56:37:36:0:4:23:79	0/1:192:97:97:40:50:55.56%:5.8615E-20:37:36:16:24:13:37
ST4.03ch12	4459698	.	C	A	.	PASS	ADP=134;WT=1;HET=0;HOM=1;NC=0	GT:GQ:SDP:DP:RD:AD:FREQ:PVAL:RBQ:ABQ:RDF:RDR:ADF:ADR	1/1:24:111:111:0:5:100%:3.9683E-3:0:37:0:0:1:4	0/0:3:157:157:4:3:42.86%:9.6154E-2:37:37:3:1:0:3
ST4.03ch12	4461142	.	A	T	.	PASS	ADP=141;WT=1;HET=0;HOM=1;NC=0	GT:GQ:SDP:DP:RD:AD:FREQ:PVAL:RBQ:ABQ:RDF:RDR:ADF:ADR	1/1:81:121:121:0:15:100%:6.4467E-9:0:38:0:0:8:7	0/0:1:161:161:4:5:55.56%:1.4706E-2:37:42:1:3:3:2
ST4.03ch12	4465845	.	T	A	.	PASS	ADP=119;WT=0;HET=1;HOM=1;NC=0	GT:GQ:SDP:DP:RD:AD:FREQ:PVAL:RBQ:ABQ:RDF:RDR:ADF:ADR	1/1:255:106:106:3:73:93.59%:2.1439E-40:37:36:2:1:59:14	0/1:197:133:133:62:54:46.55%:1.6168E-20:39:39:52:10:34:20
ST4.03ch12	4465894	.	T	C	.	PASS	ADP=151;WT=0;HET=1;HOM=1;NC=0	GT:GQ:SDP:DP:RD:AD:FREQ:PVAL:RBQ:ABQ:RDF:RDR:ADF:ADR	1/1:255:142:142:5:109:95.61%:8.0215E-60:37:37:4:1:94:15	0/1:245:161:161:77:67:46.53%:2.6812E-25:40:38:61:16:44:23
ST4.03ch12	4465935	.	T	A	.	PASS	ADP=160;WT=1;HET=1;HOM=0;NC=0	GT:GQ:SDP:DP:RD:AD:FREQ:PVAL:RBQ:ABQ:RDF:RDR:ADF:ADR	0/0:163:157:157:122:7:5.43%:7.1866E-3:42:40:106:16:6:1	0/1:255:163:163:67:79:54.11%:6.3381E-31:43:40:59:8:63:16
ST4.03ch12	4465940	.	G	T	.	PASS	ADP=159;WT=0;HET=1;HOM=1;NC=0	GT:GQ:SDP:DP:RD:AD:FREQ:PVAL:RBQ:ABQ:RDF:RDR:ADF:ADR	1/1:255:158:158:7:123:94.62%:1.6793E-66:42:42:6:1:106:17	0/1:236:161:161:79:65:45.14%:2.1541E-24:46:44:62:17:59:6
ST4.03ch12	4469859	.	T	C	.	PASS	ADP=247;WT=0;HET=1;HOM=1;NC=0	GT:GQ:SDP:DP:RD:AD:FREQ:PVAL:RBQ:ABQ:RDF:RDR:ADF:ADR	1/1:255:227:227:8:211:95.91%:5.7072E-117:37:36:4:4:138:73	0/1:255:268:268:121:138:53.28%:2.6328E-53:36:36:88:33:97:41
ST4.03ch12	4500154	.	C	G	.	PASS	ADP=288;WT=1;HET=1;HOM=0;NC=0	GT:GQ:SDP:DP:RD:AD:FREQ:PVAL:RBQ:ABQ:RDF:RDR:ADF:ADR	0/0:368:299:299:273:14:4.88%:5.1888E-5:36:36:157:116:7:7	0/1:255:277:277:143:121:45.83%:5.2616E-45:38:36:77:66:63:58
ST4.03ch12	4530546	.	C	T	.	PASS	ADP=155;WT=0;HET=1;HOM=1;NC=0	GT:GQ:SDP:DP:RD:AD:FREQ:PVAL:RBQ:ABQ:RDF:RDR:ADF:ADR	1/1:255:160:160:7:137:95.14%:1.3201E-74:42:40:2:5:63:74	0/1:255:151:151:54:73:57.48%:3.6113E-29:39:40:17:37:28:45
ST4.03ch12	4530584	.	A	G	.	PASS	ADP=138;WT=1;HET=1;HOM=0;NC=0	GT:GQ:SDP:DP:RD:AD:FREQ:PVAL:RBQ:ABQ:RDF:RDR:ADF:ADR	0/0:173:135:135:115:4:3.36%:6.0921E-2:42:37:67:48:1:3	0/1:179:141:141:67:50:42.74%:1.07E-18:38:41:28:39:23:27
ST4.03ch12	4625976	.	C	T	.	PASS	ADP=148;WT=1;HET=1;HOM=0;NC=0	GT:GQ:SDP:DP:RD:AD:FREQ:PVAL:RBQ:ABQ:RDF:RDR:ADF:ADR	0/0:113:124:124:101:10:9.01%:7.9014E-4:36:37:80:21:10:0	0/1:242:173:173:86:67:43.79%:5.8688E-25:36:37:67:19:61:6
ST4.03ch12	4632215	.	G	A	.	PASS	ADP=223;WT=1;HET=1;HOM=0;NC=0	GT:GQ:SDP:DP:RD:AD:FREQ:PVAL:RBQ:ABQ:RDF:RDR:ADF:ADR	0/0:212:177:177:155:8:4.88%:3.5775E-3:37:37:71:84:2:6	0/1:255:270:270:119:131:52.4%:2.1764E-50:37:37:51:68:61:70
ST4.03ch12	4632425	.	G	C	.	PASS	ADP=166;WT=0;HET=1;HOM=1;NC=0	GT:GQ:SDP:DP:RD:AD:FREQ:PVAL:RBQ:ABQ:RDF:RDR:ADF:ADR	1/1:255:143:143:3:127:97.69%:4.1851E-72:37:37:2:1:51:76	0/1:255:190:190:95:74:43.79%:1.6982E-27:37:36:36:59:21:53
ST4.03ch12	4663579	.	C	T	.	PASS	ADP=844;WT=1;HET=1;HOM=0;NC=0	GT:GQ:SDP:DP:RD:AD:FREQ:PVAL:RBQ:ABQ:RDF:RDR:ADF:ADR	0/0:1117:825:825:780:29:3.58%:1.4428E-9:37:36:466:314:20:9	0/1:255:863:863:498:346:41%:2.0736E-124:37:37:293:205:210:136
ST4.03ch12	4666795	.	C	T	.	PASS	ADP=700;WT=0;HET=1;HOM=1;NC=0	GT:GQ:SDP:DP:RD:AD:FREQ:PVAL:RBQ:ABQ:RDF:RDR:ADF:ADR	1/1:255:612:612:26:572:95.65%:2.786E-313:37:36:9:17:178:394	0/1:255:788:788:364:405:52.67%:1.0867E-154:36:35:127:237:118:287
ST4.03ch12	4669866	.	T	G	.	PASS	ADP=1363;WT=0;HET=1;HOM=1;NC=0	GT:GQ:SDP:DP:RD:AD:FREQ:PVAL:RBQ:ABQ:RDF:RDR:ADF:ADR	1/1:87:1290:1290:0:16:100%:1.6637E-9:0:38:0:0:10:6	0/1:29:1436:1436:8:8:50%:1.2236E-3:35:37:1:7:3:5
ST4.03ch12	4693382	.	C	T	.	PASS	ADP=220;WT=1;HET=1;HOM=0;NC=0	GT:GQ:SDP:DP:RD:AD:FREQ:PVAL:RBQ:ABQ:RDF:RDR:ADF:ADR	0/0:282:205:205:193:7:3.5%:7.4065E-3:37:35:122:71:4:3	0/1:255:235:235:118:114:49.14%:3.598E-43:37:36:63:55:72:42
ST4.03ch12	4709354	.	G	A	.	PASS	ADP=151;WT=0;HET=1;HOM=1;NC=0	GT:GQ:SDP:DP:RD:AD:FREQ:PVAL:RBQ:ABQ:RDF:RDR:ADF:ADR	1/1:255:119:119:3:109:97.32%:1.7198E-61:61:41:2:1:81:28	0/1:255:183:183:70:105:60%:2.6177E-42:41:44:51:19:76:29
ST4.03ch12	4709411	.	C	A	.	PASS	ADP=213;WT=1;HET=1;HOM=0;NC=0	GT:GQ:SDP:DP:RD:AD:FREQ:PVAL:RBQ:ABQ:RDF:RDR:ADF:ADR	0/0:253:183:183:172:6:3.37%:1.497E-2:40:42:115:57:6:0	0/1:255:243:243:140:100:41.67%:1.5169E-36:41:41:85:55:64:36
ST4.03ch12	4709426	.	T	C	.	PASS	ADP=210;WT=0;HET=1;HOM=1;NC=0	GT:GQ:SDP:DP:RD:AD:FREQ:PVAL:RBQ:ABQ:RDF:RDR:ADF:ADR	1/1:255:176:176:5:166:97.08%:3.4405E-93:49:40:5:0:94:72	0/1:255:245:245:104:138:57.02%:1.8939E-54:42:42:58:46:76:62
ST4.03ch12	4709468	.	T	A	.	PASS	ADP=227;WT=0;HET=1;HOM=1;NC=0	GT:GQ:SDP:DP:RD:AD:FREQ:PVAL:RBQ:ABQ:RDF:RDR:ADF:ADR	1/1:255:200:200:6:189:96.92%:8.3427E-106:57:41:5:1:108:81	0/1:255:254:254:106:145:57.77%:1.9859E-57:46:45:61:45:84:61
ST4.03ch12	4709556	.	T	A	.	PASS	ADP=182;WT=0;HET=1;HOM=1;NC=0	GT:GQ:SDP:DP:RD:AD:FREQ:PVAL:RBQ:ABQ:RDF:RDR:ADF:ADR	1/1:255:168:168:9:153:94.44%:1.8372E-82:38:38:4:5:58:95	0/1:255:197:197:90:104:53.61%:2.1196E-40:42:37:35:55:39:65
ST4.03ch12	4840075	.	C	T	.	PASS	ADP=300;WT=0;HET=1;HOM=1;NC=0	GT:GQ:SDP:DP:RD:AD:FREQ:PVAL:RBQ:ABQ:RDF:RDR:ADF:ADR	1/1:255:268:268:10:252:96.18%:2.7005E-139:35:39:5:5:91:161	0/1:255:333:333:150:179:54.41%:2.1544E-69:41:39:56:94:67:112
ST4.03ch12	4894807	.	T	C	.	PASS	ADP=255;WT=1;HET=1;HOM=0;NC=0	GT:GQ:SDP:DP:RD:AD:FREQ:PVAL:RBQ:ABQ:RDF:RDR:ADF:ADR	0/0:24:233:233:20:2:9.09%:2.4419E-1:37:37:19:1:2:0	0/1:69:277:277:13:18:58.06%:1.1154E-7:39:39:13:0:16:2
ST4.03ch12	4895494	.	G	T	.	PASS	ADP=298;WT=0;HET=1;HOM=1;NC=0	GT:GQ:SDP:DP:RD:AD:FREQ:PVAL:RBQ:ABQ:RDF:RDR:ADF:ADR	1/1:255:268:268:10:256:96.24%:1.233E-141:37:36:6:4:151:105	0/1:255:329:329:188:137:42.15%:6.0861E-50:37:36:95:93:77:60
ST4.03ch12	4895509	.	C	T	.	PASS	ADP=309;WT=0;HET=1;HOM=1;NC=0	GT:GQ:SDP:DP:RD:AD:FREQ:PVAL:RBQ:ABQ:RDF:RDR:ADF:ADR	1/1:255:281:281:11:268:96.06%:7.9191E-148:35:37:7:4:152:116	0/1:255:338:338:199:135:40.42%:8.2765E-49:37:37:105:94:75:60
ST4.03ch12	4895528	.	G	A	.	PASS	ADP=318;WT=0;HET=1;HOM=1;NC=0	GT:GQ:SDP:DP:RD:AD:FREQ:PVAL:RBQ:ABQ:RDF:RDR:ADF:ADR	1/1:255:286:286:12:272:95.77%:2.3304E-149:37:37:8:4:150:122	0/1:255:351:351:203:144:41.5%:2.7195E-52:37:37:108:95:78:66
ST4.03ch12	4895533	.	G	C	.	PASS	ADP=299;WT=0;HET=1;HOM=1;NC=0	GT:GQ:SDP:DP:RD:AD:FREQ:PVAL:RBQ:ABQ:RDF:RDR:ADF:ADR	1/1:255:265:265:11:252:95.82%:1.7489E-138:35:36:8:3:142:110	0/1:255:333:333:193:136:41.34%:2.1965E-49:38:36:106:87:75:61
ST4.03ch12	4895534	.	G	A	.	PASS	ADP=301;WT=0;HET=1;HOM=1;NC=0	GT:GQ:SDP:DP:RD:AD:FREQ:PVAL:RBQ:ABQ:RDF:RDR:ADF:ADR	1/1:255:268:268:11:255:95.86%:3.1049E-140:37:37:8:3:144:111	0/1:255:335:335:192:139:41.99%:1.2725E-50:37:37:110:82:77:62
ST4.03ch12	4895554	.	G	T	.	PASS	ADP=321;WT=0;HET=1;HOM=1;NC=0	GT:GQ:SDP:DP:RD:AD:FREQ:PVAL:RBQ:ABQ:RDF:RDR:ADF:ADR	1/1:255:278:278:11:265:96.01%:4.487E-146:37:37:9:2:144:121	0/1:255:364:364:201:156:43.33%:3.2557E-57:38:38:121:80:90:66
ST4.03ch12	4895570	.	G	T	.	PASS	ADP=335;WT=1;HET=1;HOM=0;NC=0	GT:GQ:SDP:DP:RD:AD:FREQ:PVAL:RBQ:ABQ:RDF:RDR:ADF:ADR	0/0:390:298:298:283:13:4.39%:1.067E-4:37:37:167:116:10:3	0/1:255:372:372:170:198:53.8%:1.968E-76:40:38:105:65:137:61
ST4.03ch12	4895628	.	G	A	.	PASS	ADP=327;WT=0;HET=1;HOM=1;NC=0	GT:GQ:SDP:DP:RD:AD:FREQ:PVAL:RBQ:ABQ:RDF:RDR:ADF:ADR	1/1:255:270:270:13:255:95.15%:1.0649E-138:44:43:9:4:163:92	0/1:255:384:384:217:163:42.89%:1.6351E-59:43:43:151:66:105:58
ST4.03ch12	4895645	.	G	T	.	PASS	ADP=316;WT=0;HET=1;HOM=1;NC=0	GT:GQ:SDP:DP:RD:AD:FREQ:PVAL:RBQ:ABQ:RDF:RDR:ADF:ADR	1/1:255:252:252:11:237:94.8%:9.7003E-130:43:42:7:4:137:100	0/1:255:381:381:214:162:42.97%:3.3006E-59:44:41:136:78:97:65
ST4.03ch12	4895657	.	A	T	.	PASS	ADP=325;WT=0;HET=1;HOM=1;NC=0	GT:GQ:SDP:DP:RD:AD:FREQ:PVAL:RBQ:ABQ:RDF:RDR:ADF:ADR	1/1:255:263:263:11:250:95.79%:2.5679E-137:43:42:6:5:137:113	0/1:255:387:387:217:166:43.34%:9.889E-61:44:42:131:86:100:66
ST4.03ch12	4895771	.	A	G	.	PASS	ADP=331;WT=0;HET=1;HOM=1;NC=0	GT:GQ:SDP:DP:RD:AD:FREQ:PVAL:RBQ:ABQ:RDF:RDR:ADF:ADR	1/1:255:275:275:14:258:94.51%:1.0329E-139:48:40:10:4:150:108	0/1:255:388:388:226:158:41.15%:3.2622E-57:41:41:125:101:89:69
ST4.03ch12	4895894	.	C	T	.	PASS	ADP=360;WT=0;HET=1;HOM=1;NC=0	GT:GQ:SDP:DP:RD:AD:FREQ:PVAL:RBQ:ABQ:RDF:RDR:ADF:ADR	1/1:255:324:324:23:298:92.83%:6.9579E-157:40:38:16:7:196:102	0/1:255:396:396:214:177:45.27%:2.4098E-65:39:39:108:106:121:56
ST4.03ch12	4897516	.	G	C,A	.	PASS	ADP=623;WT=0;HET=1;HOM=1;NC=0	GT:GQ:SDP:DP:RD:AD:FREQ:PVAL:RBQ:ABQ:RDF:RDR:ADF:ADR	1/1:255:545:545:0:508:93.55%:5.6903E-305:0:36:0:0:246:262	0/2:255:702:702:1:354:50.79%:2.208E-210:30:36:1:0:175:179
ST4.03ch12	4897543	.	G	A	.	PASS	ADP=610;WT=1;HET=1;HOM=0;NC=0	GT:GQ:SDP:DP:RD:AD:FREQ:PVAL:RBQ:ABQ:RDF:RDR:ADF:ADR	0/0:687:557:557:526:29:5.23%:1.2796E-9:36:38:230:296:12:17	0/1:255:663:663:307:352:53.41%:4.283E-135:36:36:126:181:159:193
ST4.03ch12	4898778	.	A	C	.	PASS	ADP=545;WT=0;HET=1;HOM=1;NC=0	GT:GQ:SDP:DP:RD:AD:FREQ:PVAL:RBQ:ABQ:RDF:RDR:ADF:ADR	1/1:76:474:474:0:14:100%:2.4927E-8:0:47:0:0:6:8	0/1:26:617:617:5:7:58.33%:2.2883E-3:44:42:2:3:1:6
ST4.03ch12	4899061	.	C	T	.	PASS	ADP=417;WT=1;HET=1;HOM=0;NC=0	GT:GQ:SDP:DP:RD:AD:FREQ:PVAL:RBQ:ABQ:RDF:RDR:ADF:ADR	0/0:456:357:357:338:17:4.79%:6.2707E-6:42:39:168:170:6:11	0/1:255:477:477:245:228:48.2%:2.824E-85:43:40:128:117:100:128
ST4.03ch12	4899437	.	A	G	.	PASS	ADP=97;WT=0;HET=1;HOM=1;NC=0	GT:GQ:SDP:DP:RD:AD:FREQ:PVAL:RBQ:ABQ:RDF:RDR:ADF:ADR	1/1:255:77:77:3:69:93.24%:4.5618E-38:45:40:1:2:16:53	0/1:221:117:117:24:53:46.9%:7.1385E-23:39:42:6:18:16:37
ST4.03ch12	4925019	.	A	C	.	PASS	ADP=125;WT=0;HET=1;HOM=1;NC=0	GT:GQ:SDP:DP:RD:AD:FREQ:PVAL:RBQ:ABQ:RDF:RDR:ADF:ADR	1/1:255:115:115:3:110:97.35%:4.4333E-62:37:36:3:0:48:62	0/1:219:135:135:70:60:46.15%:1.1116E-22:36:37:26:44:34:26
ST4.03ch12	4927017	.	C	T	.	PASS	ADP=147;WT=1;HET=1;HOM=0;NC=0	GT:GQ:SDP:DP:RD:AD:FREQ:PVAL:RBQ:ABQ:RDF:RDR:ADF:ADR	0/0:188:142:142:134:6:4.29%:1.4794E-2:36:35:67:67:3:3	0/1:230:153:153:85:64:42.95%:8.9834E-24:36:36:46:39:32:32
ST4.03ch12	5255279	.	T	A	.	PASS	ADP=213;WT=1;HET=1;HOM=0;NC=0	GT:GQ:SDP:DP:RD:AD:FREQ:PVAL:RBQ:ABQ:RDF:RDR:ADF:ADR	0/0:22:171:171:11:0:0%:1E0:34:0:9:2:0:0	0/1:28:256:256:11:8:42.11%:1.5455E-3:42:35:8:3:3:5
ST4.03ch12	5255378	.	G	C	.	PASS	ADP=223;WT=0;HET=1;HOM=1;NC=0	GT:GQ:SDP:DP:RD:AD:FREQ:PVAL:RBQ:ABQ:RDF:RDR:ADF:ADR	1/1:93:177:177:0:17:100%:4.2852E-10:0:34:0:0:12:5	0/1:59:269:269:15:16:51.61%:1.0995E-6:37:40:10:5:11:5
ST4.03ch12	5256420	.	G	A	.	PASS	ADP=238;WT=0;HET=1;HOM=1;NC=0	GT:GQ:SDP:DP:RD:AD:FREQ:PVAL:RBQ:ABQ:RDF:RDR:ADF:ADR	1/1:255:202:202:0:46:100%:2.4343E-27:0:39:0:0:30:16	0/1:103:275:275:30:28:48.28%:4.8441E-11:37:38:17:13:13:15
ST4.03ch12	5256884	.	G	T	.	PASS	ADP=218;WT=1;HET=1;HOM=0;NC=0	GT:GQ:SDP:DP:RD:AD:FREQ:PVAL:RBQ:ABQ:RDF:RDR:ADF:ADR	0/0:37:185:185:27:2:6.9%:2.4561E-1:37:55:16:11:2:0	0/1:57:252:252:19:16:45.71%:1.637E-6:37:36:7:12:6:10
ST4.03ch12	5257220	.	T	C	.	PASS	ADP=209;WT=0;HET=1;HOM=1;NC=0	GT:GQ:SDP:DP:RD:AD:FREQ:PVAL:RBQ:ABQ:RDF:RDR:ADF:ADR	1/1:58:169:169:1:12:92.31%:1.3461E-6:37:53:0:1:7:5	0/1:77:250:250:14:20:58.82%:1.6951E-8:41:42:5:9:9:11
ST4.03ch12	5257667	.	G	A	.	PASS	ADP=222;WT=0;HET=1;HOM=1;NC=0	GT:GQ:SDP:DP:RD:AD:FREQ:PVAL:RBQ:ABQ:RDF:RDR:ADF:ADR	1/1:160:191:191:2:31:93.94%:8.2416E-17:37:38:0:2:11:20	0/1:71:254:254:17:19:52.78%:7.3012E-8:37:44:8:9:6:13
ST4.03ch12	5257752	.	C	A	.	PASS	ADP=216;WT=0;HET=1;HOM=1;NC=0	GT:GQ:SDP:DP:RD:AD:FREQ:PVAL:RBQ:ABQ:RDF:RDR:ADF:ADR	1/1:161:189:189:1:30:96.77%:6.8754E-17:37:40:1:0:17:13	0/1:57:244:244:11:15:57.69%:1.7241E-6:40:36:5:6:5:10
ST4.03ch12	5258121	.	G	A	.	PASS	ADP=193;WT=0;HET=1;HOM=1;NC=0	GT:GQ:SDP:DP:RD:AD:FREQ:PVAL:RBQ:ABQ:RDF:RDR:ADF:ADR	1/1:255:180:180:6:169:96.57%:4.595E-94:35:38:2:4:89:80	0/1:255:207:207:85:120:58.54%:7.5637E-48:39:38:49:36:55:65
ST4.03ch12	5258330	.	C	T	.	PASS	ADP=157;WT=0;HET=1;HOM=1;NC=0	GT:GQ:SDP:DP:RD:AD:FREQ:PVAL:RBQ:ABQ:RDF:RDR:ADF:ADR	1/1:255:147:147:3:139:97.89%:3.3845E-79:49:41:2:1:65:74	0/1:255:168:168:69:97:58.43%:9.0322E-39:41:39:33:36:35:62
ST4.03ch12	5258430	.	A	C	.	PASS	ADP=170;WT=1;HET=1;HOM=0;NC=0	GT:GQ:SDP:DP:RD:AD:FREQ:PVAL:RBQ:ABQ:RDF:RDR:ADF:ADR	0/0:257:173:173:164:4:2.38%:6.1382E-2:40:37:99:65:3:1	0/1:255:167:167:89:76:46.06%:1.5288E-28:42:40:61:28:48:28
ST4.03ch12	5258580	.	C	T	.	PASS	ADP=191;WT=1;HET=1;HOM=0;NC=0	GT:GQ:SDP:DP:RD:AD:FREQ:PVAL:RBQ:ABQ:RDF:RDR:ADF:ADR	0/0:230:195:195:178:11:5.82%:4.204E-4:43:43:99:79:8:3	0/1:255:187:187:108:77:41.62%:2.7585E-28:43:41:69:39:46:31
ST4.03ch12	5258589	.	C	T	.	PASS	ADP=189;WT=0;HET=1;HOM=1;NC=0	GT:GQ:SDP:DP:RD:AD:FREQ:PVAL:RBQ:ABQ:RDF:RDR:ADF:ADR	1/1:255:186:186:11:169:93.89%:2.3362E-90:40:43:7:4:91:78	0/1:255:193:193:81:110:57.59%:1.1401E-43:41:44:48:33:72:38
ST4.03ch12	5333947	.	A	G	.	PASS	ADP=149;WT=1;HET=1;HOM=0;NC=0	GT:GQ:SDP:DP:RD:AD:FREQ:PVAL:RBQ:ABQ:RDF:RDR:ADF:ADR	0/0:208:133:133:130:3:2.26%:1.2358E-1:41:31:95:35:2:1	0/1:255:165:165:89:75:45.73%:3.9605E-28:40:39:61:28:51:24
ST4.03ch12	5353427	.	C	T	.	PASS	ADP=67;WT=1;HET=1;HOM=0;NC=0	GT:GQ:SDP:DP:RD:AD:FREQ:PVAL:RBQ:ABQ:RDF:RDR:ADF:ADR	0/0:141:84:84:83:1:1.19%:5E-1:37:37:65:18:0:1	0/1:108:50:50:21:28:57.14%:1.5129E-11:38:39:16:5:16:12
ST4.03ch12	5380874	.	A	T	.	PASS	ADP=285;WT=1;HET=1;HOM=0;NC=0	GT:GQ:SDP:DP:RD:AD:FREQ:PVAL:RBQ:ABQ:RDF:RDR:ADF:ADR	0/0:443:291:291:284:7:2.41%:7.5326E-3:36:37:155:129:6:1	0/1:255:279:279:146:132:47.31%:1.868E-49:36:35:90:56:73:59
ST4.03ch12	5629209	.	A	T	.	PASS	ADP=225;WT=1;HET=1;HOM=0;NC=0	GT:GQ:SDP:DP:RD:AD:FREQ:PVAL:RBQ:ABQ:RDF:RDR:ADF:ADR	0/0:17:210:210:10:0:0%:1E0:42:0:7:3:0:0	0/1:25:241:241:7:7:50%:2.8986E-3:40:37:5:2:5:2
ST4.03ch12	5629333	.	C	T	.	PASS	ADP=227;WT=1;HET=1;HOM=0;NC=0	GT:GQ:SDP:DP:RD:AD:FREQ:PVAL:RBQ:ABQ:RDF:RDR:ADF:ADR	0/0:14:211:211:10:1:9.09%:5E-1:35:37:3:7:0:1	0/1:24:243:243:10:7:41.18%:3.6151E-3:48:37:6:4:5:2
ST4.03ch12	5715843	.	T	A	.	PASS	ADP=71;WT=1;HET=1;HOM=0;NC=0	GT:GQ:SDP:DP:RD:AD:FREQ:PVAL:RBQ:ABQ:RDF:RDR:ADF:ADR	0/0:88:77:77:66:4:5.71%:5.9812E-2:41:37:35:31:1:3	0/1:93:66:66:35:26:42.62%:4.9329E-10:46:44:21:14:19:7
ST4.03ch12	5776746	.	A	T	.	PASS	ADP=3623;WT=0;HET=1;HOM=1;NC=0	GT:GQ:SDP:DP:RD:AD:FREQ:PVAL:RBQ:ABQ:RDF:RDR:ADF:ADR	1/1:255:3392:3392:158:3210:95.2%:0E0:37:37:133:25:2827:383	0/1:255:3854:3854:1591:2240:58.47%:0E0:37:37:1409:182:1998:242
ST4.03ch12	5776976	.	C	T	.	PASS	ADP=3866;WT=1;HET=1;HOM=0;NC=0	GT:GQ:SDP:DP:RD:AD:FREQ:PVAL:RBQ:ABQ:RDF:RDR:ADF:ADR	0/0:337:3865:3865:275:19:6.46%:1.4126E-6:38:40:143:132:10:9	0/1:255:3867:3867:150:110:42.31%:2.9294E-40:38:39:67:83:60:50
ST4.03ch12	5777023	.	T	A	.	PASS	ADP=3829;WT=0;HET=1;HOM=1;NC=0	GT:GQ:SDP:DP:RD:AD:FREQ:PVAL:RBQ:ABQ:RDF:RDR:ADF:ADR	1/1:255:3823:3823:19:233:92.46%:3.9012E-122:42:38:11:8:136:97	0/1:255:3835:3835:100:128:56.14%:2.723E-50:37:37:52:48:71:57
ST4.03ch12	5929405	.	G	T	.	PASS	ADP=81;WT=0;HET=1;HOM=1;NC=0	GT:GQ:SDP:DP:RD:AD:FREQ:PVAL:RBQ:ABQ:RDF:RDR:ADF:ADR	1/1:206:82:82:2:39:95.12%:2.1258E-21:31:36:2:0:39:0	0/1:58:81:81:17:16:48.48%:1.364E-6:36:37:17:0:16:0
ST4.03ch12	5929819	.	A	T	.	PASS	ADP=255;WT=0;HET=1;HOM=1;NC=0	GT:GQ:SDP:DP:RD:AD:FREQ:PVAL:RBQ:ABQ:RDF:RDR:ADF:ADR	1/1:255:221:221:11:168:93.85%:8.7822E-90:37:36:6:5:107:61	0/1:255:290:290:113:129:53.31%:7.0677E-50:37:36:75:38:89:40
ST4.03ch12	5929821	.	C	T	.	PASS	ADP=253;WT=0;HET=1;HOM=1;NC=0	GT:GQ:SDP:DP:RD:AD:FREQ:PVAL:RBQ:ABQ:RDF:RDR:ADF:ADR	1/1:255:220:220:11:167:93.82%:3.3002E-89:37:36:6:5:107:60	0/1:255:287:287:112:126:52.72%:1.2376E-48:37:36:74:38:88:38
ST4.03ch12	5929822	.	T	A	.	PASS	ADP=261;WT=1;HET=1;HOM=0;NC=0	GT:GQ:SDP:DP:RD:AD:FREQ:PVAL:RBQ:ABQ:RDF:RDR:ADF:ADR	0/0:227:230:230:177:11:5.85%:4.2006E-4:36:35:106:71:6:5	0/1:255:293:293:136:109:44.49%:2.4764E-40:36:37:88:48:70:39
ST4.03ch12	5929825	.	T	A	.	PASS	ADP=266;WT=0;HET=1;HOM=1;NC=0	GT:GQ:SDP:DP:RD:AD:FREQ:PVAL:RBQ:ABQ:RDF:RDR:ADF:ADR	1/1:255:237:237:13:180:92.31%:2.052E-95:36:36:8:5:107:73	0/1:255:296:296:111:125:50.4%:2.9304E-48:36:36:72:39:79:46
ST4.03ch12	5929826	.	T	A	.	PASS	ADP=266;WT=0;HET=1;HOM=1;NC=0	GT:GQ:SDP:DP:RD:AD:FREQ:PVAL:RBQ:ABQ:RDF:RDR:ADF:ADR	1/1:255:234:234:12:179:93.23%:1.8264E-95:36:36:7:5:106:73	0/1:255:298:298:116:134:53.6%:7.1747E-52:37:36:77:39:88:46
ST4.03ch12	5929831	.	G	A	.	PASS	ADP=284;WT=0;HET=1;HOM=1;NC=0	GT:GQ:SDP:DP:RD:AD:FREQ:PVAL:RBQ:ABQ:RDF:RDR:ADF:ADR	1/1:255:252:252:10:200:95.24%:5.6451E-109:37:36:5:5:111:89	0/1:255:317:317:111:158:58.74%:7.014E-63:36:37:78:33:92:66
ST4.03ch12	5941405	.	T	C	.	PASS	ADP=126;WT=0;HET=1;HOM=1;NC=0	GT:GQ:SDP:DP:RD:AD:FREQ:PVAL:RBQ:ABQ:RDF:RDR:ADF:ADR	1/1:255:126:121:4:76:95%:2.0963E-41:64:40:3:1:67:9	0/1:117:131:131:47:33:41.25%:1.7683E-12:43:42:41:6:26:7
ST4.03ch12	5941465	.	C	T	.	PASS	ADP=144;WT=0;HET=1;HOM=1;NC=0	GT:GQ:SDP:DP:RD:AD:FREQ:PVAL:RBQ:ABQ:RDF:RDR:ADF:ADR	1/1:255:157:157:6:110:94.83%:1.1192E-59:41:38:3:3:83:27	0/1:130:132:132:45:36:44.44%:9.3487E-14:40:39:26:19:28:8
ST4.03ch12	5941493	.	G	A	.	PASS	ADP=154;WT=0;HET=1;HOM=1;NC=0	GT:GQ:SDP:DP:RD:AD:FREQ:PVAL:RBQ:ABQ:RDF:RDR:ADF:ADR	1/1:255:165:165:7:117:94.35%:4.8748E-63:47:40:4:3:85:32	0/1:162:143:143:48:44:47.83%:6.0531E-17:43:42:27:21:35:9
ST4.03ch12	5941677	.	G	A	.	PASS	ADP=202;WT=1;HET=1;HOM=0;NC=0	GT:GQ:SDP:DP:RD:AD:FREQ:PVAL:RBQ:ABQ:RDF:RDR:ADF:ADR	0/0:274:225:225:179:5:2.72%:3.0402E-2:36:33:85:94:1:4	0/1:189:179:179:75:53:41.41%:1.1778E-19:37:36:37:38:23:30
ST4.03ch12	5941710	.	T	C	.	PASS	ADP=198;WT=0;HET=1;HOM=1;NC=0	GT:GQ:SDP:DP:RD:AD:FREQ:PVAL:RBQ:ABQ:RDF:RDR:ADF:ADR	1/1:255:204:204:3:160:98.16%:1.2402E-91:37:36:0:3:82:78	0/1:255:193:193:60:82:57.75%:9.7102E-33:36:37:27:33:44:38
ST4.03ch12	5942480	.	A	T	.	PASS	ADP=158;WT=0;HET=1;HOM=1;NC=0	GT:GQ:SDP:DP:RD:AD:FREQ:PVAL:RBQ:ABQ:RDF:RDR:ADF:ADR	1/1:255:159:159:4:114:96.61%:1.5331E-63:37:34:3:1:60:54	0/1:202:157:157:52:54:50.94%:5.5639E-21:36:35:25:27:30:24
ST4.03ch12	5942715	.	C	T	.	PASS	ADP=147;WT=0;HET=1;HOM=1;NC=0	GT:GQ:SDP:DP:RD:AD:FREQ:PVAL:RBQ:ABQ:RDF:RDR:ADF:ADR	1/1:255:146:146:3:102:97.14%:2.2561E-57:37:36:1:2:44:58	0/1:197:148:148:46:52:53.06%:1.8717E-20:36:36:22:24:29:23
ST4.03ch12	5942815	.	G	A	.	PASS	ADP=158;WT=1;HET=1;HOM=0;NC=0	GT:GQ:SDP:DP:RD:AD:FREQ:PVAL:RBQ:ABQ:RDF:RDR:ADF:ADR	0/0:176:151:151:108:2:1.82%:2.4886E-1:40:37:58:50:1:1	0/1:216:166:166:58:58:50%:2.2307E-22:39:44:27:31:40:18
ST4.03ch12	5945137	.	T	G	.	PASS	ADP=173;WT=0;HET=1;HOM=1;NC=0	GT:GQ:SDP:DP:RD:AD:FREQ:PVAL:RBQ:ABQ:RDF:RDR:ADF:ADR	1/1:255:182:182:8:133:94.33%:1.3492E-71:35:36:3:5:56:77	0/1:163:165:165:67:46:40.71%:4.3182E-17:35:36:26:41:16:30
ST4.03ch12	5995148	.	G	A	.	PASS	ADP=897;WT=1;HET=1;HOM=0;NC=0	GT:GQ:SDP:DP:RD:AD:FREQ:PVAL:RBQ:ABQ:RDF:RDR:ADF:ADR	0/0:950:797:796:722:38:5%:2.2641E-12:37:37:544:178:23:15	0/1:255:998:998:489:464:48.69%:2.5203E-173:37:36:368:121:315:149
ST4.03ch12	5995499	.	T	A	.	PASS	ADP=269;WT=1;HET=1;HOM=0;NC=0	GT:GQ:SDP:DP:RD:AD:FREQ:PVAL:RBQ:ABQ:RDF:RDR:ADF:ADR	0/0:320:251:251:209:6:2.79%:1.5083E-2:37:37:8:201:0:6	0/1:255:288:288:133:110:45.27%:7.4218E-41:39:35:8:125:2:108
ST4.03ch12	5996822	.	A	G	.	PASS	ADP=72;WT=1;HET=1;HOM=0;NC=0	GT:GQ:SDP:DP:RD:AD:FREQ:PVAL:RBQ:ABQ:RDF:RDR:ADF:ADR	0/0:66:72:72:36:0:0%:1E0:41:0:36:0:0:0	0/1:47:72:72:14:13:48.15%:1.81E-5:39:37:14:0:13:0
ST4.03ch12	6030245	.	T	A	.	PASS	ADP=720;WT=0;HET=1;HOM=1;NC=0	GT:GQ:SDP:DP:RD:AD:FREQ:PVAL:RBQ:ABQ:RDF:RDR:ADF:ADR	1/1:255:648:647:24:589:96.08%:0E0:38:37:24:0:562:27	0/1:255:794:794:345:405:54%:7.4159E-156:37:36:316:29:377:28
ST4.03ch12	6030351	.	T	C	.	PASS	ADP=1193;WT=1;HET=1;HOM=0;NC=0	GT:GQ:SDP:DP:RD:AD:FREQ:PVAL:RBQ:ABQ:RDF:RDR:ADF:ADR	0/0:1471:1111:1111:1037:40:3.71%:1.3445E-11:39:38:661:376:31:9	0/1:255:1275:1275:701:530:43.05%:1.184E-189:40:39:448:253:320:210
ST4.03ch12	6030362	.	A	C	.	PASS	ADP=1156;WT=0;HET=1;HOM=1;NC=0	GT:GQ:SDP:DP:RD:AD:FREQ:PVAL:RBQ:ABQ:RDF:RDR:ADF:ADR	1/1:255:1070:1070:40:996:96.14%:0E0:40:39:29:11:599:397	0/1:255:1243:1243:542:657:54.8%:6.1421E-251:39:40:310:232:388:269
ST4.03ch12	6032461	.	T	C	.	PASS	ADP=700;WT=1;HET=1;HOM=0;NC=0	GT:GQ:SDP:DP:RD:AD:FREQ:PVAL:RBQ:ABQ:RDF:RDR:ADF:ADR	0/0:40:694:694:22:0:0%:1E0:39:0:19:3:0:0	0/1:38:706:706:7:10:58.82%:1.4831E-4:54:51:7:0:8:2
ST4.03ch12	6033676	.	C	A	.	PASS	ADP=487;WT=1;HET=1;HOM=0;NC=0	GT:GQ:SDP:DP:RD:AD:FREQ:PVAL:RBQ:ABQ:RDF:RDR:ADF:ADR	0/0:593:483:483:429:19:4.24%:1.5696E-6:40:37:99:330:2:17	0/1:255:491:491:262:184:41.26%:1.4853E-66:41:40:70:192:32:152
ST4.03ch12	6062846	.	T	A	.	PASS	ADP=218;WT=0;HET=1;HOM=1;NC=0	GT:GQ:SDP:DP:RD:AD:FREQ:PVAL:RBQ:ABQ:RDF:RDR:ADF:ADR	1/1:255:177:177:3:149:98.03%:4.0844E-85:49:38:1:2:60:89	0/1:255:259:259:102:137:57.32%:3.7495E-54:42:36:35:67:53:84
ST4.03ch12	6062867	.	G	T	.	PASS	ADP=219;WT=0;HET=1;HOM=1;NC=0	GT:GQ:SDP:DP:RD:AD:FREQ:PVAL:RBQ:ABQ:RDF:RDR:ADF:ADR	1/1:255:178:178:4:149:97.39%:4.0998E-84:37:41:2:2:52:97	0/1:255:260:260:106:133:55.42%:4.3784E-52:40:39:36:70:50:83
ST4.03ch12	6062889	.	G	A	.	PASS	ADP=206;WT=0;HET=1;HOM=1;NC=0	GT:GQ:SDP:DP:RD:AD:FREQ:PVAL:RBQ:ABQ:RDF:RDR:ADF:ADR	1/1:255:168:168:6:137:95.8%:2.3419E-75:36:36:2:4:37:100	0/1:255:244:244:104:120:53.57%:1.6478E-46:39:36:33:71:44:76
ST4.03ch12	6062957	.	C	T	.	PASS	ADP=144;WT=1;HET=1;HOM=0;NC=0	GT:GQ:SDP:DP:RD:AD:FREQ:PVAL:RBQ:ABQ:RDF:RDR:ADF:ADR	0/0:136:129:129:99:5:4.81%:2.9751E-2:44:36:27:72:2:3	0/1:207:160:160:82:58:41.43%:1.8919E-21:45:40:21:61:20:38
ST4.03ch12	6065972	.	T	A	.	PASS	ADP=61;WT=0;HET=1;HOM=1;NC=0	GT:GQ:SDP:DP:RD:AD:FREQ:PVAL:RBQ:ABQ:RDF:RDR:ADF:ADR	1/1:208:64:64:1:38:97.44%:1.4697E-21:37:37:1:0:25:13	0/1:85:58:58:16:22:57.89%:3.0605E-9:40:43:12:4:21:1
ST4.03ch12	6068316	.	C	T	.	PASS	ADP=72;WT=0;HET=1;HOM=1;NC=0	GT:GQ:SDP:DP:RD:AD:FREQ:PVAL:RBQ:ABQ:RDF:RDR:ADF:ADR	1/1:202:64:64:1:37:97.37%:5.6582E-21:37:36:0:1:21:16	0/1:131:80:80:26:34:56.67%:7.4725E-14:37:37:17:9:17:17
ST4.03ch12	6068514	.	G	C	.	PASS	ADP=73;WT=0;HET=1;HOM=1;NC=0	GT:GQ:SDP:DP:RD:AD:FREQ:PVAL:RBQ:ABQ:RDF:RDR:ADF:ADR	1/1:206:62:62:0:36:100%:2.2598E-21:0:36:0:0:26:10	0/1:114:84:84:32:31:49.21%:3.2811E-12:37:37:17:15:18:13
ST4.03ch12	6068664	.	A	G	.	PASS	ADP=83;WT=1;HET=1;HOM=0;NC=0	GT:GQ:SDP:DP:RD:AD:FREQ:PVAL:RBQ:ABQ:RDF:RDR:ADF:ADR	0/0:115:88:88:62:0:0%:1E0:36:0:36:26:0:0	0/1:86:78:78:31:24:43.64%:2.3553E-9:37:36:16:15:14:10
ST4.03ch12	6078689	.	A	C	.	PASS	ADP=533;WT=0;HET=1;HOM=1;NC=0	GT:GQ:SDP:DP:RD:AD:FREQ:PVAL:RBQ:ABQ:RDF:RDR:ADF:ADR	1/1:255:518:518:17:475:96.54%:5.333E-264:39:38:9:8:284:191	0/1:255:549:549:213:315:59.66%:1.8714E-125:41:39:143:70:194:121
ST4.03ch12	6078848	.	A	G	.	PASS	ADP=604;WT=0;HET=1;HOM=1;NC=0	GT:GQ:SDP:DP:RD:AD:FREQ:PVAL:RBQ:ABQ:RDF:RDR:ADF:ADR	1/1:255:580:580:20:534:96.39%:5.3198E-296:44:44:10:10:276:258	0/1:255:629:629:288:320:52.63%:2.4716E-122:46:44:174:114:154:166
ST4.03ch12	6078885	.	C	G	.	PASS	ADP=639;WT=1;HET=1;HOM=0;NC=0	GT:GQ:SDP:DP:RD:AD:FREQ:PVAL:RBQ:ABQ:RDF:RDR:ADF:ADR	0/0:821:624:624:576:22:3.68%:1.9585E-7:40:38:231:345:9:13	0/1:255:654:654:341:290:45.89%:5.0221E-107:40:39:136:205:91:199
ST4.03ch12	6079039	.	C	T	.	PASS	ADP=480;WT=0;HET=1;HOM=1;NC=0	GT:GQ:SDP:DP:RD:AD:FREQ:PVAL:RBQ:ABQ:RDF:RDR:ADF:ADR	1/1:255:473:473:20:427:95.53%:1.8795E-233:38:40:12:8:271:156	0/1:255:487:487:204:262:56.22%:2.4288E-102:41:39:122:82:159:103
ST4.03ch12	6079114	.	C	T	.	PASS	ADP=573;WT=1;HET=1;HOM=0;NC=0	GT:GQ:SDP:DP:RD:AD:FREQ:PVAL:RBQ:ABQ:RDF:RDR:ADF:ADR	0/0:706:577:577:525:26:4.72%:1.1018E-8:37:37:261:264:12:14	0/1:255:570:570:327:221:40.33%:1.9164E-79:37:37:166:161:94:127
ST4.03ch12	6079165	.	A	G	.	PASS	ADP=597;WT=0;HET=1;HOM=1;NC=0	GT:GQ:SDP:DP:RD:AD:FREQ:PVAL:RBQ:ABQ:RDF:RDR:ADF:ADR	1/1:255:623:623:28:569:95.31%:5.5047E-310:35:36:11:17:257:312	0/1:255:571:571:220:329:59.93%:3.2312E-131:36:36:97:123:141:188
ST4.03ch12	6079192	.	G	A	.	PASS	ADP=606;WT=1;HET=1;HOM=0;NC=0	GT:GQ:SDP:DP:RD:AD:FREQ:PVAL:RBQ:ABQ:RDF:RDR:ADF:ADR	0/0:779:631:631:577:28:4.63%:2.706E-9:36:36:264:313:10:18	0/1:255:581:581:330:229:40.97%:1.4927E-82:36:36:134:196:102:127
ST4.03ch12	6079486	.	A	T	.	PASS	ADP=591;WT=0;HET=1;HOM=1;NC=0	GT:GQ:SDP:DP:RD:AD:FREQ:PVAL:RBQ:ABQ:RDF:RDR:ADF:ADR	1/1:109:622:622:1:21:95.45%:1.0931E-11:37:37:1:0:9:12	0/1:24:561:561:10:7:41.18%:3.6151E-3:37:36:2:8:4:3
ST4.03ch12	6079650	.	G	T	.	PASS	ADP=590;WT=1;HET=1;HOM=0;NC=0	GT:GQ:SDP:DP:RD:AD:FREQ:PVAL:RBQ:ABQ:RDF:RDR:ADF:ADR	0/0:29:616:616:16:0:0%:1E0:41:0:7:9:0:0	0/1:36:565:565:11:10:47.62%:2.3971E-4:39:44:4:7:9:1
ST4.03ch12	6080210	.	G	A	.	PASS	ADP=729;WT=1;HET=1;HOM=0;NC=0	GT:GQ:SDP:DP:RD:AD:FREQ:PVAL:RBQ:ABQ:RDF:RDR:ADF:ADR	0/0:838:697:697:637:34:5.07%:3.7911E-11:37:41:356:281:18:16	0/1:255:761:761:428:311:42.08%:1.7E-112:38:38:257:171:200:111
ST4.03ch12	6080286	.	C	T	.	PASS	ADP=769;WT=1;HET=1;HOM=0;NC=0	GT:GQ:SDP:DP:RD:AD:FREQ:PVAL:RBQ:ABQ:RDF:RDR:ADF:ADR	0/0:894:732:732:672:34:4.82%:3.8745E-11:36:39:351:321:20:14	0/1:255:806:806:458:326:41.58%:1.3486E-117:36:36:256:202:185:141
ST4.03ch12	6080290	.	G	A	.	PASS	ADP=833;WT=1;HET=1;HOM=0;NC=0	GT:GQ:SDP:DP:RD:AD:FREQ:PVAL:RBQ:ABQ:RDF:RDR:ADF:ADR	0/0:976:786:786:725:35:4.61%:1.9498E-11:36:36:350:375:17:18	0/1:255:881:881:503:356:41.44%:2.8617E-128:37:37:264:239:195:161
ST4.03ch12	6082481	.	T	G	.	PASS	ADP=749;WT=0;HET=1;HOM=1;NC=0	GT:GQ:SDP:DP:RD:AD:FREQ:PVAL:RBQ:ABQ:RDF:RDR:ADF:ADR	1/1:117:709:709:0:21:100%:1.8578E-12:0:46:0:0:17:4	0/1:46:790:790:8:12:60%:2.2548E-5:55:48:7:1:5:7
ST4.03ch12	6082647	.	A	C	.	PASS	ADP=741;WT=1;HET=1;HOM=0;NC=0	GT:GQ:SDP:DP:RD:AD:FREQ:PVAL:RBQ:ABQ:RDF:RDR:ADF:ADR	0/0:25:701:701:13:0:0%:1E0:40:0:4:9:0:0	0/1:22:781:781:5:6:54.55%:6.192E-3:37:43:4:1:3:3
ST4.03ch12	6082999	.	C	A	.	PASS	ADP=754;WT=0;HET=1;HOM=1;NC=0	GT:GQ:SDP:DP:RD:AD:FREQ:PVAL:RBQ:ABQ:RDF:RDR:ADF:ADR	1/1:81:705:705:1:16:94.12%:7.7134E-9:37:39:0:1:5:11	0/1:63:803:803:16:17:51.52%:4.6376E-7:39:43:6:10:8:9
ST4.03ch12	6083293	.	A	C	.	PASS	ADP=746;WT=0;HET=1;HOM=1;NC=0	GT:GQ:SDP:DP:RD:AD:FREQ:PVAL:RBQ:ABQ:RDF:RDR:ADF:ADR	1/1:99:706:706:0:18:100%:1.1019E-10:0:36:0:0:14:4	0/1:24:786:786:9:7:43.75%:3.3988E-3:35:33:5:4:4:3
ST4.03ch12	6083307	.	A	G	.	PASS	ADP=746;WT=0;HET=1;HOM=1;NC=0	GT:GQ:SDP:DP:RD:AD:FREQ:PVAL:RBQ:ABQ:RDF:RDR:ADF:ADR	1/1:111:708:708:0:20:100%:7.2544E-12:0:37:0:0:17:3	0/1:20:785:785:9:6:40%:8.4291E-3:41:37:5:4:3:3
ST4.03ch12	6083446	.	A	T	.	PASS	ADP=745;WT=0;HET=1;HOM=1;NC=0	GT:GQ:SDP:DP:RD:AD:FREQ:PVAL:RBQ:ABQ:RDF:RDR:ADF:ADR	1/1:93:705:705:0:17:100%:4.2852E-10:0:37:0:0:5:12	0/1:20:785:785:9:6:40%:8.4291E-3:42:35:6:3:3:3
ST4.03ch12	6083732	.	T	A	.	PASS	ADP=997;WT=0;HET=1;HOM=1;NC=0	GT:GQ:SDP:DP:RD:AD:FREQ:PVAL:RBQ:ABQ:RDF:RDR:ADF:ADR	1/1:255:962:962:28:908:97.01%:0E0:37:38:17:11:610:298	0/1:255:1033:1033:406:606:59.88%:1.7617E-238:38:38:221:185:398:208
ST4.03ch12	6084309	.	A	G	.	PASS	ADP=904;WT=0;HET=1;HOM=1;NC=0	GT:GQ:SDP:DP:RD:AD:FREQ:PVAL:RBQ:ABQ:RDF:RDR:ADF:ADR	1/1:255:850:850:23:520:95.76%:2.5295E-285:37:38:15:8:378:142	0/1:255:959:959:316:337:51.61%:4.5279E-128:37:38:231:85:242:95
ST4.03ch12	6084315	.	T	A	.	PASS	ADP=899;WT=1;HET=1;HOM=0;NC=0	GT:GQ:SDP:DP:RD:AD:FREQ:PVAL:RBQ:ABQ:RDF:RDR:ADF:ADR	0/0:751:852:852:525:20:3.67%:7.9857E-7:38:37:366:159:12:8	0/1:255:947:947:336:305:47.58%:1.7449E-113:38:37:229:107:229:76
ST4.03ch12	6084630	.	A	G	.	PASS	ADP=746;WT=0;HET=1;HOM=1;NC=0	GT:GQ:SDP:DP:RD:AD:FREQ:PVAL:RBQ:ABQ:RDF:RDR:ADF:ADR	1/1:255:726:726:22:678:96.86%:0E0:44:38:10:12:276:402	0/1:255:766:766:333:412:55.3%:1.0058E-159:42:39:149:184:188:224
ST4.03ch12	6084716	.	T	A	.	PASS	ADP=519;WT=1;HET=1;HOM=0;NC=0	GT:GQ:SDP:DP:RD:AD:FREQ:PVAL:RBQ:ABQ:RDF:RDR:ADF:ADR	0/0:751:524:524:486:12:2.41%:2.2831E-4:43:45:195:291:5:7	0/1:255:514:514:290:203:41.18%:2.4892E-73:44:42:118:172:79:124
ST4.03ch12	6084760	.	T	C	.	PASS	ADP=530;WT=1;HET=1;HOM=0;NC=0	GT:GQ:SDP:DP:RD:AD:FREQ:PVAL:RBQ:ABQ:RDF:RDR:ADF:ADR	0/0:742:511:511:474:11:2.27%:4.6108E-4:43:37:158:316:2:9	0/1:255:550:550:301:228:43.1%:4.5521E-83:42:41:101:200:73:155
ST4.03ch12	6084801	.	T	G	.	PASS	ADP=431;WT=0;HET=1;HOM=1;NC=0	GT:GQ:SDP:DP:RD:AD:FREQ:PVAL:RBQ:ABQ:RDF:RDR:ADF:ADR	1/1:255:403:403:6:371:98.41%:1.5312E-213:37:39:1:5:136:235	0/1:255:460:460:191:248:56.49%:4.6715E-97:40:40:91:100:112:136
ST4.03ch12	6084815	.	A	T	.	PASS	ADP=440;WT=1;HET=1;HOM=0;NC=0	GT:GQ:SDP:DP:RD:AD:FREQ:PVAL:RBQ:ABQ:RDF:RDR:ADF:ADR	0/0:635:417:417:385:6:1.53%:1.5326E-2:40:37:150:235:1:5	0/1:255:463:463:260:182:41.18%:8.1949E-66:40:38:118:142:82:100
ST4.03ch12	6084824	.	T	C	.	PASS	ADP=425;WT=0;HET=1;HOM=1;NC=0	GT:GQ:SDP:DP:RD:AD:FREQ:PVAL:RBQ:ABQ:RDF:RDR:ADF:ADR	1/1:255:383:383:6:351:98.32%:1.185E-201:35:37:1:5:156:195	0/1:255:467:467:196:250:56.05%:1.3811E-97:38:38:96:100:125:125
ST4.03ch12	6085034	.	G	C	.	PASS	ADP=181;WT=0;HET=1;HOM=1;NC=0	GT:GQ:SDP:DP:RD:AD:FREQ:PVAL:RBQ:ABQ:RDF:RDR:ADF:ADR	1/1:255:162:161:1:134:99.26%:1.4777E-78:37:38:0:1:13:121	0/1:255:202:202:102:79:43.65%:2.7328E-29:38:37:10:92:8:71
ST4.03ch12	6085044	.	A	G	.	PASS	ADP=141;WT=0;HET=1;HOM=1;NC=0	GT:GQ:SDP:DP:RD:AD:FREQ:PVAL:RBQ:ABQ:RDF:RDR:ADF:ADR	1/1:255:131:131:1:104:99.05%:1.1714E-60:37:40:0:1:14:90	0/1:228:152:152:69:62:47.33%:1.4907E-23:39:38:9:60:7:55
ST4.03ch12	6085056	.	C	T	.	PASS	ADP=131;WT=0;HET=1;HOM=1;NC=0	GT:GQ:SDP:DP:RD:AD:FREQ:PVAL:RBQ:ABQ:RDF:RDR:ADF:ADR	1/1:255:122:122:1:95:98.96%:2.6871E-55:37:38:0:1:10:85	0/1:234:140:140:57:62:52.1%:3.8385E-24:39:38:8:49:9:53
ST4.03ch12	6107627	.	G	A	.	PASS	ADP=86;WT=1;HET=1;HOM=0;NC=0	GT:GQ:SDP:DP:RD:AD:FREQ:PVAL:RBQ:ABQ:RDF:RDR:ADF:ADR	0/0:100:106:106:77:5:6.1%:2.9351E-2:38:37:34:43:3:2	0/1:108:67:67:20:28:58.33%:1.2761E-11:41:40:11:9:15:13
ST4.03ch12	6107746	.	A	G	.	PASS	ADP=88;WT=1;HET=1;HOM=0;NC=0	GT:GQ:SDP:DP:RD:AD:FREQ:PVAL:RBQ:ABQ:RDF:RDR:ADF:ADR	0/0:123:104:104:78:2:2.5%:2.4843E-1:39:55:45:33:2:0	0/1:105:72:72:25:28:52.83%:2.7227E-11:41:37:17:8:14:14
ST4.03ch12	6174456	.	C	A	.	PASS	ADP=156;WT=0;HET=1;HOM=1;NC=0	GT:GQ:SDP:DP:RD:AD:FREQ:PVAL:RBQ:ABQ:RDF:RDR:ADF:ADR	1/1:255:143:143:7:129:94.85%:5.6982E-70:35:40:4:3:79:50	0/1:255:170:170:83:80:49.08%:1.776E-30:39:38:43:40:52:28
ST4.03ch12	6174617	.	G	A	.	PASS	ADP=162;WT=0;HET=1;HOM=1;NC=0	GT:GQ:SDP:DP:RD:AD:FREQ:PVAL:RBQ:ABQ:RDF:RDR:ADF:ADR	1/1:255:146:146:8:131:94.24%:1.9186E-70:41:39:6:2:79:52	0/1:255:178:178:97:74:43.27%:1.9893E-27:41:37:63:34:36:38
ST4.03ch12	6261203	.	G	A	.	PASS	ADP=259;WT=0;HET=1;HOM=1;NC=0	GT:GQ:SDP:DP:RD:AD:FREQ:PVAL:RBQ:ABQ:RDF:RDR:ADF:ADR	1/1:255:213:213:12:195:94.2%:1.1276E-104:40:46:4:8:89:106	0/1:255:305:305:131:167:56.04%:2.179E-65:45:45:50:81:73:94
ST4.03ch12	6384444	.	A	G	.	PASS	ADP=133;WT=0;HET=1;HOM=1;NC=0	GT:GQ:SDP:DP:RD:AD:FREQ:PVAL:RBQ:ABQ:RDF:RDR:ADF:ADR	1/1:255:112:112:8:97:92.38%:5.6548E-51:36:33:8:0:96:1	0/1:230:154:154:86:64:42.67%:9.6878E-24:41:34:86:0:63:1
ST4.03ch12	6397185	.	G	A	.	PASS	ADP=115;WT=0;HET=1;HOM=1;NC=0	GT:GQ:SDP:DP:RD:AD:FREQ:PVAL:RBQ:ABQ:RDF:RDR:ADF:ADR	1/1:123:116:116:0:22:100%:4.7526E-13:0:45:0:0:15:7	0/1:45:115:115:10:12:54.55%:3.066E-5:57:49:7:3:5:7
ST4.03ch12	6407388	.	T	C	.	PASS	ADP=131;WT=0;HET=1;HOM=1;NC=0	GT:GQ:SDP:DP:RD:AD:FREQ:PVAL:RBQ:ABQ:RDF:RDR:ADF:ADR	1/1:255:119:119:2:105:98.13%:4.1037E-60:37:41:1:1:57:48	0/1:255:144:144:63:68:51.91%:2.1684E-26:40:39:34:29:39:29
ST4.03ch12	6407407	.	A	G	.	PASS	ADP=137;WT=0;HET=1;HOM=1;NC=0	GT:GQ:SDP:DP:RD:AD:FREQ:PVAL:RBQ:ABQ:RDF:RDR:ADF:ADR	1/1:255:129:129:2:115:98.29%:4.881E-66:37:39:1:1:53:62	0/1:251:145:145:65:67:50.76%:7.4615E-26:43:43:35:30:36:31
ST4.03ch12	6408123	.	G	A	.	PASS	ADP=111;WT=0;HET=1;HOM=1;NC=0	GT:GQ:SDP:DP:RD:AD:FREQ:PVAL:RBQ:ABQ:RDF:RDR:ADF:ADR	1/1:255:94:94:5:70:93.33%:2.5898E-37:37:35:2:3:24:46	0/1:195:129:129:58:53:47.75%:2.8575E-20:35:36:32:26:18:35
ST4.03ch12	6466884	.	A	C	.	PASS	ADP=134;WT=1;HET=1;HOM=0;NC=0	GT:GQ:SDP:DP:RD:AD:FREQ:PVAL:RBQ:ABQ:RDF:RDR:ADF:ADR	0/0:170:150:150:126:7:5.26%:7.2051E-3:45:47:102:24:6:1	0/1:153:119:119:62:43:40.95%:4.8825E-16:48:47:51:11:39:4
ST4.03ch12	6467008	.	C	A	.	PASS	ADP=213;WT=0;HET=1;HOM=1;NC=0	GT:GQ:SDP:DP:RD:AD:FREQ:PVAL:RBQ:ABQ:RDF:RDR:ADF:ADR	1/1:255:219:219:7:195:96.53%:1.905E-108:36:43:3:4:133:62	0/1:255:208:208:95:98:50.78%:1.5897E-37:41:42:63:32:66:32
ST4.03ch12	6467012	.	G	A	.	PASS	ADP=215;WT=0;HET=1;HOM=1;NC=0	GT:GQ:SDP:DP:RD:AD:FREQ:PVAL:RBQ:ABQ:RDF:RDR:ADF:ADR	1/1:255:223:223:6:200:97.09%:2.8255E-112:37:41:2:4:130:70	0/1:255:208:208:93:100:51.81%:1.7175E-38:42:41:64:29:65:35
ST4.03ch12	6467108	.	T	A	.	PASS	ADP=206;WT=0;HET=1;HOM=1;NC=0	GT:GQ:SDP:DP:RD:AD:FREQ:PVAL:RBQ:ABQ:RDF:RDR:ADF:ADR	1/1:255:219:219:7:195:96.53%:1.905E-108:45:40:5:2:126:69	0/1:255:193:193:84:94:52.81%:2.0434E-36:49:42:64:20:57:37
ST4.03ch12	6467137	.	C	T	.	PASS	ADP=219;WT=0;HET=1;HOM=1;NC=0	GT:GQ:SDP:DP:RD:AD:FREQ:PVAL:RBQ:ABQ:RDF:RDR:ADF:ADR	1/1:255:236:236:7:212:96.8%:2.0114E-118:42:40:4:3:113:99	0/1:255:202:202:83:104:55.61%:7.4226E-41:43:41:46:37:55:49
ST4.03ch12	6468692	.	C	T	.	PASS	ADP=315;WT=1;HET=1;HOM=0;NC=0	GT:GQ:SDP:DP:RD:AD:FREQ:PVAL:RBQ:ABQ:RDF:RDR:ADF:ADR	0/0:338:322:322:285:22:7.17%:1.6143E-7:36:37:121:164:10:12	0/1:255:309:309:168:122:42.07%:1.5805E-44:36:36:69:99:55:67
ST4.03ch12	6468709	.	C	T	.	PASS	ADP=310;WT=1;HET=1;HOM=0;NC=0	GT:GQ:SDP:DP:RD:AD:FREQ:PVAL:RBQ:ABQ:RDF:RDR:ADF:ADR	0/0:332:315:315:279:21:7%:3.3186E-7:36:36:117:162:8:13	0/1:255:305:305:173:117:40.34%:2.2511E-42:36:36:79:94:59:58
ST4.03ch12	6468761	.	T	C	.	PASS	ADP=314;WT=0;HET=1;HOM=1;NC=0	GT:GQ:SDP:DP:RD:AD:FREQ:PVAL:RBQ:ABQ:RDF:RDR:ADF:ADR	1/1:255:310:310:22:273:92.54%:3.3468E-143:37:36:13:9:141:132	0/1:255:319:319:122:182:59.87%:7.8278E-73:36:37:66:56:113:69
ST4.03ch12	6468790	.	T	A	.	PASS	ADP=294;WT=1;HET=1;HOM=0;NC=0	GT:GQ:SDP:DP:RD:AD:FREQ:PVAL:RBQ:ABQ:RDF:RDR:ADF:ADR	0/0:59:289:289:31:0:0%:1E0:36:0:10:21:0:0	0/1:24:303:299:10:7:41.18%:3.6151E-3:39:41:5:5:4:3
ST4.03ch12	6472292	.	T	C	.	PASS	ADP=352;WT=1;HET=1;HOM=0;NC=0	GT:GQ:SDP:DP:RD:AD:FREQ:PVAL:RBQ:ABQ:RDF:RDR:ADF:ADR	0/0:21:336:336:15:1:6.25%:5E-1:39:37:2:13:0:1	0/1:33:369:369:8:9:52.94%:4.6348E-4:35:35:0:8:1:8
ST4.03ch12	6472458	.	G	A	.	PASS	ADP=273;WT=0;HET=1;HOM=1;NC=0	GT:GQ:SDP:DP:RD:AD:FREQ:PVAL:RBQ:ABQ:RDF:RDR:ADF:ADR	1/1:255:254:254:18:222:92.5%:1.922E-116:40:35:9:9:69:153	0/1:255:292:292:145:133:47.84%:6.4322E-50:37:37:50:95:41:92
ST4.03ch12	6480328	.	T	C	.	PASS	ADP=162;WT=0;HET=1;HOM=1;NC=0	GT:GQ:SDP:DP:RD:AD:FREQ:PVAL:RBQ:ABQ:RDF:RDR:ADF:ADR	1/1:255:149:149:13:122:90.37%:1.6579E-62:46:48:7:6:92:30	0/1:255:175:175:80:80:50%:1.2664E-30:50:45:53:27:45:35
ST4.03ch12	6518390	.	T	A	.	PASS	ADP=84;WT=1;HET=1;HOM=0;NC=0	GT:GQ:SDP:DP:RD:AD:FREQ:PVAL:RBQ:ABQ:RDF:RDR:ADF:ADR	0/0:71:83:83:65:7:9.72%:6.7056E-3:38:35:47:18:3:4	0/1:112:86:86:38:31:44.93%:5.8009E-12:42:39:17:21:13:18
ST4.03ch12	6542426	.	T	C	.	PASS	ADP=534;WT=0;HET=1;HOM=1;NC=0	GT:GQ:SDP:DP:RD:AD:FREQ:PVAL:RBQ:ABQ:RDF:RDR:ADF:ADR	1/1:255:581:581:10:561:98.25%:7.9E-322:35:35:10:0:320:241	0/1:255:487:487:189:282:59.87%:1.6052E-112:36:34:97:92:177:105
ST4.03ch12	6544260	.	C	T	.	PASS	ADP=504;WT=0;HET=1;HOM=1;NC=0	GT:GQ:SDP:DP:RD:AD:FREQ:PVAL:RBQ:ABQ:RDF:RDR:ADF:ADR	1/1:255:487:487:8:469:98.32%:1.822E-269:35:36:6:2:230:239	0/1:255:521:521:256:249:49.31%:1.2819E-93:36:36:107:149:124:125
ST4.03ch12	6544266	.	T	C	.	PASS	ADP=484;WT=0;HET=1;HOM=1;NC=0	GT:GQ:SDP:DP:RD:AD:FREQ:PVAL:RBQ:ABQ:RDF:RDR:ADF:ADR	1/1:255:487:487:8:469:98.32%:1.822E-269:35:36:6:2:231:238	0/1:255:482:482:233:233:50%:5.6991E-88:36:36:92:141:114:119
ST4.03ch12	6544657	.	G	A	.	PASS	ADP=476;WT=1;HET=1;HOM=0;NC=0	GT:GQ:SDP:DP:RD:AD:FREQ:PVAL:RBQ:ABQ:RDF:RDR:ADF:ADR	0/0:736:506:506:483:13:2.62%:1.1273E-4:36:37:237:246:7:6	0/1:255:446:446:237:193:44.88%:4.7147E-71:36:36:104:133:83:110
ST4.03ch12	6546801	.	C	A	.	PASS	ADP=560;WT=0;HET=1;HOM=1;NC=0	GT:GQ:SDP:DP:RD:AD:FREQ:PVAL:RBQ:ABQ:RDF:RDR:ADF:ADR	1/1:255:549:548:0:519:96.47%:1.3713E-311:0:41:0:0:270:249	0/1:255:574:573:0:302:54.22%:4.6413E-181:0:39:0:0:162:140
ST4.03ch12	6559399	.	G	C	.	PASS	ADP=88;WT=0;HET=1;HOM=1;NC=0	GT:GQ:SDP:DP:RD:AD:FREQ:PVAL:RBQ:ABQ:RDF:RDR:ADF:ADR	1/1:255:98:98:2:86:97.73%:6.9624E-49:55:37:2:0:46:40	0/1:139:79:79:27:36:57.14%:1.1404E-14:37:42:13:14:19:17
ST4.03ch12	6566304	.	T	C	.	PASS	ADP=131;WT=1;HET=1;HOM=0;NC=0	GT:GQ:SDP:DP:RD:AD:FREQ:PVAL:RBQ:ABQ:RDF:RDR:ADF:ADR	0/0:162:124:124:110:4:3.51%:6.0852E-2:44:46:52:58:2:2	0/1:223:138:138:62:60:49.18%:4.9709E-23:43:51:25:37:39:21
ST4.03ch12	6566345	.	T	G	.	PASS	ADP=123;WT=1;HET=1;HOM=0;NC=0	GT:GQ:SDP:DP:RD:AD:FREQ:PVAL:RBQ:ABQ:RDF:RDR:ADF:ADR	0/0:173:117:117:105:2:1.87%:2.4883E-1:39:55:37:68:2:0	0/1:218:129:129:55:58:51.33%:1.5597E-22:39:47:16:39:29:29
ST4.03ch12	6669722	.	G	A	.	PASS	ADP=75;WT=0;HET=1;HOM=1;NC=0	GT:GQ:SDP:DP:RD:AD:FREQ:PVAL:RBQ:ABQ:RDF:RDR:ADF:ADR	1/1:255:71:71:1:59:98.33%:6.3137E-34:37:40:0:1:51:8	0/1:97:80:80:33:27:45%:1.6571E-10:40:40:30:3:25:2
ST4.03ch12	6670096	.	A	C	.	PASS	ADP=147;WT=1;HET=1;HOM=0;NC=0	GT:GQ:SDP:DP:RD:AD:FREQ:PVAL:RBQ:ABQ:RDF:RDR:ADF:ADR	0/0:224:146:146:133:2:1.48%:2.4907E-1:36:37:51:82:2:0	0/1:251:149:149:64:67:51.15%:6.607E-26:36:36:27:37:39:28
ST4.03ch12	6670140	.	G	A	.	PASS	ADP=159;WT=1;HET=1;HOM=0;NC=0	GT:GQ:SDP:DP:RD:AD:FREQ:PVAL:RBQ:ABQ:RDF:RDR:ADF:ADR	0/0:236:161:161:147:3:2%:1.2375E-1:36:37:66:81:2:1	0/1:207:158:158:80:58:42.03%:1.6434E-21:36:36:48:32:32:26
ST4.03ch12	6672285	.	G	A	.	PASS	ADP=295;WT=0;HET=1;HOM=1;NC=0	GT:GQ:SDP:DP:RD:AD:FREQ:PVAL:RBQ:ABQ:RDF:RDR:ADF:ADR	1/1:255:279:279:10:258:96.27%:8.3241E-143:37:36:4:6:133:125	0/1:255:312:312:118:176:59.86%:1.8909E-70:36:36:56:62:84:92
ST4.03ch12	6672528	.	G	A	.	PASS	ADP=255;WT=1;HET=1;HOM=0;NC=0	GT:GQ:SDP:DP:RD:AD:FREQ:PVAL:RBQ:ABQ:RDF:RDR:ADF:ADR	0/0:395:266:266:246:5:1.99%:3.0628E-2:36:37:106:140:1:4	0/1:255:244:244:125:96:43.44%:2.0469E-35:36:36:52:73:39:57
ST4.03ch12	6675363	.	C	T	.	PASS	ADP=344;WT=0;HET=1;HOM=1;NC=0	GT:GQ:SDP:DP:RD:AD:FREQ:PVAL:RBQ:ABQ:RDF:RDR:ADF:ADR	1/1:255:341:341:6:325:98.19%:3.2795E-186:35:37:4:2:129:196	0/1:255:348:348:154:178:53.61%:1.0573E-68:36:36:69:85:58:120
ST4.03ch12	6675425	.	T	G	.	PASS	ADP=256;WT=0;HET=1;HOM=1;NC=0	GT:GQ:SDP:DP:RD:AD:FREQ:PVAL:RBQ:ABQ:RDF:RDR:ADF:ADR	1/1:255:251:251:4:237:98.34%:3.2294E-136:46:39:2:2:92:145	0/1:255:262:261:115:130:53.06%:3.4309E-50:40:39:34:81:47:83
ST4.03ch12	6675625	.	A	C	.	PASS	ADP=152;WT=0;HET=1;HOM=1;NC=0	GT:GQ:SDP:DP:RD:AD:FREQ:PVAL:RBQ:ABQ:RDF:RDR:ADF:ADR	1/1:255:153:153:6:138:95.83%:6.1198E-76:41:41:4:2:61:77	0/1:255:152:152:63:73:53.68%:1.482E-28:40:43:30:33:39:34
ST4.03ch12	6675670	.	G	A	.	PASS	ADP=166;WT=0;HET=1;HOM=1;NC=0	GT:GQ:SDP:DP:RD:AD:FREQ:PVAL:RBQ:ABQ:RDF:RDR:ADF:ADR	1/1:255:165:165:6:150:96.15%:6.0703E-83:48:43:2:4:31:119	0/1:255:168:168:73:79:51.97%:1.4416E-30:44:44:18:55:17:62
ST4.03ch12	6675709	.	A	T	.	PASS	ADP=150;WT=0;HET=1;HOM=1;NC=0	GT:GQ:SDP:DP:RD:AD:FREQ:PVAL:RBQ:ABQ:RDF:RDR:ADF:ADR	1/1:255:158:158:6:143:95.97%:7.4253E-79:43:40:1:5:16:127	0/1:255:143:143:57:70:55.12%:1.2606E-27:37:40:1:56:6:64
ST4.03ch12	6676479	.	T	A	.	PASS	ADP=81;WT=0;HET=1;HOM=1;NC=0	GT:GQ:SDP:DP:RD:AD:FREQ:PVAL:RBQ:ABQ:RDF:RDR:ADF:ADR	1/1:255:82:82:3:74:96.1%:5.6049E-41:37:47:3:0:68:6	0/1:158:81:81:32:41:56.16%:1.5635E-16:51:48:29:3:37:4
ST4.03ch12	6680809	.	T	A	.	PASS	ADP=102;WT=0;HET=1;HOM=1;NC=0	GT:GQ:SDP:DP:RD:AD:FREQ:PVAL:RBQ:ABQ:RDF:RDR:ADF:ADR	1/1:255:117:117:4:103:96.26%:4.1755E-57:37:39:1:3:56:47	0/1:179:88:88:33:46:58.23%:1.0977E-18:43:39:22:11:27:19
ST4.03ch12	6681971	.	T	A	.	PASS	ADP=126;WT=1;HET=1;HOM=0;NC=0	GT:GQ:SDP:DP:RD:AD:FREQ:PVAL:RBQ:ABQ:RDF:RDR:ADF:ADR	0/0:158:132:132:116:6:4.92%:1.4672E-2:36:37:63:53:4:2	0/1:199:121:121:58:54:48.21%:1.0892E-20:36:36:29:29:28:26
ST4.03ch12	6682044	.	T	A	.	PASS	ADP=107;WT=0;HET=1;HOM=1;NC=0	GT:GQ:SDP:DP:RD:AD:FREQ:PVAL:RBQ:ABQ:RDF:RDR:ADF:ADR	1/1:255:107:107:5:92:94.85%:5.7983E-50:34:36:2:3:51:41	0/1:168:108:108:53:46:46.46%:1.4447E-17:37:36:25:28:22:24
ST4.03ch12	6688962	.	C	T	.	PASS	ADP=98;WT=0;HET=1;HOM=1;NC=0	GT:GQ:SDP:DP:RD:AD:FREQ:PVAL:RBQ:ABQ:RDF:RDR:ADF:ADR	1/1:255:117:117:6:103:94.5%:1.2375E-55:37:38:1:5:14:89	0/1:146:79:79:36:39:52%:2.0579E-15:42:41:14:22:11:28
ST4.03ch12	6688975	.	G	A	.	PASS	ADP=90;WT=0;HET=1;HOM=1;NC=0	GT:GQ:SDP:DP:RD:AD:FREQ:PVAL:RBQ:ABQ:RDF:RDR:ADF:ADR	1/1:255:105:105:6:91:93.81%:9.9538E-49:37:39:1:5:12:79	0/1:153:76:76:32:40:55.56%:4.3182E-16:44:40:14:18:14:26
ST4.03ch12	6693324	.	A	C,T	.	PASS	ADP=107;WT=0;HET=1;HOM=1;NC=0	GT:GQ:SDP:DP:RD:AD:FREQ:PVAL:RBQ:ABQ:RDF:RDR:ADF:ADR	1/1:255:115:115:0:103:96.26%:1.7512E-61:0:36:0:0:77:26	0/2:255:100:100:0:50:52.08%:9.9117E-30:0:37:0:0:33:17
ST4.03ch12	6694157	.	A	T	.	PASS	ADP=135;WT=1;HET=1;HOM=0;NC=0	GT:GQ:SDP:DP:RD:AD:FREQ:PVAL:RBQ:ABQ:RDF:RDR:ADF:ADR	0/0:180:148:148:133:7:5%:7.235E-3:36:42:47:86:3:4	0/1:255:123:123:52:67:56.3%:1.2094E-26:36:38:17:35:31:36
ST4.03ch12	6910330	.	T	A	.	PASS	ADP=3457;WT=0;HET=1;HOM=1;NC=0	GT:GQ:SDP:DP:RD:AD:FREQ:PVAL:RBQ:ABQ:RDF:RDR:ADF:ADR	1/1:255:3430:3430:163:3255:95.12%:0E0:35:35:139:24:2692:563	0/1:255:3484:3484:1740:1735:49.88%:0E0:35:35:1360:380:1397:338
ST4.03ch12	6911264	.	A	G	.	PASS	ADP=3839;WT=1;HET=1;HOM=0;NC=0	GT:GQ:SDP:DP:RD:AD:FREQ:PVAL:RBQ:ABQ:RDF:RDR:ADF:ADR	0/0:2147483647:3865:3865:3718:143:3.7%:1.6095E-39:36:37:1737:1981:72:71	0/1:255:3814:3814:2131:1680:44.08%:0E0:36:36:889:1242:726:954
ST4.03ch12	6912483	.	T	C	.	PASS	ADP=3505;WT=0;HET=1;HOM=1;NC=0	GT:GQ:SDP:DP:RD:AD:FREQ:PVAL:RBQ:ABQ:RDF:RDR:ADF:ADR	1/1:255:3431:3431:163:3264:95.24%:0E0:37:37:41:122:955:2309	0/1:255:3579:3579:1705:1870:52.31%:0E0:37:37:501:1204:567:1303
ST4.03ch12	6997587	.	C	T	.	PASS	ADP=109;WT=1;HET=1;HOM=0;NC=0	GT:GQ:SDP:DP:RD:AD:FREQ:PVAL:RBQ:ABQ:RDF:RDR:ADF:ADR	0/0:133:93:93:84:2:2.33%:2.4854E-1:36:37:34:50:0:2	0/1:160:125:125:63:45:41.67%:8.2747E-17:36:36:22:41:19:26
ST4.03ch12	7870131	.	C	T	.	PASS	ADP=592;WT=1;HET=1;HOM=0;NC=0	GT:GQ:SDP:DP:RD:AD:FREQ:PVAL:RBQ:ABQ:RDF:RDR:ADF:ADR	0/0:796:549:549:531:16:2.92%:1.3652E-5:39:37:272:259:4:12	0/1:255:636:636:353:280:44.23%:1.8973E-102:39:37:178:175:131:149
ST4.03ch12	7870197	.	C	T	.	PASS	ADP=523;WT=0;HET=1;HOM=1;NC=0	GT:GQ:SDP:DP:RD:AD:FREQ:PVAL:RBQ:ABQ:RDF:RDR:ADF:ADR	1/1:255:500:500:15:484:96.99%:4.248E-271:41:44:11:4:271:213	0/1:255:546:546:233:310:57.09%:1.3632E-121:46:47:126:107:170:140
ST4.03ch12	7872516	.	T	A	.	PASS	ADP=512;WT=0;HET=1;HOM=1;NC=0	GT:GQ:SDP:DP:RD:AD:FREQ:PVAL:RBQ:ABQ:RDF:RDR:ADF:ADR	1/1:255:541:541:22:517:95.74%:2.2356E-284:35:36:10:12:263:254	0/1:255:484:484:231:250:51.98%:2.3046E-95:36:36:122:109:125:125
ST4.03ch12	7874068	.	C	T	.	PASS	ADP=479;WT=0;HET=1;HOM=1;NC=0	GT:GQ:SDP:DP:RD:AD:FREQ:PVAL:RBQ:ABQ:RDF:RDR:ADF:ADR	1/1:164:470:470:0:29:100%:3.3259E-17:0:36:0:0:6:23	0/1:59:488:488:16:16:50%:1.2304E-6:39:39:4:12:7:9
ST4.03ch12	8092109	.	C	T	.	PASS	ADP=212;WT=0;HET=1;HOM=1;NC=0	GT:GQ:SDP:DP:RD:AD:FREQ:PVAL:RBQ:ABQ:RDF:RDR:ADF:ADR	1/1:255:192:192:13:177:93.16%:1.0705E-93:37:37:11:2:107:70	0/1:255:233:233:118:113:48.92%:9.5193E-43:38:36:76:42:72:41
ST4.03ch12	8092481	.	G	A	.	PASS	ADP=327;WT=0;HET=1;HOM=1;NC=0	GT:GQ:SDP:DP:RD:AD:FREQ:PVAL:RBQ:ABQ:RDF:RDR:ADF:ADR	1/1:255:310:310:26:282:91.56%:4.3307E-146:37:36:15:11:206:76	0/1:255:345:345:142:201:58.6%:9.1923E-80:37:37:86:56:147:54
ST4.03ch12	8196932	.	T	C	.	PASS	ADP=147;WT=1;HET=1;HOM=0;NC=0	GT:GQ:SDP:DP:RD:AD:FREQ:PVAL:RBQ:ABQ:RDF:RDR:ADF:ADR	0/0:170:144:144:135:9:6.25%:1.7171E-3:40:37:55:80:2:7	0/1:226:150:150:86:63:42.28%:2.4548E-23:39:42:34:52:30:33
ST4.03ch12	8196942	.	T	G	.	PASS	ADP=144;WT=1;HET=1;HOM=0;NC=0	GT:GQ:SDP:DP:RD:AD:FREQ:PVAL:RBQ:ABQ:RDF:RDR:ADF:ADR	0/0:157:139:139:129:10:7.19%:8.2584E-4:39:37:51:78:2:8	0/1:234:150:150:84:65:43.62%:3.2632E-24:39:39:34:50:28:37
ST4.03ch12	8197017	.	T	C	.	PASS	ADP=125;WT=1;HET=1;HOM=0;NC=0	GT:GQ:SDP:DP:RD:AD:FREQ:PVAL:RBQ:ABQ:RDF:RDR:ADF:ADR	0/0:111:105:105:96:9:8.57%:1.6335E-3:41:37:51:45:5:4	0/1:205:146:146:87:58:40%:2.6322E-21:41:40:49:38:26:32
ST4.03ch12	8197616	.	C	T	.	PASS	ADP=177;WT=0;HET=1;HOM=1;NC=0	GT:GQ:SDP:DP:RD:AD:FREQ:PVAL:RBQ:ABQ:RDF:RDR:ADF:ADR	1/1:255:171:171:9:162:94.74%:1.1549E-87:56:47:8:1:98:64	0/1:255:183:183:73:109:59.89%:7.2128E-44:51:48:53:20:76:33
ST4.03ch12	8197802	.	A	G	.	PASS	ADP=102;WT=1;HET=1;HOM=0;NC=0	GT:GQ:SDP:DP:RD:AD:FREQ:PVAL:RBQ:ABQ:RDF:RDR:ADF:ADR	0/0:99:95:95:69:3:4.17%:1.2238E-1:39:33:29:40:0:3	0/1:168:110:110:44:45:50.56%:1.4813E-17:40:41:14:30:18:27
ST4.03ch12	8197878	.	C	A,T	.	PASS	ADP=75;WT=0;HET=1;HOM=1;NC=0	GT:GQ:SDP:DP:RD:AD:FREQ:PVAL:RBQ:ABQ:RDF:RDR:ADF:ADR	1/1:255:73:73:0:51:98.08%:2.5024E-30:0:41:0:0:12:39	0/2:188:77:77:0:33:56.9%:1.3852E-19:0:42:0:0:12:21
ST4.03ch12	8336415	.	T	C	.	PASS	ADP=102;WT=1;HET=1;HOM=0;NC=0	GT:GQ:SDP:DP:RD:AD:FREQ:PVAL:RBQ:ABQ:RDF:RDR:ADF:ADR	0/0:136:106:106:99:5:4.81%:2.9751E-2:36:37:63:36:5:0	0/1:144:99:99:52:40:43.48%:3.841E-15:36:35:25:27:23:17
ST4.03ch12	8590503	.	C	T	.	PASS	ADP=74;WT=0;HET=1;HOM=1;NC=0	GT:GQ:SDP:DP:RD:AD:FREQ:PVAL:RBQ:ABQ:RDF:RDR:ADF:ADR	1/1:255:71:71:4:66:94.29%:1.2264E-35:34:37:1:3:24:42	0/1:137:78:78:38:37:49.33%:1.8524E-14:36:34:13:25:17:20
ST4.03ch12	9015665	.	A	G	.	PASS	ADP=109;WT=1;HET=1;HOM=0;NC=0	GT:GQ:SDP:DP:RD:AD:FREQ:PVAL:RBQ:ABQ:RDF:RDR:ADF:ADR	0/0:124:106:106:99:7:6.6%:7.0535E-3:45:47:65:34:4:3	0/1:209:112:112:55:56:50.45%:1.1157E-21:47:44:37:18:41:15
ST4.03ch12	9183708	.	T	G	.	PASS	ADP=140;WT=0;HET=1;HOM=1;NC=0	GT:GQ:SDP:DP:RD:AD:FREQ:PVAL:RBQ:ABQ:RDF:RDR:ADF:ADR	1/1:255:121:121:6:114:95%:5.418E-62:37:40:1:5:35:79	0/1:255:160:160:87:72:45.28%:5.7177E-27:45:39:38:49:29:43
ST4.03ch12	9465640	.	C	T	.	PASS	ADP=160;WT=0;HET=1;HOM=1;NC=0	GT:GQ:SDP:DP:RD:AD:FREQ:PVAL:RBQ:ABQ:RDF:RDR:ADF:ADR	1/1:255:161:161:9:149:94.3%:3.7342E-80:37:37:6:3:72:77	0/1:255:160:160:76:82:51.9%:1.0836E-31:37:36:38:38:39:43
ST4.03ch12	9466506	.	C	T	.	PASS	ADP=178;WT=1;HET=1;HOM=0;NC=0	GT:GQ:SDP:DP:RD:AD:FREQ:PVAL:RBQ:ABQ:RDF:RDR:ADF:ADR	0/0:155:159:159:142:14:8.97%:4.4992E-5:37:37:79:63:7:7	0/1:255:198:198:99:97:49.49%:6.7622E-37:39:36:63:36:54:43
ST4.03ch12	9466991	.	G	A	.	PASS	ADP=87;WT=0;HET=1;HOM=1;NC=0	GT:GQ:SDP:DP:RD:AD:FREQ:PVAL:RBQ:ABQ:RDF:RDR:ADF:ADR	1/1:255:77:77:4:70:94.59%:6.1057E-38:46:42:2:2:25:45	0/1:174:98:98:49:47:48.96%:3.6959E-18:43:40:21:28:11:36
ST4.03ch12	9642297	.	C	T	.	PASS	ADP=171;WT=0;HET=1;HOM=1;NC=0	GT:GQ:SDP:DP:RD:AD:FREQ:PVAL:RBQ:ABQ:RDF:RDR:ADF:ADR	1/1:255:165:165:5:153:96.84%:1.5053E-85:32:36:2:3:90:63	0/1:255:177:177:70:95:57.58%:8.5419E-38:36:36:37:33:49:46
ST4.03ch12	9645086	.	G	A	.	PASS	ADP=161;WT=1;HET=1;HOM=0;NC=0	GT:GQ:SDP:DP:RD:AD:FREQ:PVAL:RBQ:ABQ:RDF:RDR:ADF:ADR	0/0:192:148:148:135:6:4.26%:1.48E-2:40:37:75:60:3:3	0/1:255:174:174:84:78:48.15%:1.3743E-29:43:41:41:43:33:45
ST4.03ch12	9645110	.	G	T	.	PASS	ADP=145;WT=1;HET=1;HOM=0;NC=0	GT:GQ:SDP:DP:RD:AD:FREQ:PVAL:RBQ:ABQ:RDF:RDR:ADF:ADR	0/0:194:138:138:127:4:3.05%:6.1066E-2:39:33:71:56:0:4	0/1:229:152:152:77:63:45%:1.2021E-23:43:40:37:40:33:30
ST4.03ch12	9735906	.	A	G	.	PASS	ADP=125;WT=0;HET=1;HOM=1;NC=0	GT:GQ:SDP:DP:RD:AD:FREQ:PVAL:RBQ:ABQ:RDF:RDR:ADF:ADR	1/1:76:117:117:0:14:100%:2.4927E-8:0:37:0:0:10:4	0/1:30:133:133:6:8:57.14%:9.6618E-4:37:41:0:6:7:1
ST4.03ch12	9746556	.	T	C	.	PASS	ADP=179;WT=1;HET=1;HOM=0;NC=0	GT:GQ:SDP:DP:RD:AD:FREQ:PVAL:RBQ:ABQ:RDF:RDR:ADF:ADR	0/0:187:158:158:136:7:4.9%:7.247E-3:37:37:70:66:1:6	0/1:255:201:201:114:76:40%:1.0332E-27:36:38:56:58:40:36
ST4.03ch12	9777844	.	C	T	.	PASS	ADP=326;WT=1;HET=1;HOM=0;NC=0	GT:GQ:SDP:DP:RD:AD:FREQ:PVAL:RBQ:ABQ:RDF:RDR:ADF:ADR	0/0:324:277:277:248:14:5.34%:5.1069E-5:38:39:248:0:14:0	0/1:255:376:376:158:210:57.07%:1.483E-82:41:38:158:0:210:0
ST4.03ch12	9777867	.	T	A	.	PASS	ADP=342;WT=0;HET=1;HOM=1;NC=0	GT:GQ:SDP:DP:RD:AD:FREQ:PVAL:RBQ:ABQ:RDF:RDR:ADF:ADR	1/1:255:289:289:15:259:94.53%:1.3794E-139:37:38:15:0:259:0	0/1:255:395:395:220:167:43.15%:4.909E-61:40:42:220:0:167:0
ST4.03ch12	9777914	.	T	C	.	PASS	ADP=401;WT=0;HET=1;HOM=1;NC=0	GT:GQ:SDP:DP:RD:AD:FREQ:PVAL:RBQ:ABQ:RDF:RDR:ADF:ADR	1/1:255:351:351:19:317:94.35%:2.3772E-170:44:49:19:0:311:6	0/1:255:452:452:255:189:42.57%:8.6602E-69:51:52:249:6:184:5
ST4.03ch12	10124424	.	A	T	.	PASS	ADP=67;WT=0;HET=1;HOM=1;NC=0	GT:GQ:SDP:DP:RD:AD:FREQ:PVAL:RBQ:ABQ:RDF:RDR:ADF:ADR	1/1:255:68:68:2:64:96.97%:6.0362E-36:37:36:2:0:43:21	0/1:145:66:66:25:37:59.68%:2.8393E-15:38:39:18:7:22:15
ST4.03ch12	10128051	.	C	T	.	PASS	ADP=89;WT=1;HET=1;HOM=0;NC=0	GT:GQ:SDP:DP:RD:AD:FREQ:PVAL:RBQ:ABQ:RDF:RDR:ADF:ADR	0/0:155:99:99:95:2:2.06%:2.487E-1:36:37:56:39:2:0	0/1:106:79:79:44:30:40.54%:2.2803E-11:37:36:23:21:16:14
ST4.03ch12	10128085	.	T	C	.	PASS	ADP=70;WT=0;HET=1;HOM=1;NC=0	GT:GQ:SDP:DP:RD:AD:FREQ:PVAL:RBQ:ABQ:RDF:RDR:ADF:ADR	1/1:255:72:72:2:68:97.14%:2.7243E-38:37:36:2:0:41:27	0/1:143:69:69:27:37:57.81%:4.0856E-15:36:37:18:9:24:13
ST4.03ch12	11060994	.	C	A	.	PASS	ADP=94;WT=0;HET=1;HOM=1;NC=0	GT:GQ:SDP:DP:RD:AD:FREQ:PVAL:RBQ:ABQ:RDF:RDR:ADF:ADR	1/1:255:105:105:5:99:95.19%:5.1395E-54:42:40:2:3:69:30	0/1:167:84:84:37:44:54.32%:1.6045E-17:44:41:28:9:31:13
ST4.03ch12	11342954	.	C	T	.	PASS	ADP=270;WT=1;HET=1;HOM=0;NC=0	GT:GQ:SDP:DP:RD:AD:FREQ:PVAL:RBQ:ABQ:RDF:RDR:ADF:ADR	0/0:342:290:290:263:15:5.4%:2.5138E-5:37:37:123:140:6:9	0/1:255:250:250:145:100:40.82%:2.1414E-36:38:37:76:69:51:49
ST4.03ch12	13617635	.	T	C	.	PASS	ADP=94;WT=1;HET=1;HOM=0;NC=0	GT:GQ:SDP:DP:RD:AD:FREQ:PVAL:RBQ:ABQ:RDF:RDR:ADF:ADR	0/0:137:87:87:85:2:2.3%:2.4855E-1:41:55:85:0:2:0	0/1:154:101:101:58:43:42.57%:3.6902E-16:41:39:58:0:43:0
ST4.03ch12	13631358	.	C	T	.	PASS	ADP=171;WT=1;HET=0;HOM=1;NC=0	GT:GQ:SDP:DP:RD:AD:FREQ:PVAL:RBQ:ABQ:RDF:RDR:ADF:ADR	1/1:41:160:160:0:8:100%:7.77E-5:0:41:0:0:6:2	0/0:3:182:182:7:5:41.67%:1.8634E-2:42:44:6:1:5:0
ST4.03ch12	13636777	.	T	G	.	PASS	ADP=182;WT=1;HET=1;HOM=0;NC=0	GT:GQ:SDP:DP:RD:AD:FREQ:PVAL:RBQ:ABQ:RDF:RDR:ADF:ADR	0/0:243:166:166:161:5:3.01%:3.031E-2:38:37:83:78:4:1	0/1:255:198:198:111:87:43.94%:3.0933E-32:39:38:79:32:48:39
ST4.03ch12	13637024	.	T	C	.	PASS	ADP=111;WT=0;HET=1;HOM=1;NC=0	GT:GQ:SDP:DP:RD:AD:FREQ:PVAL:RBQ:ABQ:RDF:RDR:ADF:ADR	1/1:255:94:94:6:88:93.62%:5.2284E-47:43:38:1:5:7:81	0/1:255:128:128:52:76:59.38%:1.1197E-30:39:41:4:48:11:65
ST4.03ch12	14689745	.	T	C	.	PASS	ADP=121;WT=0;HET=1;HOM=1;NC=0	GT:GQ:SDP:DP:RD:AD:FREQ:PVAL:RBQ:ABQ:RDF:RDR:ADF:ADR	1/1:255:116:116:4:111:96.52%:8.7571E-62:43:41:4:0:57:54	0/1:255:127:127:58:69:54.33%:4.0209E-27:42:42:28:30:36:33
ST4.03ch12	14692082	.	T	C	.	PASS	ADP=137;WT=0;HET=1;HOM=1;NC=0	GT:GQ:SDP:DP:RD:AD:FREQ:PVAL:RBQ:ABQ:RDF:RDR:ADF:ADR	1/1:255:142:142:2:135:98.54%:6.5611E-78:37:39:2:0:70:65	0/1:255:132:132:59:73:55.3%:8.1981E-29:36:38:22:37:48:25
ST4.03ch12	15697493	.	C	T	.	PASS	ADP=488;WT=1;HET=0;HOM=1;NC=0	GT:GQ:SDP:DP:RD:AD:FREQ:PVAL:RBQ:ABQ:RDF:RDR:ADF:ADR	1/1:29:455:455:0:6:100%:1.0823E-3:0:37:0:0:4:2	0/0:1:522:522:3:4:57.14%:3.4965E-2:37:37:0:3:1:3
ST4.03ch12	15698079	.	G	A	.	PASS	ADP=432;WT=1;HET=1;HOM=0;NC=0	GT:GQ:SDP:DP:RD:AD:FREQ:PVAL:RBQ:ABQ:RDF:RDR:ADF:ADR	0/0:526:398:398:381:17:4.27%:6.4079E-6:37:36:131:250:2:15	0/1:255:466:466:268:197:42.37%:1.335E-71:40:39:106:162:74:123
ST4.03ch12	15698217	.	T	C	.	PASS	ADP=157;WT=1;HET=1;HOM=0;NC=0	GT:GQ:SDP:DP:RD:AD:FREQ:PVAL:RBQ:ABQ:RDF:RDR:ADF:ADR	0/0:195:144:144:138:6:4.17%:1.4817E-2:43:55:25:113:4:2	0/1:255:170:170:95:74:43.79%:1.6982E-27:50:43:37:58:14:60
ST4.03ch12	20487164	.	G	A	.	PASS	ADP=595;WT=0;HET=1;HOM=1;NC=0	GT:GQ:SDP:DP:RD:AD:FREQ:PVAL:RBQ:ABQ:RDF:RDR:ADF:ADR	1/1:255:573:573:33:536:94.2%:2.8453E-287:37:36:32:1:533:3	0/1:255:618:618:300:316:51.3%:6.3245E-120:36:36:292:8:310:6
ST4.03ch12	20488257	.	C	A	.	PASS	ADP=1796;WT=0;HET=1;HOM=1;NC=0	GT:GQ:SDP:DP:RD:AD:FREQ:PVAL:RBQ:ABQ:RDF:RDR:ADF:ADR	1/1:255:1842:1842:65:1773:96.46%:0E0:38:38:28:37:730:1043	0/1:255:1750:1750:757:992:56.72%:0E0:39:39:357:400:432:560
ST4.03ch12	20493401	.	T	C	.	PASS	ADP=2302;WT=1;HET=1;HOM=0;NC=0	GT:GQ:SDP:DP:RD:AD:FREQ:PVAL:RBQ:ABQ:RDF:RDR:ADF:ADR	0/0:40:2268:2268:30:2:6.25%:2.4603E-1:38:37:15:15:1:1	0/1:81:2337:2336:22:22:50%:6.9407E-9:38:38:14:8:13:9
ST4.03ch12	20494149	.	C	A	.	PASS	ADP=2861;WT=0;HET=1;HOM=1;NC=0	GT:GQ:SDP:DP:RD:AD:FREQ:PVAL:RBQ:ABQ:RDF:RDR:ADF:ADR	1/1:255:2769:2769:73:2694:97.33%:0E0:43:41:26:47:1151:1543	0/1:255:2953:2953:1216:1736:58.81%:0E0:42:42:506:710:796:940
ST4.03ch12	21327553	.	A	C	.	PASS	ADP=91;WT=1;HET=1;HOM=0;NC=0	GT:GQ:SDP:DP:RD:AD:FREQ:PVAL:RBQ:ABQ:RDF:RDR:ADF:ADR	0/0:120:97:97:88:5:5.38%:2.9575E-2:39:37:50:38:4:1	0/1:120:86:86:49:34:40.96%:8.056E-13:41:38:34:15:24:10
ST4.03ch12	21328450	.	G	T	.	PASS	ADP=134;WT=1;HET=1;HOM=0;NC=0	GT:GQ:SDP:DP:RD:AD:FREQ:PVAL:RBQ:ABQ:RDF:RDR:ADF:ADR	0/0:165:114:114:107:3:2.73%:1.2329E-1:40:49:54:53:2:1	0/1:255:154:154:72:79:52.32%:1.2654E-30:38:39:35:37:39:40
ST4.03ch12	22084667	.	C	T	.	PASS	ADP=213;WT=1;HET=1;HOM=0;NC=0	GT:GQ:SDP:DP:RD:AD:FREQ:PVAL:RBQ:ABQ:RDF:RDR:ADF:ADR	0/0:280:231:231:216:13:5.68%:1.0246E-4:36:36:196:20:11:2	0/1:255:196:196:116:80:40.82%:3.0018E-29:37:36:103:13:71:9
ST4.03ch12	22094955	.	G	A	.	PASS	ADP=315;WT=1;HET=1;HOM=0;NC=0	GT:GQ:SDP:DP:RD:AD:FREQ:PVAL:RBQ:ABQ:RDF:RDR:ADF:ADR	0/0:442:305:305:295:9:2.96%:1.8393E-3:36:37:125:170:5:4	0/1:255:325:325:191:133:41.05%:3.0489E-48:36:36:78:113:58:75
ST4.03ch12	22135676	.	C	G	.	PASS	ADP=204;WT=1;HET=1;HOM=0;NC=0	GT:GQ:SDP:DP:RD:AD:FREQ:PVAL:RBQ:ABQ:RDF:RDR:ADF:ADR	0/0:290:209:209:201:8:3.83%:3.6487E-3:38:41:94:107:5:3	0/1:255:199:199:112:85:43.15%:2.1819E-31:37:37:57:55:35:50
ST4.03ch12	22137351	.	C	A	.	PASS	ADP=176;WT=1;HET=1;HOM=0;NC=0	GT:GQ:SDP:DP:RD:AD:FREQ:PVAL:RBQ:ABQ:RDF:RDR:ADF:ADR	0/0:238:180:180:172:8:4.44%:3.6079E-3:37:35:107:65:7:1	0/1:249:172:172:100:70:41.18%:1.0157E-25:42:39:65:35:43:27
ST4.03ch12	22288086	.	G	A	.	PASS	ADP=188;WT=0;HET=1;HOM=1;NC=0	GT:GQ:SDP:DP:RD:AD:FREQ:PVAL:RBQ:ABQ:RDF:RDR:ADF:ADR	1/1:255:175:175:5:170:97.14%:1.5232E-95:37:36:3:2:102:68	0/1:255:202:202:104:97:48.26%:1.1655E-36:36:37:72:32:61:36
ST4.03ch12	22290546	.	A	T	.	PASS	ADP=114;WT=0;HET=1;HOM=1;NC=0	GT:GQ:SDP:DP:RD:AD:FREQ:PVAL:RBQ:ABQ:RDF:RDR:ADF:ADR	1/1:255:121:121:5:116:95.87%:6.7444E-64:37:36:1:4:50:66	0/1:183:107:107:56:50:47.17%:4.1881E-19:37:36:20:36:21:29
ST4.03ch12	22674939	.	C	T	.	PASS	ADP=91;WT=1;HET=0;HOM=1;NC=0	GT:GQ:SDP:DP:RD:AD:FREQ:PVAL:RBQ:ABQ:RDF:RDR:ADF:ADR	1/1:46:71:71:0:9:100%:2.0568E-5:0:48:0:0:7:2	0/0:3:111:111:4:3:42.86%:9.6154E-2:37:37:2:2:3:0
ST4.03ch12	22675040	.	C	T	.	PASS	ADP=91;WT=1;HET=0;HOM=1;NC=0	GT:GQ:SDP:DP:RD:AD:FREQ:PVAL:RBQ:ABQ:RDF:RDR:ADF:ADR	1/1:41:70:70:0:8:100%:7.77E-5:0:38:0:0:2:6	0/0:1:112:112:4:4:50%:3.8462E-2:37:64:0:4:3:1
ST4.03ch12	22677913	.	C	T	.	PASS	ADP=69;WT=1;HET=1;HOM=0;NC=0	GT:GQ:SDP:DP:RD:AD:FREQ:PVAL:RBQ:ABQ:RDF:RDR:ADF:ADR	0/0:89:69:69:63:3:4.55%:1.2214E-1:36:37:30:33:0:3	0/1:116:69:69:37:32:46.38%:2.0601E-12:37:36:17:20:15:17
ST4.03ch12	25893525	.	A	T	.	PASS	ADP=196;WT=1;HET=1;HOM=0;NC=0	GT:GQ:SDP:DP:RD:AD:FREQ:PVAL:RBQ:ABQ:RDF:RDR:ADF:ADR	0/0:142:162:162:97:4:3.96%:6.0639E-2:38:37:60:37:1:3	0/1:255:230:230:71:84:54.19%:7.3983E-33:38:37:45:26:49:35
ST4.03ch12	25895926	.	G	A	.	PASS	ADP=186;WT=1;HET=1;HOM=0;NC=0	GT:GQ:SDP:DP:RD:AD:FREQ:PVAL:RBQ:ABQ:RDF:RDR:ADF:ADR	0/0:144:180:180:110:7:5.98%:7.1235E-3:36:35:66:44:4:3	0/1:171:192:192:68:48:41.38%:7.3324E-18:37:36:38:30:27:21
ST4.03ch12	25904287	.	T	G	.	PASS	ADP=171;WT=1;HET=1;HOM=0;NC=0	GT:GQ:SDP:DP:RD:AD:FREQ:PVAL:RBQ:ABQ:RDF:RDR:ADF:ADR	0/0:111:162:162:93:8:7.92%:3.3824E-3:41:37:56:37:3:5	0/1:208:180:180:49:55:52.88%:1.4089E-21:39:41:20:29:39:16
ST4.03ch12	25910609	.	T	C	.	PASS	ADP=199;WT=1;HET=1;HOM=0;NC=0	GT:GQ:SDP:DP:RD:AD:FREQ:PVAL:RBQ:ABQ:RDF:RDR:ADF:ADR	0/0:222:189:189:127:1:0.78%:5E-1:36:37:67:60:0:1	0/1:255:209:209:58:76:56.72%:3.2813E-30:36:36:26:32:34:42
ST4.03ch12	27415992	.	G	T	.	PASS	ADP=143;WT=1;HET=1;HOM=0;NC=0	GT:GQ:SDP:DP:RD:AD:FREQ:PVAL:RBQ:ABQ:RDF:RDR:ADF:ADR	0/0:212:147:147:142:5:3.4%:3.0189E-2:45:44:97:45:2:3	0/1:229:139:139:76:63:45.32%:1.1019E-23:42:40:55:21:45:18
ST4.03ch12	27416509	.	C	T	.	PASS	ADP=110;WT=0;HET=1;HOM=1;NC=0	GT:GQ:SDP:DP:RD:AD:FREQ:PVAL:RBQ:ABQ:RDF:RDR:ADF:ADR	1/1:255:94:94:1:93:98.94%:4.1668E-54:37:38:1:0:59:34	0/1:254:127:127:60:67:52.76%:3.9507E-26:41:39:42:18:44:23
ST4.03ch12	27416632	.	C	T	.	PASS	ADP=173;WT=0;HET=1;HOM=1;NC=0	GT:GQ:SDP:DP:RD:AD:FREQ:PVAL:RBQ:ABQ:RDF:RDR:ADF:ADR	1/1:255:138:138:5:133:96.38%:7.9696E-74:44:41:4:1:108:25	0/1:255:208:208:92:116:55.77%:1.5424E-45:41:41:69:23:97:19
ST4.03ch12	27572701	.	A	G	.	PASS	ADP=103;WT=1;HET=1;HOM=0;NC=0	GT:GQ:SDP:DP:RD:AD:FREQ:PVAL:RBQ:ABQ:RDF:RDR:ADF:ADR	0/0:115:86:86:81:4:4.71%:6.0288E-2:36:37:46:35:2:2	0/1:187:120:120:68:52:43.33%:1.7875E-19:36:36:43:25:32:20
ST4.03ch12	27612781	.	G	A	.	PASS	ADP=109;WT=1;HET=1;HOM=0;NC=0	GT:GQ:SDP:DP:RD:AD:FREQ:PVAL:RBQ:ABQ:RDF:RDR:ADF:ADR	0/0:130:100:100:94:5:5.05%:2.9676E-2:37:44:58:36:4:1	0/1:225:118:118:58:60:50.85%:3.137E-23:38:38:34:24:44:16
ST4.03ch12	32523352	.	G	T	.	PASS	ADP=131;WT=0;HET=1;HOM=1;NC=0	GT:GQ:SDP:DP:RD:AD:FREQ:PVAL:RBQ:ABQ:RDF:RDR:ADF:ADR	1/1:255:128:128:1:127:99.22%:2.2362E-74:37:41:1:0:56:71	0/1:255:135:135:61:74:54.81%:4.0419E-29:41:43:33:28:33:41
ST4.03ch12	38167008	.	T	C	.	PASS	ADP=127;WT=0;HET=1;HOM=1;NC=0	GT:GQ:SDP:DP:RD:AD:FREQ:PVAL:RBQ:ABQ:RDF:RDR:ADF:ADR	1/1:255:107:107:5:96:95.05%:2.8119E-52:37:36:4:1:44:52	0/1:255:148:148:55:76:58.02%:1.9534E-30:36:36:26:29:37:39
ST4.03ch12	38538152	.	A	G	.	PASS	ADP=134;WT=0;HET=1;HOM=1;NC=0	GT:GQ:SDP:DP:RD:AD:FREQ:PVAL:RBQ:ABQ:RDF:RDR:ADF:ADR	1/1:255:117:117:4:111:96.52%:8.7571E-62:37:37:3:1:75:36	0/1:255:151:151:61:86:58.5%:1.8584E-34:38:37:43:18:61:25
ST4.03ch12	41617378	.	G	A	.	PASS	ADP=98;WT=0;HET=1;HOM=1;NC=0	GT:GQ:SDP:DP:RD:AD:FREQ:PVAL:RBQ:ABQ:RDF:RDR:ADF:ADR	1/1:255:84:84:4:80:95.24%:1.014E-43:37:36:1:3:39:41	0/1:238:112:112:50:62:55.36%:1.4263E-24:36:36:21:29:27:35
ST4.03ch12	41667651	.	T	G	.	PASS	ADP=78;WT=0;HET=1;HOM=1;NC=0	GT:GQ:SDP:DP:RD:AD:FREQ:PVAL:RBQ:ABQ:RDF:RDR:ADF:ADR	1/1:255:81:81:1:80:98.77%:2.241E-46:37:36:1:0:79:1	0/1:146:76:76:37:39:51.32%:2.3308E-15:36:36:37:0:39:0
ST4.03ch12	42298148	.	A	C	.	PASS	ADP=100;WT=0;HET=1;HOM=1;NC=0	GT:GQ:SDP:DP:RD:AD:FREQ:PVAL:RBQ:ABQ:RDF:RDR:ADF:ADR	1/1:255:98:98:1:95:98.96%:2.6871E-55:25:38:0:1:6:89	0/1:225:102:102:43:58:57.43%:2.7043E-23:39:39:3:40:6:52
ST4.03ch12	42358988	.	A	G	.	PASS	ADP=151;WT=0;HET=1;HOM=1;NC=0	GT:GQ:SDP:DP:RD:AD:FREQ:PVAL:RBQ:ABQ:RDF:RDR:ADF:ADR	1/1:255:137:137:0:133:100%:1.7256E-79:0:36:0:0:63:70	0/1:255:166:166:70:95:57.58%:8.5419E-38:36:36:39:31:53:42
ST4.03ch12	42360137	.	G	A	.	PASS	ADP=158;WT=0;HET=1;HOM=1;NC=0	GT:GQ:SDP:DP:RD:AD:FREQ:PVAL:RBQ:ABQ:RDF:RDR:ADF:ADR	1/1:255:141:141:5:133:96.38%:7.9696E-74:37:36:2:3:54:79	0/1:255:176:176:74:101:57.71%:3.5568E-40:36:35:28:46:38:63
ST4.03ch12	42440662	.	G	A	.	PASS	ADP=582;WT=1;HET=1;HOM=0;NC=0	GT:GQ:SDP:DP:RD:AD:FREQ:PVAL:RBQ:ABQ:RDF:RDR:ADF:ADR	0/0:796:562:562:541:18:3.22%:3.3195E-6:36:37:282:259:14:4	0/1:255:602:602:354:246:40.93%:1.2022E-88:36:36:182:172:138:108
ST4.03ch12	43305150	.	A	T	.	PASS	ADP=159;WT=1;HET=1;HOM=0;NC=0	GT:GQ:SDP:DP:RD:AD:FREQ:PVAL:RBQ:ABQ:RDF:RDR:ADF:ADR	0/0:29:134:134:15:0:0%:1E0:44:0:5:10:0:0	0/1:63:185:185:26:18:40.91%:4.2568E-7:42:38:14:12:8:10
ST4.03ch12	43305239	.	T	C	.	PASS	ADP=153;WT=0;HET=1;HOM=1;NC=0	GT:GQ:SDP:DP:RD:AD:FREQ:PVAL:RBQ:ABQ:RDF:RDR:ADF:ADR	1/1:70:132:132:0:13:100%:9.6148E-8:0:41:0:0:8:5	0/1:68:174:174:15:18:54.55%:1.5143E-7:42:51:8:7:9:9
ST4.03ch12	43305664	.	A	T	.	PASS	ADP=165;WT=0;HET=1;HOM=1;NC=0	GT:GQ:SDP:DP:RD:AD:FREQ:PVAL:RBQ:ABQ:RDF:RDR:ADF:ADR	1/1:87:139:139:2:18:90%:1.6758E-9:49:44:1:1:12:6	0/1:70:191:191:30:20:40%:8.793E-8:48:40:16:14:17:3
ST4.03ch12	43307989	.	C	T	.	PASS	ADP=123;WT=0;HET=1;HOM=1;NC=0	GT:GQ:SDP:DP:RD:AD:FREQ:PVAL:RBQ:ABQ:RDF:RDR:ADF:ADR	1/1:255:125:125:6:119:95.2%:6.8521E-65:37:36:5:1:61:58	0/1:227:122:122:61:61:50%:1.675E-23:36:36:36:25:31:30
ST4.03ch12	43320076	.	C	T	.	PASS	ADP=80;WT=1;HET=1;HOM=0;NC=0	GT:GQ:SDP:DP:RD:AD:FREQ:PVAL:RBQ:ABQ:RDF:RDR:ADF:ADR	0/0:88:60:60:58:2:3.33%:2.479E-1:36:37:24:34:1:1	0/1:158:101:101:57:44:43.56%:1.3461E-16:35:37:24:33:14:30
ST4.03ch12	45976484	.	T	C	.	PASS	ADP=490;WT=0;HET=1;HOM=1;NC=0	GT:GQ:SDP:DP:RD:AD:FREQ:PVAL:RBQ:ABQ:RDF:RDR:ADF:ADR	1/1:255:450:450:12:438:97.33%:7.6052E-247:34:35:4:8:231:207	0/1:255:531:531:221:306:58.06%:1.0047E-120:36:36:120:101:150:156
ST4.03ch12	48732291	.	T	C	.	PASS	ADP=1596;WT=1;HET=1;HOM=0;NC=0	GT:GQ:SDP:DP:RD:AD:FREQ:PVAL:RBQ:ABQ:RDF:RDR:ADF:ADR	0/0:1733:1444:1444:1361:79:5.49%:2.2918E-23:36:37:1201:160:67:12	0/1:255:1749:1749:953:795:45.48%:7.8886E-289:36:36:817:136:690:105
ST4.03ch12	48733968	.	A	G	.	PASS	ADP=2001;WT=0;HET=1;HOM=1;NC=0	GT:GQ:SDP:DP:RD:AD:FREQ:PVAL:RBQ:ABQ:RDF:RDR:ADF:ADR	1/1:255:1816:1816:87:1725:95.2%:0E0:36:36:63:24:1322:403	0/1:255:2187:2187:1018:1168:53.43%:0E0:36:36:746:272:872:296
ST4.03ch12	48733992	.	A	G	.	PASS	ADP=2206;WT=1;HET=1;HOM=0;NC=0	GT:GQ:SDP:DP:RD:AD:FREQ:PVAL:RBQ:ABQ:RDF:RDR:ADF:ADR	0/0:2639:2023:2022:1932:86:4.26%:5.2319E-24:36:36:1408:524:62:24	0/1:255:2391:2391:1293:1096:45.86%:0E0:36:36:894:399:757:339
ST4.03ch12	48734013	.	G	A	.	PASS	ADP=1914;WT=0;HET=1;HOM=1;NC=0	GT:GQ:SDP:DP:RD:AD:FREQ:PVAL:RBQ:ABQ:RDF:RDR:ADF:ADR	1/1:255:1779:1779:65:1710:96.34%:0E0:36:36:37:28:1009:701	0/1:255:2050:2050:922:1127:55%:0E0:36:37:510:412:601:526
ST4.03ch12	48735292	.	A	T	.	PASS	ADP=2728;WT=1;HET=1;HOM=0;NC=0	GT:GQ:SDP:DP:RD:AD:FREQ:PVAL:RBQ:ABQ:RDF:RDR:ADF:ADR	0/0:3004:2454:2454:2322:127:5.18%:2.4252E-36:37:36:1268:1054:76:51	0/1:255:3002:3002:1568:1432:47.72%:0E0:37:37:848:720:850:582
ST4.03ch12	48735304	.	T	A	.	PASS	ADP=2784;WT=0;HET=1;HOM=1;NC=0	GT:GQ:SDP:DP:RD:AD:FREQ:PVAL:RBQ:ABQ:RDF:RDR:ADF:ADR	1/1:255:2494:2494:130:2360:94.78%:0E0:36:37:75:55:1228:1132	0/1:255:3074:3074:1534:1538:50.05%:0E0:37:37:881:653:826:712
ST4.03ch12	48735999	.	C	T	.	PASS	ADP=2597;WT=0;HET=1;HOM=1;NC=0	GT:GQ:SDP:DP:RD:AD:FREQ:PVAL:RBQ:ABQ:RDF:RDR:ADF:ADR	1/1:255:2220:2220:127:2087:94.26%:0E0:36:37:59:68:1073:1014	0/1:255:2975:2975:1343:1629:54.81%:0E0:37:37:645:698:834:795
ST4.03ch12	48737101	.	C	T	.	PASS	ADP=2093;WT=0;HET=1;HOM=1;NC=0	GT:GQ:SDP:DP:RD:AD:FREQ:PVAL:RBQ:ABQ:RDF:RDR:ADF:ADR	1/1:255:1843:1843:82:1757:95.54%:0E0:36:37:44:38:817:940	0/1:255:2343:2343:1122:1220:52.09%:0E0:36:37:516:606:562:658
ST4.03ch12	48737532	.	G	A	.	PASS	ADP=2175;WT=1;HET=1;HOM=0;NC=0	GT:GQ:SDP:DP:RD:AD:FREQ:PVAL:RBQ:ABQ:RDF:RDR:ADF:ADR	0/0:2468:2008:2007:1898:102:5.1%:7.5539E-29:41:43:1049:849:55:47	0/1:255:2343:2343:1217:1124:48.01%:0E0:42:40:710:507:629:495
ST4.03ch12	48737586	.	G	A	.	PASS	ADP=1905;WT=0;HET=1;HOM=1;NC=0	GT:GQ:SDP:DP:RD:AD:FREQ:PVAL:RBQ:ABQ:RDF:RDR:ADF:ADR	1/1:255:1705:1705:104:1595:93.88%:0E0:43:43:55:49:876:719	0/1:255:2105:2105:1038:1066:50.64%:0E0:43:43:561:477:615:451
ST4.03ch12	48738021	.	A	G	.	PASS	ADP=2070;WT=0;HET=1;HOM=1;NC=0	GT:GQ:SDP:DP:RD:AD:FREQ:PVAL:RBQ:ABQ:RDF:RDR:ADF:ADR	1/1:255:1838:1838:98:1733:94.6%:0E0:39:40:53:45:1023:710	0/1:255:2303:2303:1131:1172:50.89%:0E0:42:40:736:395:693:479
ST4.03ch12	48738249	.	T	A	.	PASS	ADP=2269;WT=1;HET=1;HOM=0;NC=0	GT:GQ:SDP:DP:RD:AD:FREQ:PVAL:RBQ:ABQ:RDF:RDR:ADF:ADR	0/0:2699:2047:2047:1957:84:4.11%:2.1058E-23:39:39:1155:802:44:40	0/1:255:2492:2492:1273:1218:48.88%:0E0:40:40:717:556:749:469
ST4.03ch12	48738390	.	G	A	.	PASS	ADP=2597;WT=0;HET=1;HOM=1;NC=0	GT:GQ:SDP:DP:RD:AD:FREQ:PVAL:RBQ:ABQ:RDF:RDR:ADF:ADR	1/1:255:2241:2241:98:2137:95.57%:0E0:42:41:64:34:1180:957	0/1:255:2953:2953:1512:1440:48.76%:0E0:43:42:920:592:870:570
ST4.03ch12	48738452	.	C	T	.	PASS	ADP=2275;WT=1;HET=1;HOM=0;NC=0	GT:GQ:SDP:DP:RD:AD:FREQ:PVAL:RBQ:ABQ:RDF:RDR:ADF:ADR	0/0:2367:1942:1942:1833:101:5.22%:5.4556E-30:43:40:895:938:45:56	0/1:255:2609:2609:1315:1294:49.6%:0E0:44:40:688:627:477:817
ST4.03ch12	48738453	.	G	A	.	PASS	ADP=2276;WT=1;HET=1;HOM=0;NC=0	GT:GQ:SDP:DP:RD:AD:FREQ:PVAL:RBQ:ABQ:RDF:RDR:ADF:ADR	0/0:2364:1939:1939:1830:101:5.23%:5.4442E-30:42:40:851:979:47:54	0/1:255:2613:2613:1313:1300:49.75%:0E0:43:40:668:645:488:812
ST4.03ch12	48738457	.	T	C	.	PASS	ADP=2224;WT=0;HET=1;HOM=1;NC=0	GT:GQ:SDP:DP:RD:AD:FREQ:PVAL:RBQ:ABQ:RDF:RDR:ADF:ADR	1/1:255:1868:1868:102:1758:94.52%:0E0:42:40:45:57:696:1062	0/1:255:2581:2580:1330:1250:48.45%:0E0:40:41:480:850:552:698
ST4.03ch12	48738462	.	G	C	.	PASS	ADP=2238;WT=0;HET=1;HOM=1;NC=0	GT:GQ:SDP:DP:RD:AD:FREQ:PVAL:RBQ:ABQ:RDF:RDR:ADF:ADR	1/1:255:1889:1889:103:1778:94.52%:0E0:41:40:45:58:666:1112	0/1:255:2588:2588:1332:1255:48.49%:0E0:40:41:445:887:530:725
ST4.03ch12	48738641	.	G	T	.	PASS	ADP=613;WT=1;HET=1;HOM=0;NC=0	GT:GQ:SDP:DP:RD:AD:FREQ:PVAL:RBQ:ABQ:RDF:RDR:ADF:ADR	0/0:503:523:523:472:46:8.88%:4.9964E-15:41:41:65:407:8:38	0/1:255:704:704:374:330:46.88%:2.7989E-122:42:39:76:298:30:300
ST4.03ch12	48738694	.	A	G	.	PASS	ADP=405;WT=1;HET=1;HOM=0;NC=0	GT:GQ:SDP:DP:RD:AD:FREQ:PVAL:RBQ:ABQ:RDF:RDR:ADF:ADR	0/0:323:325:325:293:27:8.44%:4.2038E-9:39:41:26:267:6:21	0/1:255:485:485:260:225:46.39%:2.2779E-83:41:38:34:226:18:207
ST4.03ch12	48740764	.	C	A	.	PASS	ADP=91;WT=0;HET=1;HOM=1;NC=0	GT:GQ:SDP:DP:RD:AD:FREQ:PVAL:RBQ:ABQ:RDF:RDR:ADF:ADR	1/1:255:91:91:4:82:95.35%:7.0262E-45:37:40:3:1:49:33	0/1:178:92:92:41:47:53.41%:1.3937E-18:38:41:23:18:22:25
ST4.03ch12	48740863	.	T	C	.	PASS	ADP=91;WT=1;HET=1;HOM=0;NC=0	GT:GQ:SDP:DP:RD:AD:FREQ:PVAL:RBQ:ABQ:RDF:RDR:ADF:ADR	0/0:132:100:100:91:4:4.21%:6.0521E-2:41:34:50:41:3:1	0/1:159:83:83:37:42:53.16%:1.19E-16:42:39:18:19:21:21
ST4.03ch12	48740946	.	G	A	.	PASS	ADP=105;WT=0;HET=1;HOM=1;NC=0	GT:GQ:SDP:DP:RD:AD:FREQ:PVAL:RBQ:ABQ:RDF:RDR:ADF:ADR	1/1:255:107:107:7:95:93.14%:2.0771E-50:37:39:4:3:62:33	0/1:159:104:104:56:44:44%:1.2435E-16:40:39:42:14:30:14
ST4.03ch12	48741021	.	C	T	.	PASS	ADP=102;WT=1;HET=1;HOM=0;NC=0	GT:GQ:SDP:DP:RD:AD:FREQ:PVAL:RBQ:ABQ:RDF:RDR:ADF:ADR	0/0:108:104:104:91:8:8.08%:3.3722E-3:43:46:59:32:5:3	0/1:208:100:100:42:54:56.25%:1.3754E-21:45:44:31:11:37:17
ST4.03ch12	48741074	.	C	T	.	PASS	ADP=114;WT=1;HET=1;HOM=0;NC=0	GT:GQ:SDP:DP:RD:AD:FREQ:PVAL:RBQ:ABQ:RDF:RDR:ADF:ADR	0/0:135:113:113:102:6:5.56%:1.455E-2:40:41:49:53:2:4	0/1:214:115:115:54:57:51.35%:3.6968E-22:40:42:32:22:27:30
ST4.03ch12	48741158	.	G	C	.	PASS	ADP=111;WT=1;HET=1;HOM=0;NC=0	GT:GQ:SDP:DP:RD:AD:FREQ:PVAL:RBQ:ABQ:RDF:RDR:ADF:ADR	0/0:142:106:106:97:4:3.96%:6.0639E-2:28:37:61:36:2:2	0/1:194:117:117:60:53:46.9%:3.479E-20:28:40:38:22:27:26
ST4.03ch12	48741172	.	A	G	.	PASS	ADP=121;WT=1;HET=1;HOM=0;NC=0	GT:GQ:SDP:DP:RD:AD:FREQ:PVAL:RBQ:ABQ:RDF:RDR:ADF:ADR	0/0:163:118:118:109:4:3.54%:6.0837E-2:43:37:69:40:2:2	0/1:209:124:124:63:57:47.5%:1.0045E-21:46:38:42:21:28:29
ST4.03ch12	48741262	.	T	A	.	PASS	ADP=121;WT=1;HET=1;HOM=0;NC=0	GT:GQ:SDP:DP:RD:AD:FREQ:PVAL:RBQ:ABQ:RDF:RDR:ADF:ADR	0/0:147:114:114:104:5:4.59%:2.982E-2:40:44:69:35:3:2	0/1:185:129:129:73:52:41.6%:2.5815E-19:38:42:40:33:34:18
ST4.03ch12	48742474	.	T	C	.	PASS	ADP=112;WT=0;HET=1;HOM=1;NC=0	GT:GQ:SDP:DP:RD:AD:FREQ:PVAL:RBQ:ABQ:RDF:RDR:ADF:ADR	1/1:255:93:93:7:81:92.05%:1.921E-42:38:38:6:1:50:31	0/1:207:132:132:70:57:44.88%:1.9154E-21:38:39:42:28:41:16
ST4.03ch12	48742480	.	C	T	.	PASS	ADP=115;WT=1;HET=1;HOM=0;NC=0	GT:GQ:SDP:DP:RD:AD:FREQ:PVAL:RBQ:ABQ:RDF:RDR:ADF:ADR	0/0:108:100:100:88:7:7.37%:6.9675E-3:40:42:61:27:6:1	0/1:235:130:130:62:63:50.4%:2.6534E-24:39:37:42:20:35:28
ST4.03ch12	48742526	.	A	C	.	PASS	ADP=143;WT=1;HET=1;HOM=0;NC=0	GT:GQ:SDP:DP:RD:AD:FREQ:PVAL:RBQ:ABQ:RDF:RDR:ADF:ADR	0/0:150:127:127:115:7:5.74%:7.1513E-3:41:47:91:24:6:1	0/1:255:159:159:73:81:52.6%:1.9746E-31:39:37:52:21:56:25
ST4.03ch12	48742726	.	C	T	.	PASS	ADP=165;WT=1;HET=1;HOM=0;NC=0	GT:GQ:SDP:DP:RD:AD:FREQ:PVAL:RBQ:ABQ:RDF:RDR:ADF:ADR	0/0:208:139:139:131:3:2.24%:1.236E-1:39:37:53:78:2:1	0/1:255:191:191:101:85:45.7%:8.6938E-32:42:39:53:48:26:59
ST4.03ch12	48743119	.	G	A	.	PASS	ADP=87;WT=1;HET=1;HOM=0;NC=0	GT:GQ:SDP:DP:RD:AD:FREQ:PVAL:RBQ:ABQ:RDF:RDR:ADF:ADR	0/0:128:99:99:90:4:4.26%:6.05E-2:41:55:58:32:3:1	0/1:103:77:76:41:29:41.43%:4.6893E-11:44:39:30:11:18:11
ST4.03ch12	48744296	.	A	G	.	PASS	ADP=147;WT=0;HET=1;HOM=1;NC=0	GT:GQ:SDP:DP:RD:AD:FREQ:PVAL:RBQ:ABQ:RDF:RDR:ADF:ADR	1/1:255:126:126:7:114:94.21%:2.6104E-61:42:37:2:5:46:68	0/1:255:168:168:74:88:54.32%:2.0419E-34:39:38:30:44:33:55
ST4.03ch12	48744302	.	C	T	.	PASS	ADP=151;WT=0;HET=1;HOM=1;NC=0	GT:GQ:SDP:DP:RD:AD:FREQ:PVAL:RBQ:ABQ:RDF:RDR:ADF:ADR	1/1:255:131:131:6:120:95.24%:1.8017E-65:43:38:1:5:48:72	0/1:255:171:171:73:92:55.76%:3.047E-36:38:38:30:43:37:55
ST4.03ch12	48745932	.	C	T	.	PASS	ADP=126;WT=1;HET=1;HOM=0;NC=0	GT:GQ:SDP:DP:RD:AD:FREQ:PVAL:RBQ:ABQ:RDF:RDR:ADF:ADR	0/0:197:133:133:125:3:2.34%:1.2353E-1:36:37:69:56:1:2	0/1:167:120:120:67:47:41.23%:1.7216E-17:37:36:37:30:27:20
ST4.03ch12	48757164	.	G	A	.	PASS	ADP=99;WT=1;HET=1;HOM=0;NC=0	GT:GQ:SDP:DP:RD:AD:FREQ:PVAL:RBQ:ABQ:RDF:RDR:ADF:ADR	0/0:73:84:84:44:1:2.22%:5E-1:36:37:0:44:0:1	0/1:56:115:115:24:16:40%:2.3315E-6:38:38:1:23:1:15
ST4.03ch12	48788192	.	A	C	.	PASS	ADP=202;WT=0;HET=1;HOM=1;NC=0	GT:GQ:SDP:DP:RD:AD:FREQ:PVAL:RBQ:ABQ:RDF:RDR:ADF:ADR	1/1:255:175:175:8:163:95.32%:5.7747E-89:37:37:0:8:2:161	0/1:255:230:230:108:117:52%:5.6682E-45:39:37:9:99:2:115
ST4.03ch12	48788202	.	G	A	.	PASS	ADP=199;WT=1;HET=1;HOM=0;NC=0	GT:GQ:SDP:DP:RD:AD:FREQ:PVAL:RBQ:ABQ:RDF:RDR:ADF:ADR	0/0:215:170:170:158:8:4.82%:3.5833E-3:37:37:1:157:0:8	0/1:255:228:228:115:108:48.43%:8.8247E-41:36:37:1:114:2:106
ST4.03ch12	48807489	.	T	C	.	PASS	ADP=111;WT=0;HET=1;HOM=1;NC=0	GT:GQ:SDP:DP:RD:AD:FREQ:PVAL:RBQ:ABQ:RDF:RDR:ADF:ADR	1/1:255:100:100:3:95:96.94%:2.9152E-53:37:38:1:2:45:50	0/1:229:123:123:57:61:51.69%:1.0338E-23:36:39:33:24:42:19
ST4.03ch12	48807524	.	C	T	.	PASS	ADP=115;WT=1;HET=1;HOM=0;NC=0	GT:GQ:SDP:DP:RD:AD:FREQ:PVAL:RBQ:ABQ:RDF:RDR:ADF:ADR	0/0:164:97:97:94:1:1.05%:5E-1:36:37:36:58:0:1	0/1:220:133:133:68:60:46.88%:9.2083E-23:36:36:38:30:28:32
ST4.03ch12	49062156	.	G	A	.	PASS	ADP=159;WT=0;HET=1;HOM=1;NC=0	GT:GQ:SDP:DP:RD:AD:FREQ:PVAL:RBQ:ABQ:RDF:RDR:ADF:ADR	1/1:255:145:145:5:139:96.53%:2.4479E-77:37:38:4:1:68:71	0/1:255:174:174:71:102:58.96%:7.2898E-41:37:37:41:30:51:51
ST4.03ch12	49489190	.	A	C	.	PASS	ADP=127;WT=0;HET=1;HOM=1;NC=0	GT:GQ:SDP:DP:RD:AD:FREQ:PVAL:RBQ:ABQ:RDF:RDR:ADF:ADR	1/1:255:127:127:8:118:93.65%:5.734E-63:37:36:4:4:64:54	0/1:253:128:128:61:67:52.34%:4.5123E-26:36:36:25:36:28:39
ST4.03ch12	49700194	.	G	A	.	PASS	ADP=196;WT=0;HET=1;HOM=1;NC=0	GT:GQ:SDP:DP:RD:AD:FREQ:PVAL:RBQ:ABQ:RDF:RDR:ADF:ADR	1/1:255:175:175:15:158:91.33%:9.0856E-82:38:39:5:10:46:112	0/1:255:218:218:97:117:54.67%:1.2149E-45:44:42:34:63:46:71
ST4.03ch12	49750649	.	A	G	.	PASS	ADP=3413;WT=1;HET=1;HOM=0;NC=0	GT:GQ:SDP:DP:RD:AD:FREQ:PVAL:RBQ:ABQ:RDF:RDR:ADF:ADR	0/0:363:3416:3416:229:5:2.14%:3.0583E-2:47:34:146:83:3:2	0/1:255:3411:3411:141:102:41.98%:2.5547E-37:39:40:66:75:36:66
ST4.03ch12	49751080	.	G	A	.	PASS	ADP=3530;WT=1;HET=1;HOM=0;NC=0	GT:GQ:SDP:DP:RD:AD:FREQ:PVAL:RBQ:ABQ:RDF:RDR:ADF:ADR	0/0:31:3213:3213:20:1:4.76%:5E-1:36:37:16:4:1:0	0/1:58:3848:3848:10:15:60%:1.4522E-6:37:37:10:0:15:0
ST4.03ch12	49751105	.	C	A	.	PASS	ADP=3535;WT=1;HET=1;HOM=0;NC=0	GT:GQ:SDP:DP:RD:AD:FREQ:PVAL:RBQ:ABQ:RDF:RDR:ADF:ADR	0/0:41:3219:3219:26:1:3.7%:5E-1:36:37:20:6:1:0	0/1:56:3851:3851:13:15:53.57%:2.3037E-6:36:37:13:0:15:0
ST4.03ch12	49751107	.	A	C	.	PASS	ADP=3535;WT=1;HET=1;HOM=0;NC=0	GT:GQ:SDP:DP:RD:AD:FREQ:PVAL:RBQ:ABQ:RDF:RDR:ADF:ADR	0/0:41:3220:3220:27:1:3.57%:5E-1:36:37:20:7:1:0	0/1:56:3851:3851:13:15:53.57%:2.3037E-6:37:36:13:0:15:0
ST4.03ch12	49751108	.	T	A	.	PASS	ADP=3534;WT=1;HET=1;HOM=0;NC=0	GT:GQ:SDP:DP:RD:AD:FREQ:PVAL:RBQ:ABQ:RDF:RDR:ADF:ADR	0/0:38:3218:3218:25:1:3.85%:5E-1:37:37:20:5:1:0	0/1:56:3851:3851:13:15:53.57%:2.3037E-6:36:37:13:0:15:0
ST4.03ch12	49751111	.	C	G	.	PASS	ADP=3535;WT=0;HET=1;HOM=1;NC=0	GT:GQ:SDP:DP:RD:AD:FREQ:PVAL:RBQ:ABQ:RDF:RDR:ADF:ADR	1/1:138:3219:3219:1:26:96.3%:1.4382E-14:37:36:1:0:19:7	0/1:47:3851:3851:15:13:46.43%:1.9812E-5:37:37:15:0:13:0
ST4.03ch12	49752798	.	G	A	.	PASS	ADP=2534;WT=1;HET=1;HOM=0;NC=0	GT:GQ:SDP:DP:RD:AD:FREQ:PVAL:RBQ:ABQ:RDF:RDR:ADF:ADR	0/0:101:2345:2345:61:1:1.61%:5E-1:42:15:33:28:0:1	0/1:92:2723:2723:37:26:41.27%:5.6671E-10:43:36:30:7:9:17
ST4.03ch12	49752934	.	G	A	.	PASS	ADP=2549;WT=1;HET=1;HOM=0;NC=0	GT:GQ:SDP:DP:RD:AD:FREQ:PVAL:RBQ:ABQ:RDF:RDR:ADF:ADR	0/0:99:2354:2354:69:3:4.17%:1.2238E-1:40:33:13:56:0:3	0/1:114:2745:2745:44:32:42.11%:3.6183E-12:41:35:6:38:24:8
ST4.03ch12	49752971	.	T	A	.	PASS	ADP=2524;WT=1;HET=1;HOM=0;NC=0	GT:GQ:SDP:DP:RD:AD:FREQ:PVAL:RBQ:ABQ:RDF:RDR:ADF:ADR	0/0:48:2319:2319:25:0:0%:1E0:45:0:6:19:0:0	0/1:93:2729:2729:24:25:51.02%:4.6489E-10:38:58:2:22:19:6
ST4.03ch12	49868282	.	T	C	.	PASS	ADP=97;WT=0;HET=1;HOM=1;NC=0	GT:GQ:SDP:DP:RD:AD:FREQ:PVAL:RBQ:ABQ:RDF:RDR:ADF:ADR	1/1:255:80:80:3:76:96.2%:3.8245E-42:37:37:3:0:76:0	0/1:212:115:115:49:56:53.33%:5.1907E-22:38:37:48:1:56:0
ST4.03ch12	49870688	.	A	G	.	PASS	ADP=883;WT=1;HET=1;HOM=0;NC=0	GT:GQ:SDP:DP:RD:AD:FREQ:PVAL:RBQ:ABQ:RDF:RDR:ADF:ADR	0/0:970:822:822:773:48:5.85%:1.751E-15:36:36:524:249:30:18	0/1:255:944:944:556:378:40.47%:1.6652E-135:36:36:363:193:245:133
ST4.03ch12	49877406	.	A	G	.	PASS	ADP=206;WT=0;HET=1;HOM=1;NC=0	GT:GQ:SDP:DP:RD:AD:FREQ:PVAL:RBQ:ABQ:RDF:RDR:ADF:ADR	1/1:255:184:184:14:166:92.22%:7.6899E-87:49:40:5:9:20:146	0/1:255:228:228:101:111:52.36%:8.789E-43:40:40:10:91:13:98
ST4.03ch12	49903950	.	G	A	.	PASS	ADP=958;WT=1;HET=1;HOM=0;NC=0	GT:GQ:SDP:DP:RD:AD:FREQ:PVAL:RBQ:ABQ:RDF:RDR:ADF:ADR	0/0:999:823:823:775:44:5.37%:3.1404E-14:39:39:506:269:30:14	0/1:255:1094:1094:638:441:40.87%:7.6003E-156:39:39:411:227:313:128
ST4.03ch12	49905106	.	A	C	.	PASS	ADP=187;WT=1;HET=1;HOM=0;NC=0	GT:GQ:SDP:DP:RD:AD:FREQ:PVAL:RBQ:ABQ:RDF:RDR:ADF:ADR	0/0:178:139:139:128:6:4.48%:1.4757E-2:36:31:1:127:0:6	0/1:255:235:235:131:89:40.45%:2.0772E-32:36:38:2:129:7:82
ST4.03ch12	49992941	.	A	G	.	PASS	ADP=1393;WT=0;HET=1;HOM=1;NC=0	GT:GQ:SDP:DP:RD:AD:FREQ:PVAL:RBQ:ABQ:RDF:RDR:ADF:ADR	1/1:109:1243:1243:1:21:95.45%:1.0931E-11:37:43:0:1:8:13	0/1:46:1546:1544:18:13:41.94%:2.4825E-5:52:59:12:6:10:3
ST4.03ch12	50039832	.	G	C	.	PASS	ADP=104;WT=1;HET=1;HOM=0;NC=0	GT:GQ:SDP:DP:RD:AD:FREQ:PVAL:RBQ:ABQ:RDF:RDR:ADF:ADR	0/0:109:82:82:75:3:3.85%:1.2258E-1:37:37:35:40:3:0	0/1:156:127:127:65:44:40.37%:2.373E-16:36:36:41:24:26:18
ST4.03ch12	50039839	.	G	T	.	PASS	ADP=111;WT=1;HET=1;HOM=0;NC=0	GT:GQ:SDP:DP:RD:AD:FREQ:PVAL:RBQ:ABQ:RDF:RDR:ADF:ADR	0/0:113:84:84:77:3:3.75%:1.2264E-1:37:33:37:40:3:0	0/1:196:138:138:65:54:45%:2.1238E-20:36:36:41:24:33:21
ST4.03ch12	50039840	.	T	C	.	PASS	ADP=116;WT=0;HET=1;HOM=1;NC=0	GT:GQ:SDP:DP:RD:AD:FREQ:PVAL:RBQ:ABQ:RDF:RDR:ADF:ADR	1/1:255:89:89:4:81:95.29%:2.6699E-44:37:36:3:1:40:41	0/1:240:144:144:62:64:50.79%:9.9372E-25:36:36:34:28:41:23
ST4.03ch12	50039858	.	G	A	.	PASS	ADP=147;WT=1;HET=1;HOM=0;NC=0	GT:GQ:SDP:DP:RD:AD:FREQ:PVAL:RBQ:ABQ:RDF:RDR:ADF:ADR	0/0:138:113:113:103:6:5.5%:1.456E-2:37:37:51:52:5:1	0/1:255:182:182:79:85:51.83%:8.1439E-33:36:36:44:35:49:36
ST4.03ch12	50116307	.	C	T	.	PASS	ADP=120;WT=0;HET=1;HOM=1;NC=0	GT:GQ:SDP:DP:RD:AD:FREQ:PVAL:RBQ:ABQ:RDF:RDR:ADF:ADR	1/1:255:118:118:5:105:95.45%:1.6951E-57:37:36:4:1:71:34	0/1:231:123:123:47:60:56.07%:6.7911E-24:36:36:27:20:43:17
ST4.03ch12	50116354	.	C	T	.	PASS	ADP=146;WT=1;HET=1;HOM=0;NC=0	GT:GQ:SDP:DP:RD:AD:FREQ:PVAL:RBQ:ABQ:RDF:RDR:ADF:ADR	0/0:185:146:146:132:6:4.35%:1.4782E-2:36:37:82:50:5:1	0/1:205:146:146:74:57:43.51%:2.6581E-21:37:36:47:27:33:24
ST4.03ch12	50137099	.	C	A	.	PASS	ADP=330;WT=0;HET=1;HOM=1;NC=0	GT:GQ:SDP:DP:RD:AD:FREQ:PVAL:RBQ:ABQ:RDF:RDR:ADF:ADR	1/1:255:328:328:6:77:92.77%:1.0047E-40:35:36:5:1:37:40	0/1:255:333:333:45:66:59.46%:9.8264E-27:36:37:20:25:32:34
ST4.03ch12	50171401	.	A	C	.	PASS	ADP=235;WT=0;HET=1;HOM=1;NC=0	GT:GQ:SDP:DP:RD:AD:FREQ:PVAL:RBQ:ABQ:RDF:RDR:ADF:ADR	1/1:255:212:212:7:199:96.6%:8.5977E-111:37:40:2:5:89:110	0/1:255:259:259:115:135:54%:2.274E-52:39:39:40:75:67:68
ST4.03ch12	50174518	.	T	C	.	PASS	ADP=260;WT=1;HET=1;HOM=0;NC=0	GT:GQ:SDP:DP:RD:AD:FREQ:PVAL:RBQ:ABQ:RDF:RDR:ADF:ADR	0/0:338:238:238:224:7:3.03%:7.4605E-3:41:42:131:93:3:4	0/1:255:282:282:157:112:41.64%:7.6016E-41:38:39:95:62:65:47
ST4.03ch12	50379825	.	A	G	.	PASS	ADP=354;WT=0;HET=1;HOM=1;NC=0	GT:GQ:SDP:DP:RD:AD:FREQ:PVAL:RBQ:ABQ:RDF:RDR:ADF:ADR	1/1:255:305:305:7:279:97.55%:6.6386E-158:42:37:5:2:138:141	0/1:255:404:404:152:219:59.03%:4.4862E-87:37:37:79:73:127:92
ST4.03ch12	50381458	.	G	T	.	PASS	ADP=344;WT=0;HET=1;HOM=1;NC=0	GT:GQ:SDP:DP:RD:AD:FREQ:PVAL:RBQ:ABQ:RDF:RDR:ADF:ADR	1/1:255:304:304:10:274:96.48%:3.5229E-152:37:36:4:6:139:135	0/1:255:384:384:144:206:58.86%:7.3985E-82:36:36:69:75:110:96
ST4.03ch12	50389831	.	T	C	.	PASS	ADP=249;WT=1;HET=1;HOM=0;NC=0	GT:GQ:SDP:DP:RD:AD:FREQ:PVAL:RBQ:ABQ:RDF:RDR:ADF:ADR	0/0:290:242:242:214:11:4.89%:4.3084E-4:37:37:108:106:8:3	0/1:255:256:256:131:95:42.04%:8.1853E-35:39:38:81:50:53:42
ST4.03ch12	50391118	.	A	G	.	PASS	ADP=182;WT=1;HET=1;HOM=0;NC=0	GT:GQ:SDP:DP:RD:AD:FREQ:PVAL:RBQ:ABQ:RDF:RDR:ADF:ADR	0/0:230:200:200:178:11:5.82%:4.204E-4:36:37:100:78:7:4	0/1:220:165:165:93:62:40%:9.9251E-23:36:35:51:42:32:30
ST4.03ch12	50391427	.	A	C	.	PASS	ADP=181;WT=1;HET=1;HOM=0;NC=0	GT:GQ:SDP:DP:RD:AD:FREQ:PVAL:RBQ:ABQ:RDF:RDR:ADF:ADR	0/0:225:192:192:171:10:5.52%:8.5951E-4:36:37:88:83:6:4	0/1:255:171:171:85:76:47.2%:1.0444E-28:36:37:47:38:42:34
ST4.03ch12	50572837	.	G	A	.	PASS	ADP=100;WT=1;HET=1;HOM=0;NC=0	GT:GQ:SDP:DP:RD:AD:FREQ:PVAL:RBQ:ABQ:RDF:RDR:ADF:ADR	0/0:130:103:103:82:2:2.38%:2.485E-1:43:74:50:32:2:0	0/1:143:97:97:43:39:47.56%:4.5064E-15:48:53:25:18:32:7
ST4.03ch12	50573348	.	A	G	.	PASS	ADP=82;WT=1;HET=1;HOM=0;NC=0	GT:GQ:SDP:DP:RD:AD:FREQ:PVAL:RBQ:ABQ:RDF:RDR:ADF:ADR	0/0:145:96:96:77:0:0%:1E0:37:0:36:41:0:0	0/1:78:68:68:31:22:41.51%:1.5031E-8:37:37:16:15:11:11
ST4.03ch12	50592823	.	T	C	.	PASS	ADP=189;WT=1;HET=1;HOM=0;NC=0	GT:GQ:SDP:DP:RD:AD:FREQ:PVAL:RBQ:ABQ:RDF:RDR:ADF:ADR	0/0:222:166:166:148:5:3.27%:3.023E-2:38:37:83:65:3:2	0/1:255:213:213:113:87:43.5%:3.6318E-32:38:36:59:54:41:46
ST4.03ch12	50613379	.	C	T	.	PASS	ADP=168;WT=1;HET=1;HOM=0;NC=0	GT:GQ:SDP:DP:RD:AD:FREQ:PVAL:RBQ:ABQ:RDF:RDR:ADF:ADR	0/0:141:141:141:120:10:7.69%:8.1595E-4:40:40:77:43:4:6	0/1:255:196:196:109:73:40.11%:1.1697E-26:43:39:74:35:42:31
ST4.03ch12	50613501	.	C	T	.	PASS	ADP=216;WT=1;HET=1;HOM=0;NC=0	GT:GQ:SDP:DP:RD:AD:FREQ:PVAL:RBQ:ABQ:RDF:RDR:ADF:ADR	0/0:212:195:195:172:12:6.52%:2.0287E-4:39:37:100:72:2:10	0/1:255:239:238:134:91:40.44%:4.0336E-33:41:38:69:65:55:36
ST4.03ch12	50614178	.	C	T	.	PASS	ADP=218;WT=1;HET=1;HOM=0;NC=0	GT:GQ:SDP:DP:RD:AD:FREQ:PVAL:RBQ:ABQ:RDF:RDR:ADF:ADR	0/0:264:202:202:183:7:3.68%:7.3853E-3:40:39:131:52:6:1	0/1:255:235:235:122:100:45.05%:3.6898E-37:40:39:86:36:66:34
ST4.03ch12	50614181	.	C	T	.	PASS	ADP=216;WT=1;HET=1;HOM=0;NC=0	GT:GQ:SDP:DP:RD:AD:FREQ:PVAL:RBQ:ABQ:RDF:RDR:ADF:ADR	0/0:257:198:198:179:7:3.76%:7.3763E-3:39:39:127:52:6:1	0/1:255:235:235:119:103:46.4%:1.6198E-38:40:39:81:38:69:34
ST4.03ch12	50614243	.	C	T	.	PASS	ADP=201;WT=1;HET=1;HOM=0;NC=0	GT:GQ:SDP:DP:RD:AD:FREQ:PVAL:RBQ:ABQ:RDF:RDR:ADF:ADR	0/0:232:207:207:183:12:6.15%:2.0507E-4:49:43:95:88:6:6	0/1:255:196:196:100:83:45.36%:5.3122E-31:53:49:62:38:52:31
ST4.03ch12	50614371	.	T	C	.	PASS	ADP=121;WT=1;HET=1;HOM=0;NC=0	GT:GQ:SDP:DP:RD:AD:FREQ:PVAL:RBQ:ABQ:RDF:RDR:ADF:ADR	0/0:144:129:129:110:7:5.98%:7.1235E-3:38:40:8:102:1:6	0/1:141:113:113:60:40:40%:6.705E-15:37:39:1:59:5:35
ST4.03ch12	50614386	.	A	G	.	PASS	ADP=87;WT=1;HET=1;HOM=0;NC=0	GT:GQ:SDP:DP:RD:AD:FREQ:PVAL:RBQ:ABQ:RDF:RDR:ADF:ADR	0/0:77:87:87:68:7:9.33%:6.7486E-3:39:37:6:62:0:7	0/1:142:88:88:37:38:50.67%:6.2293E-15:38:40:1:36:5:33
ST4.03ch12	50723028	.	C	T	.	PASS	ADP=86;WT=1;HET=1;HOM=0;NC=0	GT:GQ:SDP:DP:RD:AD:FREQ:PVAL:RBQ:ABQ:RDF:RDR:ADF:ADR	0/0:79:70:70:57:3:5%:1.2185E-1:37:37:31:26:3:0	0/1:154:103:103:56:43:43.43%:3.1724E-16:37:37:36:20:22:21
ST4.03ch12	50723041	.	C	T	.	PASS	ADP=84;WT=1;HET=1;HOM=0;NC=0	GT:GQ:SDP:DP:RD:AD:FREQ:PVAL:RBQ:ABQ:RDF:RDR:ADF:ADR	0/0:95:67:67:56:1:1.75%:5E-1:37:37:30:26:1:0	0/1:164:101:101:52:45:46.39%:3.4175E-17:37:36:36:16:24:21
ST4.03ch12	50723221	.	C	T	.	PASS	ADP=76;WT=1;HET=1;HOM=0;NC=0	GT:GQ:SDP:DP:RD:AD:FREQ:PVAL:RBQ:ABQ:RDF:RDR:ADF:ADR	0/0:77:57:57:46:1:2.13%:5E-1:47:37:24:22:1:0	0/1:186:96:96:43:49:53.26%:2.4857E-19:43:40:21:22:20:29
ST4.03ch12	51252710	.	C	T	.	PASS	ADP=1168;WT=0;HET=1;HOM=1;NC=0	GT:GQ:SDP:DP:RD:AD:FREQ:PVAL:RBQ:ABQ:RDF:RDR:ADF:ADR	1/1:255:1170:1170:38:1131:96.75%:0E0:36:36:14:24:428:703	0/1:255:1166:1166:476:688:59.11%:1.1055E-269:36:36:173:303:257:431
ST4.03ch12	51253750	.	T	A	.	PASS	ADP=1286;WT=0;HET=1;HOM=1;NC=0	GT:GQ:SDP:DP:RD:AD:FREQ:PVAL:RBQ:ABQ:RDF:RDR:ADF:ADR	1/1:255:1240:1240:65:1175:94.76%:0E0:36:36:47:18:763:412	0/1:255:1333:1333:558:774:58.06%:9.1062E-302:36:36:358:200:502:272
ST4.03ch12	51253751	.	C	T	.	PASS	ADP=1277;WT=0;HET=1;HOM=1;NC=0	GT:GQ:SDP:DP:RD:AD:FREQ:PVAL:RBQ:ABQ:RDF:RDR:ADF:ADR	1/1:255:1224:1224:67:1157:94.53%:0E0:36:35:48:19:734:423	0/1:255:1331:1331:573:758:56.95%:1.8864E-293:36:35:363:210:482:276
ST4.03ch12	51254379	.	C	T	.	PASS	ADP=1491;WT=1;HET=1;HOM=0;NC=0	GT:GQ:SDP:DP:RD:AD:FREQ:PVAL:RBQ:ABQ:RDF:RDR:ADF:ADR	0/0:1849:1499:1499:1422:77:5.14%:9.8467E-23:36:36:836:586:51:26	0/1:255:1483:1483:886:596:40.19%:1.9745E-210:36:36:538:348:334:262
ST4.03ch12	51256420	.	C	T	.	PASS	ADP=1374;WT=0;HET=1;HOM=1;NC=0	GT:GQ:SDP:DP:RD:AD:FREQ:PVAL:RBQ:ABQ:RDF:RDR:ADF:ADR	1/1:255:1272:1272:47:1225:96.31%:0E0:37:36:21:26:655:570	0/1:255:1476:1476:613:859:58.36%:0E0:36:36:292:321:485:374
ST4.03ch12	51258471	.	T	G	.	PASS	ADP=404;WT=1;HET=1;HOM=0;NC=0	GT:GQ:SDP:DP:RD:AD:FREQ:PVAL:RBQ:ABQ:RDF:RDR:ADF:ADR	0/0:430:373:373:347:23:6.22%:8.3781E-8:40:36:46:301:3:20	0/1:255:436:436:248:183:42.26%:1.3682E-66:41:40:39:209:37:146
ST4.03ch12	51258491	.	T	C	.	PASS	ADP=329;WT=1;HET=1;HOM=0;NC=0	GT:GQ:SDP:DP:RD:AD:FREQ:PVAL:RBQ:ABQ:RDF:RDR:ADF:ADR	0/0:342:295:295:274:18:6.16%:2.9117E-6:40:35:37:237:0:18	0/1:255:363:363:205:155:43.06%:1.14E-56:40:40:30:175:18:137
ST4.03ch12	51276846	.	T	C	.	PASS	ADP=72;WT=0;HET=1;HOM=1;NC=0	GT:GQ:SDP:DP:RD:AD:FREQ:PVAL:RBQ:ABQ:RDF:RDR:ADF:ADR	1/1:255:57:57:2:54:96.43%:4.2321E-30:31:40:2:0:27:27	0/1:181:87:87:36:47:56.63%:6.5669E-19:37:38:11:25:26:21
ST4.03ch12	51851353	.	A	G	.	PASS	ADP=262;WT=1;HET=1;HOM=0;NC=0	GT:GQ:SDP:DP:RD:AD:FREQ:PVAL:RBQ:ABQ:RDF:RDR:ADF:ADR	0/0:350:262:262:251:11:4.2%:4.3868E-4:41:37:222:29:10:1	0/1:255:262:262:157:105:40.08%:4.779E-38:44:40:141:16:86:19
ST4.03ch12	51855342	.	A	C	.	PASS	ADP=77;WT=0;HET=1;HOM=1;NC=0	GT:GQ:SDP:DP:RD:AD:FREQ:PVAL:RBQ:ABQ:RDF:RDR:ADF:ADR	1/1:255:79:79:4:75:94.94%:7.9358E-41:34:44:4:0:65:10	0/1:177:75:75:30:45:60%:1.7703E-18:44:49:26:4:36:9
ST4.03ch12	51855460	.	T	G	.	PASS	ADP=168;WT=1;HET=1;HOM=0;NC=0	GT:GQ:SDP:DP:RD:AD:FREQ:PVAL:RBQ:ABQ:RDF:RDR:ADF:ADR	0/0:199:165:165:155:10:6.06%:8.4862E-4:39:39:97:58:8:2	0/1:255:172:172:98:74:43.02%:2.1492E-27:37:37:61:37:47:27
ST4.03ch12	51884918	.	C	T	.	PASS	ADP=100;WT=1;HET=1;HOM=0;NC=0	GT:GQ:SDP:DP:RD:AD:FREQ:PVAL:RBQ:ABQ:RDF:RDR:ADF:ADR	0/0:155:97:97:95:2:2.06%:2.487E-1:36:37:55:40:0:2	0/1:194:104:104:52:52:50%:3.9565E-20:36:36:37:15:30:22
ST4.03ch12	52454570	.	C	A	.	PASS	ADP=117;WT=1;HET=1;HOM=0;NC=0	GT:GQ:SDP:DP:RD:AD:FREQ:PVAL:RBQ:ABQ:RDF:RDR:ADF:ADR	0/0:217:115:115:115:0:0%:1E0:36:0:58:57:0:0	0/1:175:119:119:68:49:41.88%:2.9109E-18:36:38:35:33:26:23
ST4.03ch12	52456059	.	G	A	.	PASS	ADP=119;WT=1;HET=1;HOM=0;NC=0	GT:GQ:SDP:DP:RD:AD:FREQ:PVAL:RBQ:ABQ:RDF:RDR:ADF:ADR	0/0:209:112:112:112:0:0%:1E0:37:0:56:56:0:0	0/1:181:127:127:74:51:40.8%:6.9422E-19:36:37:35:39:29:22
ST4.03ch12	52456064	.	A	T	.	PASS	ADP=107;WT=0;HET=1;HOM=1;NC=0	GT:GQ:SDP:DP:RD:AD:FREQ:PVAL:RBQ:ABQ:RDF:RDR:ADF:ADR	1/1:255:98:98:0:98:100%:1.7493E-58:0:35:0:0:43:55	0/1:242:116:116:51:63:55.26%:6.038E-25:37:35:28:23:24:39
ST4.03ch12	52458643	.	G	A	.	PASS	ADP=128;WT=0;HET=1;HOM=1;NC=0	GT:GQ:SDP:DP:RD:AD:FREQ:PVAL:RBQ:ABQ:RDF:RDR:ADF:ADR	1/1:255:104:104:6:97:93.27%:3.5463E-52:37:36:2:4:53:44	0/1:255:153:153:68:83:54.97%:1.298E-32:36:38:31:37:35:48
ST4.03ch12	52458673	.	C	T	.	PASS	ADP=126;WT=0;HET=1;HOM=1;NC=0	GT:GQ:SDP:DP:RD:AD:FREQ:PVAL:RBQ:ABQ:RDF:RDR:ADF:ADR	1/1:255:105:105:6:99:94.29%:2.5021E-53:37:36:3:3:51:48	0/1:255:147:147:65:80:55.17%:1.712E-31:36:36:27:38:31:49
ST4.03ch12	52459414	.	G	A	.	PASS	ADP=123;WT=1;HET=1;HOM=0;NC=0	GT:GQ:SDP:DP:RD:AD:FREQ:PVAL:RBQ:ABQ:RDF:RDR:ADF:ADR	0/0:160:117:117:112:5:4.27%:2.9918E-2:39:34:62:50:2:3	0/1:189:129:129:74:53:41.73%:1.0987E-19:37:42:34:40:28:25
ST4.03ch12	52459417	.	G	A	.	PASS	ADP=124;WT=0;HET=1;HOM=1;NC=0	GT:GQ:SDP:DP:RD:AD:FREQ:PVAL:RBQ:ABQ:RDF:RDR:ADF:ADR	1/1:255:115:115:5:110:95.65%:2.1017E-60:37:38:2:3:60:50	0/1:255:134:134:58:74:56.06%:2.5324E-29:42:36:31:27:33:41
ST4.03ch12	52460587	.	A	T	.	PASS	ADP=122;WT=1;HET=1;HOM=0;NC=0	GT:GQ:SDP:DP:RD:AD:FREQ:PVAL:RBQ:ABQ:RDF:RDR:ADF:ADR	0/0:140:105:105:100:5:4.76%:2.9766E-2:37:37:56:44:0:5	0/1:203:139:139:80:57:41.61%:4.1461E-21:37:39:44:36:34:23
ST4.03ch12	53002220	.	T	A	.	PASS	ADP=61;WT=0;HET=1;HOM=1;NC=0	GT:GQ:SDP:DP:RD:AD:FREQ:PVAL:RBQ:ABQ:RDF:RDR:ADF:ADR	1/1:255:70:70:0:65:100%:1.0519E-38:0:37:0:0:36:29	0/1:107:53:53:22:28:56%:1.7754E-11:37:38:9:13:15:13
ST4.03ch12	53038632	.	T	C	.	PASS	ADP=84;WT=0;HET=1;HOM=1;NC=0	GT:GQ:SDP:DP:RD:AD:FREQ:PVAL:RBQ:ABQ:RDF:RDR:ADF:ADR	1/1:255:73:73:5:63:92.65%:2.5248E-33:34:36:5:0:45:18	0/1:207:95:95:37:53:58.89%:1.6187E-21:36:36:19:18:35:18
ST4.03ch12	53043127	.	G	A	.	PASS	ADP=106;WT=0;HET=1;HOM=1;NC=0	GT:GQ:SDP:DP:RD:AD:FREQ:PVAL:RBQ:ABQ:RDF:RDR:ADF:ADR	1/1:255:93:93:7:80:91.95%:7.0772E-42:42:39:3:4:49:31	0/1:244:119:119:48:63:56.76%:3.7347E-25:39:45:36:12:42:21
ST4.03ch12	53639763	.	A	G	.	PASS	ADP=67;WT=1;HET=1;HOM=0;NC=0	GT:GQ:SDP:DP:RD:AD:FREQ:PVAL:RBQ:ABQ:RDF:RDR:ADF:ADR	0/0:98:71:71:64:2:3.03%:2.4809E-1:47:37:56:8:2:0	0/1:124:64:64:30:33:52.38%:3.6448E-13:47:48:27:3:30:3
ST4.03ch12	53639781	.	G	A	.	PASS	ADP=84;WT=1;HET=1;HOM=0;NC=0	GT:GQ:SDP:DP:RD:AD:FREQ:PVAL:RBQ:ABQ:RDF:RDR:ADF:ADR	0/0:108:87:87:78:4:4.88%:6.0207E-2:45:37:68:10:4:0	0/1:143:82:82:42:39:48.15%:4.0755E-15:45:45:37:5:36:3
ST4.03ch12	53639873	.	C	T	.	PASS	ADP=128;WT=0;HET=1;HOM=1;NC=0	GT:GQ:SDP:DP:RD:AD:FREQ:PVAL:RBQ:ABQ:RDF:RDR:ADF:ADR	1/1:255:121:121:6:109:94.78%:4.2384E-59:37:34:4:2:94:15	0/1:231:136:136:72:63:46.67%:7.6449E-24:45:34:61:11:55:8
ST4.03ch12	53639903	.	A	T	.	PASS	ADP=124;WT=1;HET=1;HOM=0;NC=0	GT:GQ:SDP:DP:RD:AD:FREQ:PVAL:RBQ:ABQ:RDF:RDR:ADF:ADR	0/0:148:121:121:109:6:5.22%:1.4615E-2:38:35:88:21:4:2	0/1:255:128:128:59:68:53.54%:1.2676E-26:41:46:49:10:52:16
ST4.03ch12	53639926	.	G	A	.	PASS	ADP=127;WT=0;HET=1;HOM=1;NC=0	GT:GQ:SDP:DP:RD:AD:FREQ:PVAL:RBQ:ABQ:RDF:RDR:ADF:ADR	1/1:255:122:122:6:110:94.83%:1.1192E-59:37:39:3:3:78:32	0/1:223:132:132:70:61:46.56%:4.2804E-23:43:40:49:21:41:20
ST4.03ch12	53640404	.	T	C	.	PASS	ADP=237;WT=0;HET=1;HOM=1;NC=0	GT:GQ:SDP:DP:RD:AD:FREQ:PVAL:RBQ:ABQ:RDF:RDR:ADF:ADR	1/1:255:223:223:12:205:94.47%:1.9073E-110:37:36:7:5:111:94	0/1:255:251:251:121:129:51.6%:2.0575E-49:36:36:64:57:84:45
ST4.03ch12	53640439	.	A	C	.	PASS	ADP=284;WT=0;HET=1;HOM=1;NC=0	GT:GQ:SDP:DP:RD:AD:FREQ:PVAL:RBQ:ABQ:RDF:RDR:ADF:ADR	1/1:255:272:272:16:250:93.98%:1.0194E-133:37:36:7:9:105:145	0/1:255:296:296:130:165:55.93%:1.4257E-64:37:36:64:66:87:78
ST4.03ch12	53643505	.	C	T	.	PASS	ADP=144;WT=1;HET=1;HOM=0;NC=0	GT:GQ:SDP:DP:RD:AD:FREQ:PVAL:RBQ:ABQ:RDF:RDR:ADF:ADR	0/0:170:141:141:127:7:5.22%:7.2096E-3:36:37:59:68:4:3	0/1:227:147:147:83:63:43.15%:1.9601E-23:36:36:37:46:32:31
ST4.03ch12	53645282	.	T	G	.	PASS	ADP=148;WT=1;HET=1;HOM=0;NC=0	GT:GQ:SDP:DP:RD:AD:FREQ:PVAL:RBQ:ABQ:RDF:RDR:ADF:ADR	0/0:168:134:134:122:6:4.69%:1.4717E-2:36:37:68:54:3:3	0/1:239:162:162:94:67:41.61%:1.0695E-24:36:36:60:34:37:30
ST4.03ch12	53646639	.	T	C	.	PASS	ADP=156;WT=0;HET=1;HOM=1;NC=0	GT:GQ:SDP:DP:RD:AD:FREQ:PVAL:RBQ:ABQ:RDF:RDR:ADF:ADR	1/1:255:139:139:5:131:96.32%:1.1786E-72:37:39:5:0:88:43	0/1:255:174:173:83:88:51.46%:6.9481E-34:37:37:55:28:54:34
ST4.03ch12	53952356	.	A	G	.	PASS	ADP=944;WT=0;HET=1;HOM=1;NC=0	GT:GQ:SDP:DP:RD:AD:FREQ:PVAL:RBQ:ABQ:RDF:RDR:ADF:ADR	1/1:255:867:867:13:853:98.5%:0E0:38:38:9:4:604:249	0/1:255:1021:1021:489:531:52.06%:2.2234E-199:39:38:343:146:357:174
ST4.03ch12	53953569	.	G	A	.	PASS	ADP=1366;WT=0;HET=1;HOM=1;NC=0	GT:GQ:SDP:DP:RD:AD:FREQ:PVAL:RBQ:ABQ:RDF:RDR:ADF:ADR	1/1:46:1296:1296:0:9:100%:2.0568E-5:0:35:0:0:6:3	0/1:25:1437:1437:8:7:46.67%:3.1609E-3:44:42:4:4:4:3
ST4.03ch12	54473037	.	A	G	.	PASS	ADP=380;WT=1;HET=0;HOM=1;NC=0	GT:GQ:SDP:DP:RD:AD:FREQ:PVAL:RBQ:ABQ:RDF:RDR:ADF:ADR	1/1:29:363:363:0:6:100%:1.0823E-3:0:37:0:0:3:3	0/0:3:398:398:3:2:40%:2.2222E-1:49:37:1:2:1:1
ST4.03ch12	54541001	.	G	A	.	PASS	ADP=150;WT=1;HET=1;HOM=0;NC=0	GT:GQ:SDP:DP:RD:AD:FREQ:PVAL:RBQ:ABQ:RDF:RDR:ADF:ADR	0/0:185:144:144:131:6:4.38%:1.4776E-2:36:37:76:55:6:0	0/1:230:157:157:86:64:42.67%:9.6878E-24:35:36:56:30:40:24
ST4.03ch12	55125422	.	T	A	.	PASS	ADP=247;WT=1;HET=0;HOM=1;NC=0	GT:GQ:SDP:DP:RD:AD:FREQ:PVAL:RBQ:ABQ:RDF:RDR:ADF:ADR	1/1:35:222:222:0:7:100%:2.9138E-4:0:37:0:0:2:5	0/0:3:273:273:4:3:42.86%:9.6154E-2:37:37:2:2:2:1
ST4.03ch12	55125507	.	C	T	.	PASS	ADP=248;WT=1;HET=0;HOM=1;NC=0	GT:GQ:SDP:DP:RD:AD:FREQ:PVAL:RBQ:ABQ:RDF:RDR:ADF:ADR	1/1:41:223:223:0:8:100%:7.77E-5:0:37:0:0:3:5	0/0:1:273:273:3:4:57.14%:3.4965E-2:49:37:2:1:4:0
ST4.03ch12	55125511	.	T	G	.	PASS	ADP=249;WT=1;HET=0;HOM=1;NC=0	GT:GQ:SDP:DP:RD:AD:FREQ:PVAL:RBQ:ABQ:RDF:RDR:ADF:ADR	1/1:41:223:223:0:8:100%:7.77E-5:0:35:0:0:3:5	0/0:1:275:275:4:5:55.56%:1.4706E-2:46:37:3:1:5:0
ST4.03ch12	55311083	.	T	C	.	PASS	ADP=104;WT=0;HET=1;HOM=1;NC=0	GT:GQ:SDP:DP:RD:AD:FREQ:PVAL:RBQ:ABQ:RDF:RDR:ADF:ADR	1/1:255:94:94:6:69:90.79%:3.4962E-36:43:39:4:2:42:27	0/1:191:114:114:41:50:54.95%:6.8291E-20:42:42:23:18:29:21
ST4.03ch12	55311341	.	G	A	.	PASS	ADP=108;WT=0;HET=1;HOM=1;NC=0	GT:GQ:SDP:DP:RD:AD:FREQ:PVAL:RBQ:ABQ:RDF:RDR:ADF:ADR	1/1:255:109:109:6:85:93.41%:2.7294E-45:37:40:1:5:36:49	0/1:147:107:107:44:40:47.62%:1.9033E-15:41:43:25:19:25:15
ST4.03ch12	55540643	.	T	A	.	PASS	ADP=91;WT=1;HET=1;HOM=0;NC=0	GT:GQ:SDP:DP:RD:AD:FREQ:PVAL:RBQ:ABQ:RDF:RDR:ADF:ADR	0/0:99:95:95:82:7:7.87%:6.9119E-3:36:37:47:35:7:0	0/1:144:88:88:41:39:48.75%:3.673E-15:38:37:24:17:21:18
ST4.03ch12	55861290	.	G	A	.	PASS	ADP=67;WT=1;HET=1;HOM=0;NC=0	GT:GQ:SDP:DP:RD:AD:FREQ:PVAL:RBQ:ABQ:RDF:RDR:ADF:ADR	0/0:50:59:59:35:2:5.41%:2.4658E-1:40:74:18:17:2:0	0/1:77:76:76:32:22:40.74%:1.6045E-8:42:37:17:15:13:9
ST4.03ch12	58246510	.	A	G	.	PASS	ADP=188;WT=1;HET=1;HOM=0;NC=0	GT:GQ:SDP:DP:RD:AD:FREQ:PVAL:RBQ:ABQ:RDF:RDR:ADF:ADR	0/0:152:166:166:139:14:9.15%:4.4711E-5:36:37:81:58:9:5	0/1:255:211:211:103:89:46.35%:2.3107E-33:36:36:76:27:59:30
ST4.03ch12	58247392	.	C	T	.	PASS	ADP=90;WT=0;HET=1;HOM=1;NC=0	GT:GQ:SDP:DP:RD:AD:FREQ:PVAL:RBQ:ABQ:RDF:RDR:ADF:ADR	1/1:255:76:76:3:61:95.31%:2.0001E-33:37:37:3:0:29:32	0/1:201:104:104:34:51:60%:7.3294E-21:40:37:11:23:28:23
ST4.03ch12	58263213	.	A	T	.	PASS	ADP=139;WT=1;HET=1;HOM=0;NC=0	GT:GQ:SDP:DP:RD:AD:FREQ:PVAL:RBQ:ABQ:RDF:RDR:ADF:ADR	0/0:118:110:110:92:6:6.12%:1.4442E-2:38:37:62:30:2:4	0/1:252:169:169:81:69:46%:5.7713E-26:43:38:52:29:43:26
ST4.03ch12	58266167	.	G	A	.	PASS	ADP=123;WT=0;HET=1;HOM=1;NC=0	GT:GQ:SDP:DP:RD:AD:FREQ:PVAL:RBQ:ABQ:RDF:RDR:ADF:ADR	1/1:255:122:122:11:99:90%:1.4102E-50:43:38:6:5:39:60	0/1:212:125:125:49:56:53.33%:5.1907E-22:43:45:25:24:26:30
ST4.03ch12	58266183	.	G	A	.	PASS	ADP=130;WT=0;HET=1;HOM=1;NC=0	GT:GQ:SDP:DP:RD:AD:FREQ:PVAL:RBQ:ABQ:RDF:RDR:ADF:ADR	1/1:255:125:125:11:102:90.27%:2.9579E-52:43:38:7:4:45:57	0/1:240:136:136:53:63:54.31%:8.1494E-25:42:43:30:23:32:31
ST4.03ch12	58266202	.	C	T	.	PASS	ADP=134;WT=1;HET=1;HOM=0;NC=0	GT:GQ:SDP:DP:RD:AD:FREQ:PVAL:RBQ:ABQ:RDF:RDR:ADF:ADR	0/0:123:129:129:107:10:8.55%:7.9914E-4:39:42:42:65:7:3	0/1:187:140:140:68:52:43.33%:1.7875E-19:44:41:35:33:31:21
ST4.03ch12	58266210	.	C	T	.	PASS	ADP=131;WT=1;HET=1;HOM=0;NC=0	GT:GQ:SDP:DP:RD:AD:FREQ:PVAL:RBQ:ABQ:RDF:RDR:ADF:ADR	0/0:116:126:126:104:10:8.77%:7.9475E-4:39:41:41:63:5:5	0/1:171:136:136:68:48:41.38%:7.3324E-18:39:40:29:39:28:20
ST4.03ch12	58266211	.	G	A	.	PASS	ADP=132;WT=1;HET=1;HOM=0;NC=0	GT:GQ:SDP:DP:RD:AD:FREQ:PVAL:RBQ:ABQ:RDF:RDR:ADF:ADR	0/0:120:127:127:105:10:8.7%:7.9624E-4:39:44:41:64:5:5	0/1:179:137:137:67:50:42.74%:1.07E-18:40:41:28:39:29:21
ST4.03ch12	58621664	.	T	C	.	PASS	ADP=72;WT=1;HET=1;HOM=0;NC=0	GT:GQ:SDP:DP:RD:AD:FREQ:PVAL:RBQ:ABQ:RDF:RDR:ADF:ADR	0/0:53:73:73:38:2:5%:2.4684E-1:48:55:17:21:2:0	0/1:50:71:71:18:14:43.75%:9.8512E-6:42:36:9:9:13:1
ST4.03ch12	58621699	.	T	A	.	PASS	ADP=67;WT=1;HET=1;HOM=0;NC=0	GT:GQ:SDP:DP:RD:AD:FREQ:PVAL:RBQ:ABQ:RDF:RDR:ADF:ADR	0/0:51:67:67:33:1:2.94%:5E-1:42:27:9:24:1:0	0/1:60:68:68:13:16:55.17%:8.4872E-7:38:35:4:9:7:9
ST4.03ch12	58824805	.	G	A	.	PASS	ADP=168;WT=0;HET=1;HOM=1;NC=0	GT:GQ:SDP:DP:RD:AD:FREQ:PVAL:RBQ:ABQ:RDF:RDR:ADF:ADR	1/1:52:160:160:0:10:100%:5.4125E-6:0:35:0:0:3:7	0/1:20:176:176:8:6:42.86%:7.971E-3:37:43:5:3:3:3

## Sheet: Figure 1-source data 3 - Solynt
##fileformat=VCFv4.1
ST4.03ch01_RaGOO	1015267	.	G	C	.	PASS	ADP=109;WT=1;HET=1;HOM=0;NC=0	GT:GQ:SDP:DP:RD:AD:FREQ:PVAL:RBQ:ABQ:RDF:RDR:ADF:ADR	0/0:34:93:93:23:1:4.17%:5E-1:36:37:23:0:1:0	0/1:49:125:125:21:14:40%:1.2005E-5:37:52:21:0:13:1
ST4.03ch01_RaGOO	1015338	.	G	A	.	PASS	ADP=105;WT=0;HET=1;HOM=1;NC=0	GT:GQ:SDP:DP:RD:AD:FREQ:PVAL:RBQ:ABQ:RDF:RDR:ADF:ADR	1/1:69:84:84:1:14:93.33%:1.0315E-7:74:34:1:0:14:0	0/1:76:126:126:16:20:55.56%:2.3419E-8:43:35:5:11:18:2
ST4.03ch01_RaGOO	2639174	.	G	A	.	PASS	ADP=218;WT=1;HET=1;HOM=0;NC=0	GT:GQ:SDP:DP:RD:AD:FREQ:PVAL:RBQ:ABQ:RDF:RDR:ADF:ADR	0/0:50:216:216:36:2:5.26%:2.4667E-1:36:37:13:23:1:1	0/1:34:220:220:15:10:40%:3.1821E-4:35:37:11:4:5:5
ST4.03ch01_RaGOO	2958704	.	C	A	.	PASS	ADP=595;WT=0;HET=1;HOM=1;NC=0	GT:GQ:SDP:DP:RD:AD:FREQ:PVAL:RBQ:ABQ:RDF:RDR:ADF:ADR	1/1:64:502:502:1:13:92.86%:3.7391E-7:37:41:1:0:8:5	0/1:34:689:689:6:9:60%:3.4983E-4:37:35:5:1:2:7
ST4.03ch01_RaGOO	54689229	.	C	T	.	PASS	ADP=69;WT=1;HET=1;HOM=0;NC=0	GT:GQ:SDP:DP:RD:AD:FREQ:PVAL:RBQ:ABQ:RDF:RDR:ADF:ADR	0/0:29:70:70:16:0:0%:1E0:36:0:0:16:0:0	0/1:35:68:68:14:10:41.67%:2.9985E-4:37:35:0:14:0:10
ST4.03ch01_RaGOO	61587639	.	A	G	.	PASS	ADP=3567;WT=0;HET=1;HOM=1;NC=0	GT:GQ:SDP:DP:RD:AD:FREQ:PVAL:RBQ:ABQ:RDF:RDR:ADF:ADR	1/1:255:3408:3407:2:85:97.7%:2.7076E-48:42:35:1:1:81:4	0/1:30:3728:3728:6:8:57.14%:9.6618E-4:37:29:4:2:6:2
ST4.03ch01_RaGOO	61587641	.	A	G	.	PASS	ADP=3565;WT=1;HET=0;HOM=1;NC=0	GT:GQ:SDP:DP:RD:AD:FREQ:PVAL:RBQ:ABQ:RDF:RDR:ADF:ADR	1/1:255:3408:3405:2:83:97.65%:4.0908E-47:36:35:1:1:78:5	0/0:3:3726:3726:7:5:41.67%:1.8634E-2:35:32:5:2:5:0
ST4.03ch01_RaGOO	64498907	.	C	G	.	PASS	ADP=209;WT=0;HET=1;HOM=1;NC=0	GT:GQ:SDP:DP:RD:AD:FREQ:PVAL:RBQ:ABQ:RDF:RDR:ADF:ADR	1/1:46:217:217:0:9:100%:2.0568E-5:0:37:0:0:7:2	0/1:22:201:201:5:6:54.55%:6.192E-3:37:35:2:3:5:1
ST4.03ch01_RaGOO	76620498	.	C	T	.	PASS	ADP=112;WT=0;HET=1;HOM=1;NC=0	GT:GQ:SDP:DP:RD:AD:FREQ:PVAL:RBQ:ABQ:RDF:RDR:ADF:ADR	1/1:87:121:121:2:18:90%:1.6758E-9:37:42:2:0:8:10	0/1:25:104:104:7:7:50%:2.8986E-3:52:35:3:4:3:4
ST4.03ch02_RaGOO	31122445	.	C	A	.	PASS	ADP=2269;WT=0;HET=1;HOM=1;NC=0	GT:GQ:SDP:DP:RD:AD:FREQ:PVAL:RBQ:ABQ:RDF:RDR:ADF:ADR	1/1:42:2123:2123:1:9:90%:5.9538E-5:37:27:0:1:0:9	0/1:22:2416:2416:5:6:54.55%:6.192E-3:37:31:0:5:0:6
ST4.03ch02_RaGOO	31948564	.	A	G	.	PASS	ADP=114;WT=1;HET=1;HOM=0;NC=0	GT:GQ:SDP:DP:RD:AD:FREQ:PVAL:RBQ:ABQ:RDF:RDR:ADF:ADR	0/0:46:109:109:37:3:7.5%:1.2025E-1:37:37:13:24:1:2	0/1:21:120:120:7:6:46.15%:7.4534E-3:33:35:4:3:1:5
ST4.03ch02_RaGOO	31948565	.	T	A	.	PASS	ADP=114;WT=1;HET=1;HOM=0;NC=0	GT:GQ:SDP:DP:RD:AD:FREQ:PVAL:RBQ:ABQ:RDF:RDR:ADF:ADR	0/0:46:109:109:37:3:7.5%:1.2025E-1:38:37:13:24:1:2	0/1:21:120:120:7:6:46.15%:7.4534E-3:35:37:4:3:1:5
ST4.03ch02_RaGOO	31948567	.	T	A	.	PASS	ADP=114;WT=1;HET=1;HOM=0;NC=0	GT:GQ:SDP:DP:RD:AD:FREQ:PVAL:RBQ:ABQ:RDF:RDR:ADF:ADR	0/0:46:109:109:37:3:7.5%:1.2025E-1:37:37:13:24:1:2	0/1:21:120:120:7:6:46.15%:7.4534E-3:37:37:4:3:1:5
ST4.03ch03_RaGOO	57250327	.	T	C	.	PASS	ADP=172;WT=0;HET=1;HOM=1;NC=0	GT:GQ:SDP:DP:RD:AD:FREQ:PVAL:RBQ:ABQ:RDF:RDR:ADF:ADR	1/1:241:165:165:5:48:90.57%:7.3051E-25:37:40:2:3:17:31	0/1:68:180:180:14:18:56.25%:1.3089E-7:52:46:10:4:9:9
ST4.03ch03_RaGOO	58705447	.	T	C	.	PASS	ADP=167;WT=0;HET=1;HOM=1;NC=0	GT:GQ:SDP:DP:RD:AD:FREQ:PVAL:RBQ:ABQ:RDF:RDR:ADF:ADR	1/1:255:147:147:11:120:91.6%:2.1841E-62:35:36:4:7:67:53	0/1:255:188:188:80:92:53.49%:8.6889E-36:36:36:37:43:48:44
ST4.03ch03_RaGOO	59138944	.	G	A	.	PASS	ADP=334;WT=0;HET=1;HOM=1;NC=0	GT:GQ:SDP:DP:RD:AD:FREQ:PVAL:RBQ:ABQ:RDF:RDR:ADF:ADR	1/1:255:249:249:2:195:98.98%:1.2155E-113:37:39:2:0:195:0	0/1:255:419:419:127:151:54.32%:1.319E-58:44:38:127:0:151:0
ST4.03ch03_RaGOO	59139036	.	T	A	.	PASS	ADP=344;WT=1;HET=1;HOM=0;NC=0	GT:GQ:SDP:DP:RD:AD:FREQ:PVAL:RBQ:ABQ:RDF:RDR:ADF:ADR	0/0:365:265:265:212:2:0.93%:2.4941E-1:65:74:170:42:2:0	0/1:255:426:424:152:131:46.29%:8.7454E-49:67:64:128:24:102:29
ST4.03ch03_RaGOO	60522745	.	A	G	.	PASS	ADP=403;WT=1;HET=0;HOM=1;NC=0	GT:GQ:SDP:DP:RD:AD:FREQ:PVAL:RBQ:ABQ:RDF:RDR:ADF:ADR	1/1:46:361:361:0:9:100%:2.0568E-5:0:37:0:0:6:3	0/0:3:446:446:6:5:45.45%:1.7544E-2:37:37:2:4:4:1
ST4.03ch03_RaGOO	61650618	.	A	T	.	PASS	ADP=395;WT=1;HET=0;HOM=1;NC=0	GT:GQ:SDP:DP:RD:AD:FREQ:PVAL:RBQ:ABQ:RDF:RDR:ADF:ADR	1/1:41:390:390:0:8:100%:7.77E-5:0:43:0:0:5:3	0/0:3:400:400:4:3:42.86%:9.6154E-2:55:49:3:1:3:0
ST4.03ch03_RaGOO	61651463	.	G	A	.	PASS	ADP=394;WT=1;HET=0;HOM=1;NC=0	GT:GQ:SDP:DP:RD:AD:FREQ:PVAL:RBQ:ABQ:RDF:RDR:ADF:ADR	1/1:42:389:389:1:9:90%:5.9538E-5:37:37:1:0:4:5	0/0:1:399:399:4:5:55.56%:1.4706E-2:46:49:4:0:5:0
ST4.03ch03_RaGOO	64729664	.	G	A	.	PASS	ADP=229;WT=0;HET=1;HOM=1;NC=0	GT:GQ:SDP:DP:RD:AD:FREQ:PVAL:RBQ:ABQ:RDF:RDR:ADF:ADR	1/1:42:220:220:1:9:90%:5.9538E-5:37:37:1:0:3:6	0/1:28:238:238:9:8:47.06%:1.3389E-3:43:35:5:4:3:5
ST4.03ch04_RaGOO	6183205	.	G	C	.	PASS	ADP=122;WT=0;HET=1;HOM=1;NC=0	GT:GQ:SDP:DP:RD:AD:FREQ:PVAL:RBQ:ABQ:RDF:RDR:ADF:ADR	1/1:42:113:113:1:9:90%:5.9538E-5:37:37:1:0:5:4	0/1:44:132:132:11:12:52.17%:3.4748E-5:37:36:5:6:5:7
ST4.03ch04_RaGOO	12654487	.	T	G	.	PASS	ADP=233;WT=1;HET=0;HOM=1;NC=0	GT:GQ:SDP:DP:RD:AD:FREQ:PVAL:RBQ:ABQ:RDF:RDR:ADF:ADR	1/1:41:213:213:0:8:100%:7.77E-5:0:63:0:0:6:2	0/0:3:253:253:7:5:41.67%:1.8634E-2:42:51:3:4:4:1
ST4.03ch04_RaGOO	49344180	.	G	A	.	PASS	ADP=53;WT=1;HET=0;HOM=1;NC=0	GT:GQ:SDP:DP:RD:AD:FREQ:PVAL:RBQ:ABQ:RDF:RDR:ADF:ADR	1/1:81:55:55:0:15:100%:6.4467E-9:0:37:0:0:9:6	0/0:3:51:51:3:2:40%:2.2222E-1:33:31:2:1:1:1
ST4.03ch04_RaGOO	68733920	.	C	T	.	PASS	ADP=78;WT=0;HET=1;HOM=1;NC=0	GT:GQ:SDP:DP:RD:AD:FREQ:PVAL:RBQ:ABQ:RDF:RDR:ADF:ADR	1/1:132:69:69:1:25:96.15%:5.4444E-14:37:37:0:1:11:14	0/1:36:88:88:10:10:50%:2.1796E-4:37:37:5:5:1:9
ST4.03ch04_RaGOO	68733923	.	G	A	.	PASS	ADP=78;WT=0;HET=1;HOM=1;NC=0	GT:GQ:SDP:DP:RD:AD:FREQ:PVAL:RBQ:ABQ:RDF:RDR:ADF:ADR	1/1:132:69:69:1:25:96.15%:5.4444E-14:37:37:0:1:11:14	0/1:36:88:88:10:10:50%:2.1796E-4:37:37:5:5:1:9
ST4.03ch05_RaGOO	474902	.	G	A	.	PASS	ADP=66;WT=1;HET=1;HOM=0;NC=0	GT:GQ:SDP:DP:RD:AD:FREQ:PVAL:RBQ:ABQ:RDF:RDR:ADF:ADR	0/0:28:60:60:21:2:8.7%:2.4444E-1:37:37:21:0:2:0	0/1:21:73:73:7:6:46.15%:7.4534E-3:42:37:7:0:6:0
ST4.03ch06_RaGOO	49809288	.	A	C	.	PASS	ADP=511;WT=1;HET=1;HOM=0;NC=0	GT:GQ:SDP:DP:RD:AD:FREQ:PVAL:RBQ:ABQ:RDF:RDR:ADF:ADR	0/0:11:500:500:9:1:10%:5E-1:44:37:3:6:1:0	0/1:21:522:522:7:6:46.15%:7.4534E-3:58:55:5:2:3:3
ST4.03ch06_RaGOO	55124285	.	C	A	.	PASS	ADP=173;WT=1;HET=1;HOM=0;NC=0	GT:GQ:SDP:DP:RD:AD:FREQ:PVAL:RBQ:ABQ:RDF:RDR:ADF:ADR	0/0:18:145:145:12:1:7.69%:5E-1:37:37:3:9:0:1	0/1:20:202:202:9:6:40%:8.4291E-3:37:35:4:5:0:6
ST4.03ch06_RaGOO	57342002	.	C	T	.	PASS	ADP=279;WT=0;HET=1;HOM=1;NC=0	GT:GQ:SDP:DP:RD:AD:FREQ:PVAL:RBQ:ABQ:RDF:RDR:ADF:ADR	1/1:81:265:265:0:15:100%:6.4467E-9:0:41:0:0:8:7	0/1:47:293:293:15:13:46.43%:1.9812E-5:40:43:11:4:10:3
ST4.03ch06_RaGOO	57342015	.	G	A	.	PASS	ADP=279;WT=0;HET=1;HOM=1;NC=0	GT:GQ:SDP:DP:RD:AD:FREQ:PVAL:RBQ:ABQ:RDF:RDR:ADF:ADR	1/1:93:267:267:0:17:100%:4.2852E-10:0:39:0:0:8:9	0/1:42:292:292:15:12:44.44%:5.0681E-5:39:42:10:5:8:4
ST4.03ch07_RaGOO	54243296	.	T	C	.	PASS	ADP=117;WT=1;HET=1;HOM=0;NC=0	GT:GQ:SDP:DP:RD:AD:FREQ:PVAL:RBQ:ABQ:RDF:RDR:ADF:ADR	0/0:129:127:127:109:9:7.63%:1.6672E-3:37:39:16:93:1:8	0/1:135:107:107:53:38:41.76%:2.6525E-14:42:41:12:41:7:31
ST4.03ch08_RaGOO	464608	.	T	C	.	PASS	ADP=100;WT=1;HET=1;HOM=0;NC=0	GT:GQ:SDP:DP:RD:AD:FREQ:PVAL:RBQ:ABQ:RDF:RDR:ADF:ADR	0/0:157:83:83:83:0:0%:1E0:37:0:53:30:0:0	0/1:250:118:118:52:65:55.56%:9.2686E-26:38:35:30:22:29:36
ST4.03ch08_RaGOO	805895	.	A	G	.	PASS	ADP=106;WT=0;HET=1;HOM=1;NC=0	GT:GQ:SDP:DP:RD:AD:FREQ:PVAL:RBQ:ABQ:RDF:RDR:ADF:ADR	1/1:255:90:90:0:74:100%:4.2804E-44:0:37:0:0:38:36	0/1:249:123:123:53:65:55.08%:1.0816E-25:38:38:24:29:30:35
ST4.03ch08_RaGOO	882006	.	T	A	.	PASS	ADP=393;WT=1;HET=1;HOM=0;NC=0	GT:GQ:SDP:DP:RD:AD:FREQ:PVAL:RBQ:ABQ:RDF:RDR:ADF:ADR	0/0:677:380:380:362:0:0%:1E0:37:0:270:92:0:0	0/1:255:407:407:193:195:50.13%:7.8796E-74:39:37:148:45:148:47
ST4.03ch08_RaGOO	42919327	.	A	G	.	PASS	ADP=58;WT=1;HET=1;HOM=0;NC=0	GT:GQ:SDP:DP:RD:AD:FREQ:PVAL:RBQ:ABQ:RDF:RDR:ADF:ADR	0/0:56:54:54:45:4:8.16%:5.8654E-2:38:37:32:13:4:0	0/1:113:63:63:26:30:53.57%:4.2444E-12:39:38:20:6:17:13
ST4.03ch08_RaGOO	44318516	.	C	T	.	PASS	ADP=77;WT=0;HET=1;HOM=1;NC=0	GT:GQ:SDP:DP:RD:AD:FREQ:PVAL:RBQ:ABQ:RDF:RDR:ADF:ADR	1/1:255:73:73:3:55:94.83%:5.8604E-30:33:36:0:3:2:53	0/1:140:82:82:32:37:53.62%:8.8612E-15:37:37:5:27:1:36
ST4.03ch08_RaGOO	45467602	.	G	A	.	PASS	ADP=187;WT=1;HET=0;HOM=1;NC=0	GT:GQ:SDP:DP:RD:AD:FREQ:PVAL:RBQ:ABQ:RDF:RDR:ADF:ADR	1/1:29:179:179:0:6:100%:1.0823E-3:0:37:0:0:5:1	0/0:3:195:195:6:4:40%:4.3344E-2:37:37:4:2:3:1
ST4.03ch10_RaGOO	41833092	.	G	A	.	PASS	ADP=156;WT=1;HET=0;HOM=1;NC=0	GT:GQ:SDP:DP:RD:AD:FREQ:PVAL:RBQ:ABQ:RDF:RDR:ADF:ADR	1/1:42:144:144:1:9:90%:5.9538E-5:37:39:0:1:5:4	0/0:3:169:169:5:4:44.44%:4.1176E-2:51:61:3:2:4:0
ST4.03ch11_RaGOO	3317333	.	A	C	.	PASS	ADP=200;WT=0;HET=1;HOM=1;NC=0	GT:GQ:SDP:DP:RD:AD:FREQ:PVAL:RBQ:ABQ:RDF:RDR:ADF:ADR	1/1:53:188:188:1:11:91.67%:4.8074E-6:37:39:1:0:1:10	0/1:30:212:212:6:8:57.14%:9.6618E-4:39:37:1:5:0:8
ST4.03ch11_RaGOO	9627602	.	G	A	.	PASS	ADP=99;WT=0;HET=1;HOM=1;NC=0	GT:GQ:SDP:DP:RD:AD:FREQ:PVAL:RBQ:ABQ:RDF:RDR:ADF:ADR	1/1:255:107:107:8:91:91.92%:1.4327E-47:37:34:5:3:57:34	0/1:199:91:91:36:51:58.62%:1.0711E-20:36:35:18:18:27:24
ST4.03ch11_RaGOO	9632772	.	G	A	.	PASS	ADP=249;WT=0;HET=1;HOM=1;NC=0	GT:GQ:SDP:DP:RD:AD:FREQ:PVAL:RBQ:ABQ:RDF:RDR:ADF:ADR	1/1:29:254:254:0:6:100%:1.0823E-3:0:37:0:0:3:3	0/1:25:245:245:6:7:53.85%:2.6087E-3:37:37:5:1:5:2
ST4.03ch12_RaGOO	207797	.	G	C	.	PASS	ADP=142;WT=1;HET=1;HOM=0;NC=0	GT:GQ:SDP:DP:RD:AD:FREQ:PVAL:RBQ:ABQ:RDF:RDR:ADF:ADR	0/0:261:156:156:139:0:0%:1E0:36:0:61:78:0:0	0/1:242:129:129:57:64:52.89%:5.249E-25:36:36:28:29:33:31
ST4.03ch12_RaGOO	209029	.	C	A	.	PASS	ADP=158;WT=1;HET=1;HOM=0;NC=0	GT:GQ:SDP:DP:RD:AD:FREQ:PVAL:RBQ:ABQ:RDF:RDR:ADF:ADR	0/0:276:164:164:147:0:0%:1E0:36:0:80:67:0:0	0/1:227:152:152:81:63:43.75%:1.6754E-23:36:36:40:41:23:40
ST4.03ch12_RaGOO	209370	.	A	T	.	PASS	ADP=154;WT=1;HET=1;HOM=0;NC=0	GT:GQ:SDP:DP:RD:AD:FREQ:PVAL:RBQ:ABQ:RDF:RDR:ADF:ADR	0/0:340:199:199:182:0:0%:1E0:36:0:98:84:0:0	0/1:154:110:110:59:43:42.16%:3.9685E-16:36:38:29:30:30:13
ST4.03ch12_RaGOO	211692	.	T	C	.	PASS	ADP=153;WT=0;HET=1;HOM=1;NC=0	GT:GQ:SDP:DP:RD:AD:FREQ:PVAL:RBQ:ABQ:RDF:RDR:ADF:ADR	1/1:255:165:165:0:148:100%:1.6951E-88:0:36:0:0:77:71	0/1:255:142:142:58:77:57.04%:1.1771E-30:36:36:36:22:34:43
ST4.03ch12_RaGOO	211866	.	C	A	.	PASS	ADP=157;WT=0;HET=1;HOM=1;NC=0	GT:GQ:SDP:DP:RD:AD:FREQ:PVAL:RBQ:ABQ:RDF:RDR:ADF:ADR	1/1:255:165:165:0:148:100%:1.6951E-88:0:36:0:0:81:67	0/1:255:150:150:69:74:51.75%:1.2246E-28:36:35:41:28:35:39
ST4.03ch12_RaGOO	212380	.	C	A	.	PASS	ADP=228;WT=1;HET=1;HOM=0;NC=0	GT:GQ:SDP:DP:RD:AD:FREQ:PVAL:RBQ:ABQ:RDF:RDR:ADF:ADR	0/0:393:227:227:209:0:0%:1E0:40:0:130:79:0:0	0/1:255:229:229:133:89:40.09%:2.3643E-32:42:37:85:48:68:21
ST4.03ch12_RaGOO	212415	.	A	G	.	PASS	ADP=232;WT=1;HET=1;HOM=0;NC=0	GT:GQ:SDP:DP:RD:AD:FREQ:PVAL:RBQ:ABQ:RDF:RDR:ADF:ADR	0/0:418:242:242:224:0:0%:1E0:40:0:141:83:0:0	0/1:255:222:222:122:93:43.26%:2.6806E-34:43:44:76:46:75:18
ST4.03ch12_RaGOO	213869	.	T	C	.	PASS	ADP=262;WT=0;HET=1;HOM=1;NC=0	GT:GQ:SDP:DP:RD:AD:FREQ:PVAL:RBQ:ABQ:RDF:RDR:ADF:ADR	1/1:255:278:278:0:259:100%:3.3258E-155:0:38:0:0:137:122	0/1:255:247:247:99:141:58.75%:3.4778E-56:43:38:57:42:77:64
ST4.03ch12_RaGOO	214778	.	T	C	.	PASS	ADP=251;WT=1;HET=1;HOM=0;NC=0	GT:GQ:SDP:DP:RD:AD:FREQ:PVAL:RBQ:ABQ:RDF:RDR:ADF:ADR	0/0:490:281:281:262:0:0%:1E0:36:0:147:115:0:0	0/1:255:221:221:119:95:44.39%:3.2157E-35:36:36:74:45:56:39
ST4.03ch12_RaGOO	214821	.	T	C	.	PASS	ADP=269;WT=1;HET=1;HOM=0;NC=0	GT:GQ:SDP:DP:RD:AD:FREQ:PVAL:RBQ:ABQ:RDF:RDR:ADF:ADR	0/0:494:282:282:263:0:0%:1E0:36:0:155:108:0:0	0/1:255:256:256:130:119:47.79%:1.0157E-44:36:36:81:49:68:51
ST4.03ch12_RaGOO	214975	.	T	G	.	PASS	ADP=228;WT=1;HET=1;HOM=0;NC=0	GT:GQ:SDP:DP:RD:AD:FREQ:PVAL:RBQ:ABQ:RDF:RDR:ADF:ADR	0/0:411:238:238:219:0:0%:1E0:41:0:121:98:0:0	0/1:255:218:218:113:98:46.45%:1.0928E-36:41:42:54:59:54:44
ST4.03ch12_RaGOO	214976	.	C	G	.	PASS	ADP=223;WT=0;HET=1;HOM=1;NC=0	GT:GQ:SDP:DP:RD:AD:FREQ:PVAL:RBQ:ABQ:RDF:RDR:ADF:ADR	1/1:255:233:233:0:214:100%:3.7428E-128:0:41:0:0:120:94	0/1:255:213:213:98:108:52.43%:1.1683E-41:43:41:54:44:52:56
ST4.03ch12_RaGOO	215009	.	G	A	.	PASS	ADP=235;WT=1;HET=1;HOM=0;NC=0	GT:GQ:SDP:DP:RD:AD:FREQ:PVAL:RBQ:ABQ:RDF:RDR:ADF:ADR	0/0:452:261:261:242:0:0%:1E0:39:0:116:126:0:0	0/1:255:209:209:110:89:44.5%:4.3244E-33:38:40:45:65:44:45
ST4.03ch12_RaGOO	215012	.	T	C	.	PASS	ADP=238;WT=1;HET=1;HOM=0;NC=0	GT:GQ:SDP:DP:RD:AD:FREQ:PVAL:RBQ:ABQ:RDF:RDR:ADF:ADR	0/0:463:267:267:248:0:0%:1E0:39:0:114:134:0:0	0/1:255:209:209:112:88:44%:1.3112E-32:40:40:44:68:43:45
ST4.03ch12_RaGOO	215142	.	G	A	.	PASS	ADP=162;WT=0;HET=1;HOM=1;NC=0	GT:GQ:SDP:DP:RD:AD:FREQ:PVAL:RBQ:ABQ:RDF:RDR:ADF:ADR	1/1:255:180:180:0:161:100%:2.6343E-96:0:41:0:0:57:104	0/1:249:145:145:69:67:49.26%:1.1837E-25:43:44:24:45:33:34
ST4.03ch12_RaGOO	215225	.	C	A	.	PASS	ADP=108;WT=0;HET=1;HOM=1;NC=0	GT:GQ:SDP:DP:RD:AD:FREQ:PVAL:RBQ:ABQ:RDF:RDR:ADF:ADR	1/1:255:115:115:0:96:100%:2.7702E-57:0:40:0:0:11:85	0/1:196:101:101:41:51:55.43%:2.4816E-20:39:41:4:37:8:43
ST4.03ch12_RaGOO	215235	.	T	C	.	PASS	ADP=107;WT=1;HET=1;HOM=0;NC=0	GT:GQ:SDP:DP:RD:AD:FREQ:PVAL:RBQ:ABQ:RDF:RDR:ADF:ADR	0/0:179:115:115:96:0:0%:1E0:40:0:11:85:0:0	0/1:144:99:99:50:40:44.44%:3.2734E-15:42:40:8:42:4:36
ST4.03ch12_RaGOO	215241	.	T	A	.	PASS	ADP=103;WT=0;HET=1;HOM=1;NC=0	GT:GQ:SDP:DP:RD:AD:FREQ:PVAL:RBQ:ABQ:RDF:RDR:ADF:ADR	1/1:255:110:110:0:91:100%:2.7621E-54:0:40:0:0:11:80	0/1:178:97:97:41:47:53.41%:1.3937E-18:40:40:4:37:6:41
ST4.03ch12_RaGOO	215242	.	C	A	.	PASS	ADP=104;WT=0;HET=1;HOM=1;NC=0	GT:GQ:SDP:DP:RD:AD:FREQ:PVAL:RBQ:ABQ:RDF:RDR:ADF:ADR	1/1:255:113:113:0:94:100%:4.3861E-56:0:39:0:0:11:83	0/1:184:96:96:39:48:55.17%:3.8149E-19:40:40:4:35:6:42
ST4.03ch12_RaGOO	215247	.	T	A	.	PASS	ADP=106;WT=1;HET=1;HOM=0;NC=0	GT:GQ:SDP:DP:RD:AD:FREQ:PVAL:RBQ:ABQ:RDF:RDR:ADF:ADR	0/0:179:115:115:96:0:0%:1E0:40:0:11:85:0:0	0/1:141:97:97:49:39:44.32%:7.7239E-15:40:37:5:44:3:36
ST4.03ch12_RaGOO	255701	.	C	T	.	PASS	ADP=66;WT=1;HET=1;HOM=0;NC=0	GT:GQ:SDP:DP:RD:AD:FREQ:PVAL:RBQ:ABQ:RDF:RDR:ADF:ADR	0/0:93:69:69:49:0:0%:1E0:38:0:30:19:0:0	0/1:67:63:63:28:19:40.43%:1.9354E-7:39:40:16:12:12:7
ST4.03ch12_RaGOO	274173	.	G	A	.	PASS	ADP=380;WT=1;HET=1;HOM=0;NC=0	GT:GQ:SDP:DP:RD:AD:FREQ:PVAL:RBQ:ABQ:RDF:RDR:ADF:ADR	0/0:625:357:357:334:0:0%:1E0:36:0:124:210:0:0	0/1:255:403:403:168:214:56.02%:1.3162E-83:37:36:61:107:80:134
ST4.03ch12_RaGOO	276456	.	C	T	.	PASS	ADP=460;WT=1;HET=1;HOM=0;NC=0	GT:GQ:SDP:DP:RD:AD:FREQ:PVAL:RBQ:ABQ:RDF:RDR:ADF:ADR	0/0:734:414:414:391:0:0%:1E0:36:0:161:230:0:0	0/1:255:507:507:228:256:52.89%:3.9004E-98:36:36:101:127:98:158
ST4.03ch12_RaGOO	276962	.	G	T	.	PASS	ADP=359;WT=1;HET=1;HOM=0;NC=0	GT:GQ:SDP:DP:RD:AD:FREQ:PVAL:RBQ:ABQ:RDF:RDR:ADF:ADR	0/0:595:341:341:318:0:0%:1E0:39:0:173:145:0:0	0/1:255:377:377:179:175:49.3%:4.9529E-66:41:41:117:62:108:67
ST4.03ch12_RaGOO	277139	.	C	T	.	PASS	ADP=388;WT=0;HET=1;HOM=1;NC=0	GT:GQ:SDP:DP:RD:AD:FREQ:PVAL:RBQ:ABQ:RDF:RDR:ADF:ADR	1/1:255:368:368:2:343:99.42%:3.8488E-202:36:39:2:0:217:126	0/1:255:408:408:220:165:42.75%:3.1815E-60:40:39:144:76:96:69
ST4.03ch12_RaGOO	277157	.	A	G	.	PASS	ADP=387;WT=1;HET=1;HOM=0;NC=0	GT:GQ:SDP:DP:RD:AD:FREQ:PVAL:RBQ:ABQ:RDF:RDR:ADF:ADR	0/0:617:353:353:330:0:0%:1E0:40:0:224:106:0:0	0/1:255:421:421:173:226:56.64%:1.4044E-88:40:39:108:65:156:70
ST4.03ch12_RaGOO	277208	.	A	G	.	PASS	ADP=379;WT=1;HET=1;HOM=0;NC=0	GT:GQ:SDP:DP:RD:AD:FREQ:PVAL:RBQ:ABQ:RDF:RDR:ADF:ADR	0/0:584:334:334:311:0:0%:1E0:41:0:166:145:0:0	0/1:255:425:425:164:238:59.2%:1.1248E-94:42:42:98:66:148:90
ST4.03ch12_RaGOO	277443	.	T	C	.	PASS	ADP=376;WT=1;HET=1;HOM=0;NC=0	GT:GQ:SDP:DP:RD:AD:FREQ:PVAL:RBQ:ABQ:RDF:RDR:ADF:ADR	0/0:595:340:340:317:0:0%:1E0:37:0:178:139:0:0	0/1:255:412:412:192:198:50.77%:3.6556E-75:38:39:103:89:103:95
ST4.03ch12_RaGOO	278201	.	C	T	.	PASS	ADP=530;WT=1;HET=1;HOM=0;NC=0	GT:GQ:SDP:DP:RD:AD:FREQ:PVAL:RBQ:ABQ:RDF:RDR:ADF:ADR	0/0:891:499:499:476:0:0%:1E0:37:0:256:220:0:0	0/1:255:561:561:265:274:50.83%:8.3073E-104:37:37:140:125:135:139
ST4.03ch12_RaGOO	278562	.	A	T	.	PASS	ADP=426;WT=1;HET=1;HOM=0;NC=0	GT:GQ:SDP:DP:RD:AD:FREQ:PVAL:RBQ:ABQ:RDF:RDR:ADF:ADR	0/0:692:393:393:370:0:0%:1E0:41:0:175:195:0:0	0/1:255:459:459:215:222:50.8%:3.2725E-84:41:41:90:125:115:107
ST4.03ch12_RaGOO	281999	.	G	T	.	PASS	ADP=64;WT=0;HET=1;HOM=1;NC=0	GT:GQ:SDP:DP:RD:AD:FREQ:PVAL:RBQ:ABQ:RDF:RDR:ADF:ADR	1/1:255:69:69:0:46:100%:2.4343E-27:0:36:0:0:46:0	0/1:80:60:60:17:21:55.26%:9.9016E-9:37:37:17:0:21:0
ST4.03ch12_RaGOO	282023	.	C	G	.	PASS	ADP=92;WT=1;HET=1;HOM=0;NC=0	GT:GQ:SDP:DP:RD:AD:FREQ:PVAL:RBQ:ABQ:RDF:RDR:ADF:ADR	0/0:141:99:99:76:0:0%:1E0:40:0:76:0:0:0	0/1:96:86:86:37:27:42.19%:2.2534E-10:45:37:37:0:26:1
ST4.03ch12_RaGOO	282113	.	T	C	.	PASS	ADP=83;WT=0;HET=1;HOM=1;NC=0	GT:GQ:SDP:DP:RD:AD:FREQ:PVAL:RBQ:ABQ:RDF:RDR:ADF:ADR	1/1:255:84:84:0:61:100%:2.609E-36:0:47:0:0:42:19	0/1:116:82:82:29:31:51.67%:2.3224E-12:39:42:17:12:15:16
ST4.03ch12_RaGOO	282780	.	C	T	.	PASS	ADP=101;WT=1;HET=1;HOM=0;NC=0	GT:GQ:SDP:DP:RD:AD:FREQ:PVAL:RBQ:ABQ:RDF:RDR:ADF:ADR	0/0:138:102:102:73:0:0%:1E0:36:0:42:31:0:0	0/1:151:100:100:36:40:52.63%:7.6319E-16:37:36:22:14:25:15
ST4.03ch12_RaGOO	283215	.	G	A	.	PASS	ADP=134;WT=1;HET=1;HOM=0;NC=0	GT:GQ:SDP:DP:RD:AD:FREQ:PVAL:RBQ:ABQ:RDF:RDR:ADF:ADR	0/0:224:148:148:119:0:0%:1E0:36:0:67:52:0:0	0/1:160:120:120:52:44:45.83%:8.8535E-17:39:36:33:19:26:18
ST4.03ch12_RaGOO	283224	.	C	T	.	PASS	ADP=130;WT=0;HET=1;HOM=1;NC=0	GT:GQ:SDP:DP:RD:AD:FREQ:PVAL:RBQ:ABQ:RDF:RDR:ADF:ADR	1/1:255:141:141:0:112:100%:6.9655E-67:0:37:0:0:61:51	0/1:188:120:120:46:50:52.08%:1.3683E-19:37:39:26:20:30:20
ST4.03ch12_RaGOO	283379	.	C	T	.	PASS	ADP=89;WT=0;HET=1;HOM=1;NC=0	GT:GQ:SDP:DP:RD:AD:FREQ:PVAL:RBQ:ABQ:RDF:RDR:ADF:ADR	1/1:255:95:95:0:66:100%:2.6498E-39:0:36:0:0:28:38	0/1:126:84:84:27:33:55%:2.4078E-13:37:38:11:16:14:19
ST4.03ch12_RaGOO	283560	.	C	T	.	PASS	ADP=130;WT=0;HET=1;HOM=1;NC=0	GT:GQ:SDP:DP:RD:AD:FREQ:PVAL:RBQ:ABQ:RDF:RDR:ADF:ADR	1/1:255:151:151:0:76:100%:2.711E-45:0:37:0:0:38:38	0/1:117:110:110:27:31:53.45%:1.7922E-12:41:39:17:10:14:17
ST4.03ch12_RaGOO	284834	.	G	A	.	PASS	ADP=115;WT=1;HET=1;HOM=0;NC=0	GT:GQ:SDP:DP:RD:AD:FREQ:PVAL:RBQ:ABQ:RDF:RDR:ADF:ADR	0/0:164:118:118:88:0:0%:1E0:42:0:55:33:0:0	0/1:164:112:112:44:44:50%:3.9427E-17:40:38:23:21:28:16
ST4.03ch12_RaGOO	284883	.	C	T	.	PASS	ADP=132;WT=1;HET=1;HOM=0;NC=0	GT:GQ:SDP:DP:RD:AD:FREQ:PVAL:RBQ:ABQ:RDF:RDR:ADF:ADR	0/0:209:142:142:112:0:0%:1E0:40:0:61:51:0:0	0/1:154:123:123:56:43:43.43%:3.1724E-16:39:47:38:18:26:17
ST4.03ch12_RaGOO	288023	.	T	C	.	PASS	ADP=130;WT=0;HET=1;HOM=1;NC=0	GT:GQ:SDP:DP:RD:AD:FREQ:PVAL:RBQ:ABQ:RDF:RDR:ADF:ADR	1/1:255:123:123:0:92:100%:6.9429E-55:0:39:0:0:47:45	0/1:239:138:138:49:62:55.86%:1.2195E-24:38:39:23:26:31:31
ST4.03ch12_RaGOO	288354	.	G	C	.	PASS	ADP=143;WT=0;HET=1;HOM=1;NC=0	GT:GQ:SDP:DP:RD:AD:FREQ:PVAL:RBQ:ABQ:RDF:RDR:ADF:ADR	1/1:255:141:141:0:72:100%:6.7558E-43:0:38:0:0:23:49	0/1:174:146:146:49:47:48.96%:3.6959E-18:38:36:11:38:14:33
ST4.03ch12_RaGOO	295100	.	A	G	.	PASS	ADP=192;WT=0;HET=1;HOM=1;NC=0	GT:GQ:SDP:DP:RD:AD:FREQ:PVAL:RBQ:ABQ:RDF:RDR:ADF:ADR	1/1:255:169:169:0:138:100%:1.7164E-82:0:37:0:0:58:80	0/1:255:215:215:95:92:49.2%:5.6559E-35:36:36:37:58:39:53
ST4.03ch12_RaGOO	305732	.	C	T	.	PASS	ADP=123;WT=1;HET=1;HOM=0;NC=0	GT:GQ:SDP:DP:RD:AD:FREQ:PVAL:RBQ:ABQ:RDF:RDR:ADF:ADR	0/0:202:138:138:107:0:0%:1E0:37:0:43:64:0:0	0/1:189:109:109:32:48:60%:1.1391E-19:37:36:9:23:15:33
ST4.03ch12_RaGOO	308360	.	A	G	.	PASS	ADP=116;WT=1;HET=1;HOM=0;NC=0	GT:GQ:SDP:DP:RD:AD:FREQ:PVAL:RBQ:ABQ:RDF:RDR:ADF:ADR	0/0:202:138:138:107:0:0%:1E0:36:0:47:60:0:0	0/1:152:95:95:28:39:58.21%:6.2003E-16:35:36:9:19:13:26
ST4.03ch12_RaGOO	317334	.	T	C	.	PASS	ADP=561;WT=1;HET=1;HOM=0;NC=0	GT:GQ:SDP:DP:RD:AD:FREQ:PVAL:RBQ:ABQ:RDF:RDR:ADF:ADR	0/0:947:534:534:505:0:0%:1E0:38:0:270:235:0:0	0/1:255:589:589:317:244:43.49%:5.0031E-89:38:38:185:132:148:96
ST4.03ch12_RaGOO	322147	.	A	G	.	PASS	ADP=93;WT=1;HET=1;HOM=0;NC=0	GT:GQ:SDP:DP:RD:AD:FREQ:PVAL:RBQ:ABQ:RDF:RDR:ADF:ADR	0/0:123:94:94:65:0:0%:1E0:41:0:55:10:0:0	0/1:95:93:93:39:27:40.91%:2.5807E-10:39:45:30:9:26:1
ST4.03ch12_RaGOO	322293	.	G	A	.	PASS	ADP=93;WT=0;HET=1;HOM=1;NC=0	GT:GQ:SDP:DP:RD:AD:FREQ:PVAL:RBQ:ABQ:RDF:RDR:ADF:ADR	1/1:255:83:83:0:54:100%:4.0229E-32:0:41:0:0:24:30	0/1:161:103:103:34:42:55.26%:7.7351E-17:51:40:17:17:18:24
ST4.03ch12_RaGOO	322357	.	A	C	.	PASS	ADP=90;WT=1;HET=1;HOM=0;NC=0	GT:GQ:SDP:DP:RD:AD:FREQ:PVAL:RBQ:ABQ:RDF:RDR:ADF:ADR	0/0:115:90:90:61:0:0%:1E0:36:0:19:42:0:0	0/1:92:90:90:37:26:41.27%:5.6671E-10:43:38:11:26:5:21
ST4.03ch12_RaGOO	323189	.	T	A	.	PASS	ADP=96;WT=1;HET=1;HOM=0;NC=0	GT:GQ:SDP:DP:RD:AD:FREQ:PVAL:RBQ:ABQ:RDF:RDR:ADF:ADR	0/0:130:98:98:69:0:0%:1E0:40:0:36:33:0:0	0/1:113:94:94:36:31:46.27%:4.8717E-12:39:39:20:16:24:7
ST4.03ch12_RaGOO	323363	.	T	C	.	PASS	ADP=95;WT=1;HET=1;HOM=0;NC=0	GT:GQ:SDP:DP:RD:AD:FREQ:PVAL:RBQ:ABQ:RDF:RDR:ADF:ADR	0/0:115:91:91:62:0:0%:1E0:38:0:31:31:0:0	0/1:128:100:100:38:35:47.95%:1.2823E-13:42:39:25:13:20:15
ST4.03ch12_RaGOO	324415	.	A	G	.	PASS	ADP=85;WT=1;HET=1;HOM=0;NC=0	GT:GQ:SDP:DP:RD:AD:FREQ:PVAL:RBQ:ABQ:RDF:RDR:ADF:ADR	0/0:101:91:91:61:1:1.61%:5E-1:35:37:30:31:1:0	0/1:78:80:80:31:22:41.51%:1.5031E-8:35:35:19:12:10:12
ST4.03ch12_RaGOO	325546	.	T	A	.	PASS	ADP=84;WT=1;HET=1;HOM=0;NC=0	GT:GQ:SDP:DP:RD:AD:FREQ:PVAL:RBQ:ABQ:RDF:RDR:ADF:ADR	0/0:100:83:83:54:0:0%:1E0:36:0:28:26:0:0	0/1:89:85:85:33:25:43.1%:1.0786E-9:37:37:11:22:12:13
ST4.03ch12_RaGOO	337438	.	T	C	.	PASS	ADP=145;WT=1;HET=1;HOM=0;NC=0	GT:GQ:SDP:DP:RD:AD:FREQ:PVAL:RBQ:ABQ:RDF:RDR:ADF:ADR	0/0:205:139:139:110:0:0%:1E0:42:0:110:0:0:0	0/1:181:151:151:73:51:41.13%:6.4929E-19:43:42:73:0:48:3
ST4.03ch12_RaGOO	337520	.	C	T	.	PASS	ADP=203;WT=1;HET=1;HOM=0;NC=0	GT:GQ:SDP:DP:RD:AD:FREQ:PVAL:RBQ:ABQ:RDF:RDR:ADF:ADR	0/0:325:203:203:174:0:0%:1E0:39:0:116:58:0:0	0/1:255:204:204:100:77:43.5%:1.5192E-28:42:39:60:40:44:33
ST4.03ch12_RaGOO	337672	.	C	T	.	PASS	ADP=252;WT=1;HET=1;HOM=0;NC=0	GT:GQ:SDP:DP:RD:AD:FREQ:PVAL:RBQ:ABQ:RDF:RDR:ADF:ADR	0/0:388:237:237:208:0:0%:1E0:40:0:109:99:0:0	0/1:255:268:268:132:108:45%:4.5236E-40:40:40:82:50:66:42
ST4.03ch12_RaGOO	348969	.	T	C	.	PASS	ADP=250;WT=1;HET=0;HOM=1;NC=0	GT:GQ:SDP:DP:RD:AD:FREQ:PVAL:RBQ:ABQ:RDF:RDR:ADF:ADR	1/1:52:217:217:0:10:100%:5.4125E-6:0:37:0:0:5:5	0/0:1:283:283:3:4:57.14%:3.4965E-2:37:37:0:3:1:3
ST4.03ch12_RaGOO	351657	.	G	C	.	PASS	ADP=252;WT=1;HET=1;HOM=0;NC=0	GT:GQ:SDP:DP:RD:AD:FREQ:PVAL:RBQ:ABQ:RDF:RDR:ADF:ADR	0/0:355:219:219:189:0:0%:1E0:36:0:93:96:0:0	0/1:255:285:285:138:121:46.72%:3.2899E-45:38:36:54:84:53:68
ST4.03ch12_RaGOO	352751	.	T	C	.	PASS	ADP=345;WT=1;HET=1;HOM=0;NC=0	GT:GQ:SDP:DP:RD:AD:FREQ:PVAL:RBQ:ABQ:RDF:RDR:ADF:ADR	0/0:509:306:306:271:0:0%:1E0:37:0:131:140:0:0	0/1:255:385:385:188:168:47.19%:1.1342E-62:37:37:87:101:91:77
ST4.03ch12_RaGOO	352790	.	C	T	.	PASS	ADP=367;WT=0;HET=1;HOM=1;NC=0	GT:GQ:SDP:DP:RD:AD:FREQ:PVAL:RBQ:ABQ:RDF:RDR:ADF:ADR	1/1:255:307:307:0:272:100%:5.0786E-163:0:36:0:0:126:146	0/1:255:427:427:206:192:48.24%:6.2998E-72:36:37:95:111:96:96
ST4.03ch12_RaGOO	353088	.	A	G	.	PASS	ADP=308;WT=0;HET=1;HOM=1;NC=0	GT:GQ:SDP:DP:RD:AD:FREQ:PVAL:RBQ:ABQ:RDF:RDR:ADF:ADR	1/1:255:296:296:2:251:98.82%:4.3603E-147:37:37:1:1:120:131	0/1:255:320:320:144:145:50.17%:4.883E-55:37:39:67:77:58:87
ST4.03ch12_RaGOO	353153	.	A	G	.	PASS	ADP=284;WT=1;HET=1;HOM=0;NC=0	GT:GQ:SDP:DP:RD:AD:FREQ:PVAL:RBQ:ABQ:RDF:RDR:ADF:ADR	0/0:59:288:288:31:0:0%:1E0:37:0:18:13:0:0	0/1:56:280:280:13:15:53.57%:2.3037E-6:43:39:10:3:11:4
ST4.03ch12_RaGOO	353477	.	T	A	.	PASS	ADP=283;WT=0;HET=1;HOM=1;NC=0	GT:GQ:SDP:DP:RD:AD:FREQ:PVAL:RBQ:ABQ:RDF:RDR:ADF:ADR	1/1:152:284:284:0:27:100%:5.1363E-16:0:42:0:0:17:10	0/1:55:282:282:15:15:50%:2.9161E-6:39:39:10:5:13:2
ST4.03ch12_RaGOO	353499	.	C	T	.	PASS	ADP=281;WT=0;HET=1;HOM=1;NC=0	GT:GQ:SDP:DP:RD:AD:FREQ:PVAL:RBQ:ABQ:RDF:RDR:ADF:ADR	1/1:141:282:282:0:25:100%:7.9107E-15:0:43:0:0:15:10	0/1:56:280:280:13:15:53.57%:2.3037E-6:47:37:10:3:11:4
ST4.03ch12_RaGOO	353694	.	T	C	.	PASS	ADP=284;WT=0;HET=1;HOM=1;NC=0	GT:GQ:SDP:DP:RD:AD:FREQ:PVAL:RBQ:ABQ:RDF:RDR:ADF:ADR	1/1:76:271:271:0:14:100%:2.4927E-8:0:38:0:0:10:4	0/1:105:298:298:19:27:58.7%:2.9994E-11:40:39:14:5:15:12
ST4.03ch12_RaGOO	353983	.	A	C	.	PASS	ADP=416;WT=1;HET=1;HOM=0;NC=0	GT:GQ:SDP:DP:RD:AD:FREQ:PVAL:RBQ:ABQ:RDF:RDR:ADF:ADR	0/0:627:392:392:354:2:0.56%:2.4965E-1:37:37:155:199:1:1	0/1:255:441:441:202:213:51.33%:4.6988E-81:37:37:92:110:86:127
ST4.03ch12_RaGOO	354037	.	T	G	.	PASS	ADP=341;WT=0;HET=1;HOM=1;NC=0	GT:GQ:SDP:DP:RD:AD:FREQ:PVAL:RBQ:ABQ:RDF:RDR:ADF:ADR	1/1:255:319:319:2:281:99.29%:4.9982E-165:37:36:1:1:87:194	0/1:255:363:363:169:168:49.85%:1.4769E-63:36:36:40:129:62:106
ST4.03ch12_RaGOO	357740	.	A	G	.	PASS	ADP=213;WT=1;HET=1;HOM=0;NC=0	GT:GQ:SDP:DP:RD:AD:FREQ:PVAL:RBQ:ABQ:RDF:RDR:ADF:ADR	0/0:292:203:203:165:1:0.6%:5E-1:36:37:82:83:1:0	0/1:255:223:223:96:101:51.27%:9.3354E-39:36:36:43:53:55:46
ST4.03ch12_RaGOO	357838	.	T	G	.	PASS	ADP=353;WT=1;HET=1;HOM=0;NC=0	GT:GQ:SDP:DP:RD:AD:FREQ:PVAL:RBQ:ABQ:RDF:RDR:ADF:ADR	0/0:588:350:350:313:0:0%:1E0:36:0:241:72:0:0	0/1:255:357:357:169:162:48.94%:5.1543E-61:36:36:130:39:114:48
ST4.03ch12_RaGOO	370551	.	A	G	.	PASS	ADP=51;WT=1;HET=1;HOM=0;NC=0	GT:GQ:SDP:DP:RD:AD:FREQ:PVAL:RBQ:ABQ:RDF:RDR:ADF:ADR	0/0:37:50:50:19:0:0%:1E0:43:0:19:0:0:0	0/1:51:53:53:15:14:48.28%:7.6466E-6:37:39:15:0:14:0
ST4.03ch12_RaGOO	370564	.	T	C	.	PASS	ADP=101;WT=1;HET=1;HOM=0;NC=0	GT:GQ:SDP:DP:RD:AD:FREQ:PVAL:RBQ:ABQ:RDF:RDR:ADF:ADR	0/0:126:99:99:68:0:0%:1E0:38:0:68:0:0:0	0/1:159:103:103:37:42:53.16%:1.19E-16:36:37:37:0:42:0
ST4.03ch12_RaGOO	370643	.	C	T	.	PASS	ADP=312;WT=1;HET=1;HOM=0;NC=0	GT:GQ:SDP:DP:RD:AD:FREQ:PVAL:RBQ:ABQ:RDF:RDR:ADF:ADR	0/0:498:296:296:265:0:0%:1E0:40:0:263:2:0:0	0/1:255:328:328:159:145:47.7%:2.5324E-54:41:40:157:2:143:2
ST4.03ch12_RaGOO	370893	.	C	T	.	PASS	ADP=455;WT=1;HET=1;HOM=0;NC=0	GT:GQ:SDP:DP:RD:AD:FREQ:PVAL:RBQ:ABQ:RDF:RDR:ADF:ADR	0/0:730:420:420:389:0:0%:1E0:39:0:174:215:0:0	0/1:255:491:491:279:188:40.26%:1.1738E-67:42:40:140:139:89:99
ST4.03ch12_RaGOO	370910	.	G	A	.	PASS	ADP=431;WT=1;HET=1;HOM=0;NC=0	GT:GQ:SDP:DP:RD:AD:FREQ:PVAL:RBQ:ABQ:RDF:RDR:ADF:ADR	0/0:672:400:400:368:1:0.27%:5E-1:39:26:159:209:0:1	0/1:255:462:462:261:177:40.41%:8.7457E-64:40:38:124:137:90:87
ST4.03ch12_RaGOO	371463	.	G	C	.	PASS	ADP=555;WT=1;HET=1;HOM=0;NC=0	GT:GQ:SDP:DP:RD:AD:FREQ:PVAL:RBQ:ABQ:RDF:RDR:ADF:ADR	0/0:887:504:504:473:0:0%:1E0:39:0:328:145:0:0	0/1:255:607:606:327:255:43.81%:3.6713E-93:40:37:205:122:165:90
ST4.03ch12_RaGOO	371737	.	T	C	.	PASS	ADP=282;WT=1;HET=1;HOM=0;NC=0	GT:GQ:SDP:DP:RD:AD:FREQ:PVAL:RBQ:ABQ:RDF:RDR:ADF:ADR	0/0:399:271:271:236:3:1.26%:1.2421E-1:41:37:140:96:3:0	0/1:255:293:293:136:132:49.25%:6.4621E-50:40:39:87:49:94:38
ST4.03ch12_RaGOO	371911	.	C	G	.	PASS	ADP=576;WT=1;HET=1;HOM=0;NC=0	GT:GQ:SDP:DP:RD:AD:FREQ:PVAL:RBQ:ABQ:RDF:RDR:ADF:ADR	0/0:891:507:507:475:0:0%:1E0:41:0:326:149:0:0	0/1:255:645:645:330:291:46.86%:6.7641E-108:42:44:231:99:185:106
ST4.03ch12_RaGOO	371924	.	T	C	.	PASS	ADP=579;WT=1;HET=1;HOM=0;NC=0	GT:GQ:SDP:DP:RD:AD:FREQ:PVAL:RBQ:ABQ:RDF:RDR:ADF:ADR	0/0:891:507:507:475:0:0%:1E0:43:0:331:144:0:0	0/1:255:652:652:326:302:48.09%:1.1233E-112:43:43:230:96:202:100
ST4.03ch12_RaGOO	372077	.	C	T	.	PASS	ADP=421;WT=0;HET=1;HOM=1;NC=0	GT:GQ:SDP:DP:RD:AD:FREQ:PVAL:RBQ:ABQ:RDF:RDR:ADF:ADR	1/1:255:380:380:0:348:100%:1.0061E-208:0:38:0:0:118:230	0/1:255:462:462:198:238:54.59%:3.7388E-92:42:40:79:119:75:163
ST4.03ch12_RaGOO	388014	.	A	C	.	PASS	ADP=53;WT=0;HET=1;HOM=1;NC=0	GT:GQ:SDP:DP:RD:AD:FREQ:PVAL:RBQ:ABQ:RDF:RDR:ADF:ADR	1/1:129:56:56:0:23:100%:1.2146E-13:0:38:0:0:14:9	0/1:35:50:50:14:10:41.67%:2.9985E-4:41:44:5:9:3:7
ST4.03ch12_RaGOO	388041	.	T	C	.	PASS	ADP=53;WT=1;HET=1;HOM=0;NC=0	GT:GQ:SDP:DP:RD:AD:FREQ:PVAL:RBQ:ABQ:RDF:RDR:ADF:ADR	0/0:40:55:55:22:0:0%:1E0:41:0:15:7:0:0	0/1:58:51:51:10:15:60%:1.4522E-6:37:37:2:8:3:12
ST4.03ch12_RaGOO	388045	.	G	A	.	PASS	ADP=53;WT=0;HET=1;HOM=1;NC=0	GT:GQ:SDP:DP:RD:AD:FREQ:PVAL:RBQ:ABQ:RDF:RDR:ADF:ADR	1/1:123:55:55:0:22:100%:4.7526E-13:0:39:0:0:15:7	0/1:34:51:51:15:10:40%:3.1821E-4:37:35:3:12:2:8
ST4.03ch12_RaGOO	390358	.	G	C	.	PASS	ADP=53;WT=0;HET=1;HOM=1;NC=0	GT:GQ:SDP:DP:RD:AD:FREQ:PVAL:RBQ:ABQ:RDF:RDR:ADF:ADR	1/1:105:53:53:0:19:100%:2.8292E-11:0:40:0:0:12:7	0/1:47:54:54:14:13:48.15%:1.81E-5:39:36:7:7:3:10
ST4.03ch12_RaGOO	397371	.	A	G	.	PASS	ADP=120;WT=0;HET=1;HOM=1;NC=0	GT:GQ:SDP:DP:RD:AD:FREQ:PVAL:RBQ:ABQ:RDF:RDR:ADF:ADR	1/1:255:154:154:0:121:100%:2.7616E-72:0:35:0:0:66:55	0/1:141:87:87:24:36:60%:6.6445E-15:36:37:8:16:18:18
ST4.03ch12_RaGOO	409875	.	C	T	.	PASS	ADP=68;WT=0;HET=1;HOM=1;NC=0	GT:GQ:SDP:DP:RD:AD:FREQ:PVAL:RBQ:ABQ:RDF:RDR:ADF:ADR	1/1:236:75:75:0:41:100%:2.3541E-24:0:37:0:0:17:24	0/1:80:62:62:16:21:56.76%:8.5014E-9:37:37:7:9:6:15
ST4.03ch12_RaGOO	431716	.	A	G	.	PASS	ADP=188;WT=1;HET=1;HOM=0;NC=0	GT:GQ:SDP:DP:RD:AD:FREQ:PVAL:RBQ:ABQ:RDF:RDR:ADF:ADR	0/0:291:188:188:156:0:0%:1E0:42:0:107:49:0:0	0/1:241:189:189:100:68:40.48%:6.3903E-25:41:41:54:46:50:18
ST4.03ch12_RaGOO	431737	.	C	A	.	PASS	ADP=203;WT=1;HET=1;HOM=0;NC=0	GT:GQ:SDP:DP:RD:AD:FREQ:PVAL:RBQ:ABQ:RDF:RDR:ADF:ADR	0/0:295:189:189:157:0:0%:1E0:40:0:85:72:0:0	0/1:255:218:218:106:91:46.19%:4.5337E-34:38:38:45:61:51:40
ST4.03ch12_RaGOO	434097	.	T	C	.	PASS	ADP=174;WT=1;HET=1;HOM=0;NC=0	GT:GQ:SDP:DP:RD:AD:FREQ:PVAL:RBQ:ABQ:RDF:RDR:ADF:ADR	0/0:247:163:163:131:0:0%:1E0:40:0:87:44:0:0	0/1:255:186:186:73:93:56.02%:1.1001E-36:44:40:61:12:57:36
ST4.03ch12_RaGOO	434258	.	C	T	.	PASS	ADP=173;WT=1;HET=1;HOM=0;NC=0	GT:GQ:SDP:DP:RD:AD:FREQ:PVAL:RBQ:ABQ:RDF:RDR:ADF:ADR	0/0:235:157:157:125:0:0%:1E0:38:0:51:74:0:0	0/1:255:190:190:81:89:52.35%:1.9915E-34:43:41:40:41:43:46
ST4.03ch12_RaGOO	436010	.	C	A	.	PASS	ADP=121;WT=1;HET=1;HOM=0;NC=0	GT:GQ:SDP:DP:RD:AD:FREQ:PVAL:RBQ:ABQ:RDF:RDR:ADF:ADR	0/0:160:117:117:85:0:0%:1E0:39:0:64:21:0:0	0/1:193:125:125:54:52:49.06%:4.9457E-20:42:38:42:12:40:12
ST4.03ch12_RaGOO	436122	.	G	T	.	PASS	ADP=169;WT=1;HET=1;HOM=0;NC=0	GT:GQ:SDP:DP:RD:AD:FREQ:PVAL:RBQ:ABQ:RDF:RDR:ADF:ADR	0/0:235:157:157:125:0:0%:1E0:36:0:69:56:0:0	0/1:255:182:182:77:86:52.76%:2.3157E-33:36:37:41:36:46:40
ST4.03ch12_RaGOO	436299	.	C	A	.	PASS	ADP=145;WT=1;HET=0;HOM=1;NC=0	GT:GQ:SDP:DP:RD:AD:FREQ:PVAL:RBQ:ABQ:RDF:RDR:ADF:ADR	1/1:52:142:142:0:10:100%:5.4125E-6:0:35:0:0:8:2	0/0:3:149:149:6:4:40%:4.3344E-2:49:37:4:2:1:3
ST4.03ch12_RaGOO	437587	.	C	T	.	PASS	ADP=151;WT=1;HET=1;HOM=0;NC=0	GT:GQ:SDP:DP:RD:AD:FREQ:PVAL:RBQ:ABQ:RDF:RDR:ADF:ADR	0/0:209:144:144:112:0:0%:1E0:37:0:34:78:0:0	0/1:239:158:158:73:65:47.1%:1.2394E-24:36:36:31:42:21:44
ST4.03ch12_RaGOO	438349	.	G	A	.	PASS	ADP=143;WT=1;HET=1;HOM=0;NC=0	GT:GQ:SDP:DP:RD:AD:FREQ:PVAL:RBQ:ABQ:RDF:RDR:ADF:ADR	0/0:190:133:133:101:0:0%:1E0:40:0:68:33:0:0	0/1:217:154:154:75:60:44.44%:1.7226E-22:44:43:56:19:39:21
ST4.03ch12_RaGOO	438398	.	G	A	.	PASS	ADP=153;WT=1;HET=1;HOM=0;NC=0	GT:GQ:SDP:DP:RD:AD:FREQ:PVAL:RBQ:ABQ:RDF:RDR:ADF:ADR	0/0:212:146:146:114:0:0%:1E0:37:0:50:64:0:0	0/1:219:161:161:81:61:42.96%:1.0876E-22:40:40:42:39:30:31
ST4.03ch12_RaGOO	438875	.	C	T	.	PASS	ADP=119;WT=0;HET=1;HOM=1;NC=0	GT:GQ:SDP:DP:RD:AD:FREQ:PVAL:RBQ:ABQ:RDF:RDR:ADF:ADR	1/1:255:115:115:0:83:100%:1.729E-49:0:36:0:0:24:59	0/1:188:124:124:54:51:48.57%:1.3044E-19:36:36:23:31:14:37
ST4.03ch12_RaGOO	439126	.	A	G	.	PASS	ADP=98;WT=1;HET=1;HOM=0;NC=0	GT:GQ:SDP:DP:RD:AD:FREQ:PVAL:RBQ:ABQ:RDF:RDR:ADF:ADR	0/0:119:95:95:63:0:0%:1E0:41:0:29:34:0:0	0/1:161:102:102:40:43:51.81%:6.5235E-17:39:42:26:14:21:22
ST4.03ch12_RaGOO	439164	.	A	C	.	PASS	ADP=90;WT=1;HET=1;HOM=0;NC=0	GT:GQ:SDP:DP:RD:AD:FREQ:PVAL:RBQ:ABQ:RDF:RDR:ADF:ADR	0/0:113:99:99:66:1:1.49%:5E-1:39:37:36:30:0:1	0/1:129:82:82:29:34:53.97%:1.1758E-13:38:42:16:13:17:17
ST4.03ch12_RaGOO	439190	.	A	G	.	PASS	ADP=88;WT=0;HET=1;HOM=1;NC=0	GT:GQ:SDP:DP:RD:AD:FREQ:PVAL:RBQ:ABQ:RDF:RDR:ADF:ADR	1/1:255:97:97:0:65:100%:1.0519E-38:0:38:0:0:37:28	0/1:106:79:79:31:29:48.33%:2.0452E-11:47:39:14:17:15:14
ST4.03ch12_RaGOO	439252	.	C	G	.	PASS	ADP=84;WT=0;HET=1;HOM=1;NC=0	GT:GQ:SDP:DP:RD:AD:FREQ:PVAL:RBQ:ABQ:RDF:RDR:ADF:ADR	1/1:255:89:89:0:57:100%:6.4572E-34:0:43:0:0:37:20	0/1:102:79:79:32:28:46.67%:5.88E-11:38:42:10:22:13:15
ST4.03ch12_RaGOO	439272	.	T	C	.	PASS	ADP=81;WT=0;HET=1;HOM=1;NC=0	GT:GQ:SDP:DP:RD:AD:FREQ:PVAL:RBQ:ABQ:RDF:RDR:ADF:ADR	1/1:255:89:89:0:57:100%:6.4572E-34:0:44:0:0:40:17	0/1:109:74:74:26:29:52.73%:1.1491E-11:36:38:10:16:9:20
ST4.03ch12_RaGOO	439290	.	T	G	.	PASS	ADP=83;WT=1;HET=1;HOM=0;NC=0	GT:GQ:SDP:DP:RD:AD:FREQ:PVAL:RBQ:ABQ:RDF:RDR:ADF:ADR	0/0:119:95:95:63:0:0%:1E0:49:0:48:15:0:0	0/1:96:72:72:27:26:49.06%:2.4512E-10:45:37:10:17:10:16
ST4.03ch12_RaGOO	439302	.	A	G	.	PASS	ADP=83;WT=1;HET=1;HOM=0;NC=0	GT:GQ:SDP:DP:RD:AD:FREQ:PVAL:RBQ:ABQ:RDF:RDR:ADF:ADR	0/0:115:93:93:61:0:0%:1E0:48:0:40:21:0:0	0/1:100:73:73:27:27:50%:9.2779E-11:43:36:10:17:12:15
ST4.03ch12_RaGOO	439374	.	G	A	.	PASS	ADP=82;WT=0;HET=1;HOM=1;NC=0	GT:GQ:SDP:DP:RD:AD:FREQ:PVAL:RBQ:ABQ:RDF:RDR:ADF:ADR	1/1:255:93:93:0:61:100%:2.609E-36:0:38:0:0:26:35	0/1:86:72:72:29:24:45.28%:2.005E-9:41:39:24:5:9:15
ST4.03ch12_RaGOO	439397	.	A	G	.	PASS	ADP=79;WT=1;HET=1;HOM=0;NC=0	GT:GQ:SDP:DP:RD:AD:FREQ:PVAL:RBQ:ABQ:RDF:RDR:ADF:ADR	0/0:111:92:92:60:0:0%:1E0:42:0:29:31:0:0	0/1:103:67:67:21:27:56.25%:4.1928E-11:42:36:9:12:20:7
ST4.03ch12_RaGOO	439412	.	A	G	.	PASS	ADP=75;WT=0;HET=1;HOM=1;NC=0	GT:GQ:SDP:DP:RD:AD:FREQ:PVAL:RBQ:ABQ:RDF:RDR:ADF:ADR	1/1:255:86:86:0:54:100%:4.0229E-32:0:41:0:0:26:28	0/1:67:65:65:27:19:41.3%:1.8161E-7:37:42:20:7:9:10
ST4.03ch12_RaGOO	439549	.	C	T	.	PASS	ADP=93;WT=0;HET=1;HOM=1;NC=0	GT:GQ:SDP:DP:RD:AD:FREQ:PVAL:RBQ:ABQ:RDF:RDR:ADF:ADR	1/1:255:94:94:0:62:100%:6.5755E-37:0:39:0:0:39:23	0/1:106:93:93:44:30:40.54%:2.2803E-11:41:43:25:19:24:6
ST4.03ch12_RaGOO	439618	.	A	G	.	PASS	ADP=106;WT=0;HET=1;HOM=1;NC=0	GT:GQ:SDP:DP:RD:AD:FREQ:PVAL:RBQ:ABQ:RDF:RDR:ADF:ADR	1/1:255:99:99:0:67:100%:6.6743E-40:0:38:0:0:40:27	0/1:156:113:113:51:43:45.74%:2.0929E-16:41:38:35:16:23:20
ST4.03ch12_RaGOO	441295	.	A	G	.	PASS	ADP=95;WT=1;HET=1;HOM=0;NC=0	GT:GQ:SDP:DP:RD:AD:FREQ:PVAL:RBQ:ABQ:RDF:RDR:ADF:ADR	0/0:96:83:83:52:0:0%:1E0:36:0:11:41:0:0	0/1:204:107:107:36:52:59.09%:3.7947E-21:36:37:8:28:11:41
ST4.03ch12_RaGOO	451372	.	C	T	.	PASS	ADP=85;WT=1;HET=1;HOM=0;NC=0	GT:GQ:SDP:DP:RD:AD:FREQ:PVAL:RBQ:ABQ:RDF:RDR:ADF:ADR	0/0:126:100:100:68:0:0%:1E0:38:0:28:40:0:0	0/1:103:70:70:22:27:55.1%:4.8824E-11:36:42:11:11:17:10
ST4.03ch12_RaGOO	451410	.	C	T	.	PASS	ADP=80;WT=0;HET=1;HOM=1;NC=0	GT:GQ:SDP:DP:RD:AD:FREQ:PVAL:RBQ:ABQ:RDF:RDR:ADF:ADR	1/1:255:89:89:0:57:100%:6.4572E-34:0:37:0:0:29:28	0/1:83:71:71:27:23:46%:4.3451E-9:47:37:18:9:16:7
ST4.03ch12_RaGOO	451483	.	C	A	.	PASS	ADP=69;WT=0;HET=1;HOM=1;NC=0	GT:GQ:SDP:DP:RD:AD:FREQ:PVAL:RBQ:ABQ:RDF:RDR:ADF:ADR	1/1:236:73:73:0:41:100%:2.3541E-24:0:44:0:0:27:14	0/1:85:66:66:22:23:51.11%:2.6125E-9:38:38:8:14:15:8
ST4.03ch12_RaGOO	451502	.	T	G	.	PASS	ADP=70;WT=1;HET=1;HOM=0;NC=0	GT:GQ:SDP:DP:RD:AD:FREQ:PVAL:RBQ:ABQ:RDF:RDR:ADF:ADR	0/0:85:78:78:46:0:0%:1E0:39:0:20:26:0:0	0/1:77:63:63:21:21:50%:1.6451E-8:43:39:12:9:8:13
ST4.03ch12_RaGOO	451543	.	G	C	.	PASS	ADP=61;WT=0;HET=1;HOM=1;NC=0	GT:GQ:SDP:DP:RD:AD:FREQ:PVAL:RBQ:ABQ:RDF:RDR:ADF:ADR	1/1:200:67:67:0:35:100%:8.9137E-21:0:24:0:0:13:22	0/1:71:57:56:16:19:54.29%:6.3952E-8:41:23:7:9:4:15
ST4.03ch12_RaGOO	525564	.	G	A	.	PASS	ADP=146;WT=0;HET=1;HOM=1;NC=0	GT:GQ:SDP:DP:RD:AD:FREQ:PVAL:RBQ:ABQ:RDF:RDR:ADF:ADR	1/1:255:147:147:0:114:100%:4.392E-68:0:36:0:0:66:48	0/1:236:146:146:61:63:50.81%:2.3555E-24:38:37:47:14:36:27
ST4.03ch12_RaGOO	564401	.	A	G	.	PASS	ADP=698;WT=1;HET=1;HOM=0;NC=0	GT:GQ:SDP:DP:RD:AD:FREQ:PVAL:RBQ:ABQ:RDF:RDR:ADF:ADR	0/0:1034:600:600:551:0:0%:1E0:36:0:543:8:0:0	0/1:255:796:796:393:373:48.69%:1.8346E-139:36:36:391:2:358:15
ST4.03ch12_RaGOO	565187	.	G	T	.	PASS	ADP=850;WT=1;HET=1;HOM=0;NC=0	GT:GQ:SDP:DP:RD:AD:FREQ:PVAL:RBQ:ABQ:RDF:RDR:ADF:ADR	0/0:351:611:611:197:1:0.51%:5E-1:36:37:86:111:0:1	0/1:255:1090:1090:128:182:58.71%:2.5034E-72:37:36:47:81:86:96
ST4.03ch12_RaGOO	579848	.	A	C	.	PASS	ADP=143;WT=1;HET=1;HOM=0;NC=0	GT:GQ:SDP:DP:RD:AD:FREQ:PVAL:RBQ:ABQ:RDF:RDR:ADF:ADR	0/0:179:124:124:96:0:0%:1E0:43:0:94:2:0:0	0/1:212:163:163:77:59:43.38%:5.1747E-22:45:43:76:1:57:2
ST4.03ch12_RaGOO	607160	.	C	T	.	PASS	ADP=111;WT=1;HET=1;HOM=0;NC=0	GT:GQ:SDP:DP:RD:AD:FREQ:PVAL:RBQ:ABQ:RDF:RDR:ADF:ADR	0/0:149:109:109:86:1:1.15%:5E-1:39:74:56:30:1:0	0/1:180:114:114:45:48:51.61%:8.7243E-19:39:37:31:14:33:15
ST4.03ch12_RaGOO	613512	.	G	C	.	PASS	ADP=97;WT=0;HET=1;HOM=1;NC=0	GT:GQ:SDP:DP:RD:AD:FREQ:PVAL:RBQ:ABQ:RDF:RDR:ADF:ADR	1/1:255:84:84:0:67:100%:6.6743E-40:0:37:0:0:5:62	0/1:163:110:110:55:45:45%:4.4637E-17:38:41:4:51:9:36
ST4.03ch12_RaGOO	635327	.	A	G	.	PASS	ADP=692;WT=0;HET=1;HOM=1;NC=0	GT:GQ:SDP:DP:RD:AD:FREQ:PVAL:RBQ:ABQ:RDF:RDR:ADF:ADR	1/1:255:623:623:1:606:99.84%:0E0:37:37:1:0:364:242	0/1:255:762:762:320:432:57.45%:1.4718E-169:37:38:210:110:257:175
ST4.03ch12_RaGOO	635358	.	A	G	.	PASS	ADP=673;WT=1;HET=1;HOM=0;NC=0	GT:GQ:SDP:DP:RD:AD:FREQ:PVAL:RBQ:ABQ:RDF:RDR:ADF:ADR	0/0:1157:645:645:628:1:0.16%:5E-1:36:37:323:305:1:0	0/1:255:702:701:414:277:40.09%:2.7354E-99:36:36:219:195:157:120
ST4.03ch12_RaGOO	636922	.	T	C	.	PASS	ADP=534;WT=0;HET=1;HOM=1;NC=0	GT:GQ:SDP:DP:RD:AD:FREQ:PVAL:RBQ:ABQ:RDF:RDR:ADF:ADR	1/1:255:495:495:0:481:100%:9.9748E-289:0:36:0:0:59:422	0/1:255:573:573:251:312:55.42%:3.4598E-121:36:36:29:222:35:277
ST4.03ch12_RaGOO	636956	.	G	A	.	PASS	ADP=435;WT=1;HET=1;HOM=0;NC=0	GT:GQ:SDP:DP:RD:AD:FREQ:PVAL:RBQ:ABQ:RDF:RDR:ADF:ADR	0/0:624:400:400:380:6:1.55%:1.5322E-2:36:37:11:369:0:6	0/1:255:470:470:254:202:43.91%:4.0831E-74:36:37:7:247:11:191
ST4.03ch12_RaGOO	656560	.	G	A	.	PASS	ADP=96;WT=1;HET=1;HOM=0;NC=0	GT:GQ:SDP:DP:RD:AD:FREQ:PVAL:RBQ:ABQ:RDF:RDR:ADF:ADR	0/0:175:105:105:94:0:0%:1E0:42:0:68:26:0:0	0/1:164:88:88:35:43:55.13%:3.2729E-17:39:38:19:16:27:16
ST4.03ch12_RaGOO	659534	.	G	T	.	PASS	ADP=108;WT=0;HET=1;HOM=1;NC=0	GT:GQ:SDP:DP:RD:AD:FREQ:PVAL:RBQ:ABQ:RDF:RDR:ADF:ADR	1/1:255:104:104:0:92:100%:6.9429E-55:0:40:0:0:46:46	0/1:180:113:113:55:49:47.12%:9.9137E-19:44:42:30:25:29:20
ST4.03ch12_RaGOO	659566	.	G	T	.	PASS	ADP=110;WT=1;HET=1;HOM=0;NC=0	GT:GQ:SDP:DP:RD:AD:FREQ:PVAL:RBQ:ABQ:RDF:RDR:ADF:ADR	0/0:179:107:107:95:0:0%:1E0:38:0:33:62:0:0	0/1:198:114:114:51:53:50.48%:1.3188E-20:43:39:26:25:19:34
ST4.03ch12_RaGOO	693984	.	A	G	.	PASS	ADP=2494;WT=0;HET=1;HOM=1;NC=0	GT:GQ:SDP:DP:RD:AD:FREQ:PVAL:RBQ:ABQ:RDF:RDR:ADF:ADR	1/1:255:1939:1939:1:1926:99.9%:0E0:37:36:1:0:1667:259	0/1:255:3049:3049:1512:1522:50.16%:0E0:35:36:1224:288:1280:242
ST4.03ch12_RaGOO	694059	.	T	G	.	PASS	ADP=2786;WT=1;HET=1;HOM=0;NC=0	GT:GQ:SDP:DP:RD:AD:FREQ:PVAL:RBQ:ABQ:RDF:RDR:ADF:ADR	0/0:2147483647:2368:2368:2356:1:0.04%:8.7508E-1:36:37:1342:1014:0:1	0/1:255:3204:3204:1712:1473:46.19%:0E0:36:36:1014:698:869:604
ST4.03ch12_RaGOO	694727	.	A	T	.	PASS	ADP=2923;WT=1;HET=1;HOM=0;NC=0	GT:GQ:SDP:DP:RD:AD:FREQ:PVAL:RBQ:ABQ:RDF:RDR:ADF:ADR	0/0:2147483647:2587:2587:2575:2:0.08%:6.8757E-1:41:37:1654:921:2:0	0/1:255:3259:3259:1748:1491:46.03%:0E0:40:41:1114:634:949:542
ST4.03ch12_RaGOO	695437	.	C	T	.	PASS	ADP=2847;WT=1;HET=1;HOM=0;NC=0	GT:GQ:SDP:DP:RD:AD:FREQ:PVAL:RBQ:ABQ:RDF:RDR:ADF:ADR	0/0:2147483647:2508:2508:2497:1:0.04%:8.7508E-1:42:37:1518:979:0:1	0/1:255:3187:3187:1677:1491:47.06%:0E0:41:42:1008:669:879:612
ST4.03ch12_RaGOO	695456	.	A	C	.	PASS	ADP=2690;WT=0;HET=1;HOM=1;NC=0	GT:GQ:SDP:DP:RD:AD:FREQ:PVAL:RBQ:ABQ:RDF:RDR:ADF:ADR	1/1:255:2323:2320:0:2309:99.96%:0E0:0:42:0:0:1329:980	0/1:255:3060:3060:1560:1480:48.67%:0E0:42:41:946:614:830:650
ST4.03ch12_RaGOO	695465	.	C	T	.	PASS	ADP=2673;WT=0;HET=1;HOM=1;NC=0	GT:GQ:SDP:DP:RD:AD:FREQ:PVAL:RBQ:ABQ:RDF:RDR:ADF:ADR	1/1:255:2311:2311:1:2299:99.91%:0E0:37:42:0:1:1333:966	0/1:255:3036:3036:1571:1446:47.93%:0E0:42:41:978:593:816:630
ST4.03ch12_RaGOO	707410	.	C	T	.	PASS	ADP=262;WT=0;HET=1;HOM=1;NC=0	GT:GQ:SDP:DP:RD:AD:FREQ:PVAL:RBQ:ABQ:RDF:RDR:ADF:ADR	1/1:255:299:299:2:271:99.27%:4.7922E-159:37:37:1:1:206:65	0/1:255:225:225:97:93:48.95%:2.6641E-35:38:38:67:30:75:18
ST4.03ch12_RaGOO	707459	.	G	A	.	PASS	ADP=316;WT=0;HET=1;HOM=1;NC=0	GT:GQ:SDP:DP:RD:AD:FREQ:PVAL:RBQ:ABQ:RDF:RDR:ADF:ADR	1/1:255:368:368:2:340:99.42%:2.4102E-200:37:39:1:1:215:125	0/1:255:265:265:107:123:53.48%:1.243E-47:39:40:69:38:84:39
ST4.03ch12_RaGOO	756943	.	A	C	.	PASS	ADP=129;WT=0;HET=1;HOM=1;NC=0	GT:GQ:SDP:DP:RD:AD:FREQ:PVAL:RBQ:ABQ:RDF:RDR:ADF:ADR	1/1:255:126:126:0:104:100%:4.3992E-62:0:36:0:0:61:43	0/1:158:133:133:59:44:42.72%:1.568E-16:37:37:34:25:28:16
ST4.03ch12_RaGOO	756952	.	C	G	.	PASS	ADP=128;WT=1;HET=1;HOM=0;NC=0	GT:GQ:SDP:DP:RD:AD:FREQ:PVAL:RBQ:ABQ:RDF:RDR:ADF:ADR	0/0:194:126:126:104:0:0%:1E0:36:0:66:38:0:0	0/1:216:130:130:44:56:56%:2.4708E-22:36:38:27:17:34:22
ST4.03ch12_RaGOO	757066	.	G	C	.	PASS	ADP=149;WT=1;HET=1;HOM=0;NC=0	GT:GQ:SDP:DP:RD:AD:FREQ:PVAL:RBQ:ABQ:RDF:RDR:ADF:ADR	0/0:247:153:153:131:0:0%:1E0:37:0:70:61:0:0	0/1:255:145:145:47:68:59.13%:1.7926E-27:35:38:29:18:33:35
ST4.03ch12_RaGOO	757088	.	A	C	.	PASS	ADP=164;WT=1;HET=1;HOM=0;NC=0	GT:GQ:SDP:DP:RD:AD:FREQ:PVAL:RBQ:ABQ:RDF:RDR:ADF:ADR	0/0:284:173:173:151:0:0%:1E0:37:0:76:75:0:0	0/1:255:155:155:52:73:58.4%:2.5291E-29:37:36:27:25:31:42
ST4.03ch12_RaGOO	758215	.	G	A	.	PASS	ADP=94;WT=0;HET=1;HOM=1;NC=0	GT:GQ:SDP:DP:RD:AD:FREQ:PVAL:RBQ:ABQ:RDF:RDR:ADF:ADR	1/1:255:92:92:0:70:100%:1.0659E-41:0:43:0:0:45:25	0/1:131:96:96:32:35:52.24%:6.4906E-14:40:41:15:17:20:15
ST4.03ch12_RaGOO	906433	.	A	G	.	PASS	ADP=70;WT=0;HET=1;HOM=1;NC=0	GT:GQ:SDP:DP:RD:AD:FREQ:PVAL:RBQ:ABQ:RDF:RDR:ADF:ADR	1/1:164:69:69:0:29:100%:3.3259E-17:0:37:0:0:29:0	0/1:58:71:71:10:15:60%:1.4522E-6:40:37:10:0:15:0
ST4.03ch12_RaGOO	906679	.	T	A	.	PASS	ADP=134;WT=1;HET=1;HOM=0;NC=0	GT:GQ:SDP:DP:RD:AD:FREQ:PVAL:RBQ:ABQ:RDF:RDR:ADF:ADR	0/0:149:119:119:79:0:0%:1E0:41:0:32:47:0:0	0/1:171:149:149:56:47:45.63%:7.329E-18:45:43:26:30:20:27
ST4.03ch12_RaGOO	906739	.	T	C	.	PASS	ADP=123;WT=1;HET=1;HOM=0;NC=0	GT:GQ:SDP:DP:RD:AD:FREQ:PVAL:RBQ:ABQ:RDF:RDR:ADF:ADR	0/0:134:111:111:71:0:0%:1E0:42:0:23:48:0:0	0/1:154:135:135:47:42:47.19%:3.7458E-16:40:38:14:33:9:33
ST4.03ch12_RaGOO	906742	.	C	T	.	PASS	ADP=119;WT=1;HET=1;HOM=0;NC=0	GT:GQ:SDP:DP:RD:AD:FREQ:PVAL:RBQ:ABQ:RDF:RDR:ADF:ADR	0/0:130:110:110:70:0:0%:1E0:43:0:23:47:0:0	0/1:152:129:129:42:41:49.4%:5.8719E-16:42:39:14:28:9:32
ST4.03ch12_RaGOO	907105	.	G	A	.	PASS	ADP=1611;WT=1;HET=1;HOM=0;NC=0	GT:GQ:SDP:DP:RD:AD:FREQ:PVAL:RBQ:ABQ:RDF:RDR:ADF:ADR	0/0:2034:1125:1125:1085:0:0%:1E0:37:0:1085:0:0:0	0/1:255:2098:2098:948:1103:53.78%:0E0:37:38:948:0:1103:0
ST4.03ch12_RaGOO	907124	.	C	T	.	PASS	ADP=3019;WT=1;HET=1;HOM=0;NC=0	GT:GQ:SDP:DP:RD:AD:FREQ:PVAL:RBQ:ABQ:RDF:RDR:ADF:ADR	0/0:2147483647:2552:2552:2517:1:0.04%:8.7507E-1:37:37:2515:2:1:0	0/1:255:3486:3486:1975:1471:42.69%:0E0:37:38:1975:0:1471:0
ST4.03ch12_RaGOO	907213	.	T	C	.	PASS	ADP=3663;WT=1;HET=1;HOM=0;NC=0	GT:GQ:SDP:DP:RD:AD:FREQ:PVAL:RBQ:ABQ:RDF:RDR:ADF:ADR	0/0:2147483647:3732:3732:3698:0:0%:1E0:38:0:3682:16:0:0	0/1:255:3594:3594:2056:1499:42.17%:0E0:38:37:2040:16:1482:17
ST4.03ch12_RaGOO	907216	.	C	T	.	PASS	ADP=3666;WT=1;HET=1;HOM=0;NC=0	GT:GQ:SDP:DP:RD:AD:FREQ:PVAL:RBQ:ABQ:RDF:RDR:ADF:ADR	0/0:2147483647:3734:3734:3700:0:0%:1E0:38:0:3671:29:0:0	0/1:255:3599:3599:2072:1488:41.8%:0E0:38:38:2048:24:1454:34
ST4.03ch12_RaGOO	907222	.	T	C	.	PASS	ADP=3597;WT=1;HET=1;HOM=0;NC=0	GT:GQ:SDP:DP:RD:AD:FREQ:PVAL:RBQ:ABQ:RDF:RDR:ADF:ADR	0/0:2147483647:3658:3658:3620:3:0.08%:6.5631E-1:38:35:3520:100:3:0	0/1:255:3536:3536:2003:1494:42.72%:0E0:38:37:1913:90:1380:114
ST4.03ch12_RaGOO	907249	.	A	T	.	PASS	ADP=3631;WT=0;HET=1;HOM=1;NC=0	GT:GQ:SDP:DP:RD:AD:FREQ:PVAL:RBQ:ABQ:RDF:RDR:ADF:ADR	1/1:255:3573:3573:2:3536:99.94%:0E0:37:39:1:1:3129:407	0/1:255:3690:3690:1692:1959:53.66%:0E0:38:38:1245:447:1626:333
ST4.03ch12_RaGOO	907258	.	G	A	.	PASS	ADP=3133;WT=0;HET=1;HOM=1;NC=0	GT:GQ:SDP:DP:RD:AD:FREQ:PVAL:RBQ:ABQ:RDF:RDR:ADF:ADR	1/1:255:2908:2908:1:2873:99.97%:0E0:37:38:0:1:2289:584	0/1:255:3359:3358:1860:1459:43.95%:0E0:38:37:1262:598:1000:459
ST4.03ch12_RaGOO	907414	.	G	A	.	PASS	ADP=3720;WT=1;HET=1;HOM=0;NC=0	GT:GQ:SDP:DP:RD:AD:FREQ:PVAL:RBQ:ABQ:RDF:RDR:ADF:ADR	0/0:2147483647:3785:3785:3751:0:0%:1E0:37:0:1893:1858:0:0	0/1:255:3656:3656:1863:1751:48.4%:0E0:38:37:985:878:910:841
ST4.03ch12_RaGOO	907423	.	G	A	.	PASS	ADP=3411;WT=0;HET=1;HOM=1;NC=0	GT:GQ:SDP:DP:RD:AD:FREQ:PVAL:RBQ:ABQ:RDF:RDR:ADF:ADR	1/1:255:3381:3381:2:3342:99.94%:0E0:37:37:1:1:1976:1366	0/1:255:3441:3441:1868:1535:45.11%:0E0:37:37:1072:796:864:671
ST4.03ch12_RaGOO	907498	.	T	A	.	PASS	ADP=3795;WT=0;HET=1;HOM=1;NC=0	GT:GQ:SDP:DP:RD:AD:FREQ:PVAL:RBQ:ABQ:RDF:RDR:ADF:ADR	1/1:255:3787:3786:7:3746:99.81%:0E0:34:37:7:0:1481:2265	0/1:255:3804:3804:1958:1806:47.96%:0E0:38:37:1051:907:892:914
ST4.03ch12_RaGOO	907597	.	A	T	.	PASS	ADP=3887;WT=0;HET=1;HOM=1;NC=0	GT:GQ:SDP:DP:RD:AD:FREQ:PVAL:RBQ:ABQ:RDF:RDR:ADF:ADR	1/1:255:3855:3855:4:3816:99.84%:0E0:28:36:1:3:1388:2428	0/1:255:3920:3920:2149:1733:44.64%:0E0:36:36:738:1411:724:1009
ST4.03ch12_RaGOO	907648	.	G	T	.	PASS	ADP=3874;WT=0;HET=1;HOM=1;NC=0	GT:GQ:SDP:DP:RD:AD:FREQ:PVAL:RBQ:ABQ:RDF:RDR:ADF:ADR	1/1:255:3861:3861:9:3817:99.71%:0E0:37:36:7:2:1825:1992	0/1:255:3887:3887:2167:1682:43.7%:0E0:36:36:768:1399:693:989
ST4.03ch12_RaGOO	907693	.	A	T	.	PASS	ADP=3787;WT=0;HET=1;HOM=1;NC=0	GT:GQ:SDP:DP:RD:AD:FREQ:PVAL:RBQ:ABQ:RDF:RDR:ADF:ADR	1/1:176:3783:3783:0:31:100%:2.1486E-18:0:37:0:0:21:10	0/1:55:3791:3791:15:15:50%:2.9161E-6:38:37:8:7:11:4
ST4.03ch12_RaGOO	907698	.	C	T	.	PASS	ADP=3787;WT=0;HET=1;HOM=1;NC=0	GT:GQ:SDP:DP:RD:AD:FREQ:PVAL:RBQ:ABQ:RDF:RDR:ADF:ADR	1/1:170:3784:3784:0:30:93.75%:8.4556E-18:0:36:0:0:20:10	0/1:55:3791:3791:15:15:50%:2.9161E-6:38:37:8:7:11:4
ST4.03ch12_RaGOO	907723	.	C	T	.	PASS	ADP=3784;WT=1;HET=1;HOM=0;NC=0	GT:GQ:SDP:DP:RD:AD:FREQ:PVAL:RBQ:ABQ:RDF:RDR:ADF:ADR	0/0:52:3781:3781:27:0:0%:1E0:37:0:20:7:0:0	0/1:52:3788:3788:13:14:51.85%:6.1806E-6:36:36:9:4:7:7
ST4.03ch12_RaGOO	907727	.	G	A	.	PASS	ADP=3784;WT=0;HET=1;HOM=1;NC=0	GT:GQ:SDP:DP:RD:AD:FREQ:PVAL:RBQ:ABQ:RDF:RDR:ADF:ADR	1/1:152:3781:3781:0:27:100%:5.1363E-16:0:33:0:0:19:8	0/1:43:3787:3787:14:12:46.15%:4.6796E-5:36:37:7:7:8:4
ST4.03ch12_RaGOO	907732	.	G	A	.	PASS	ADP=3784;WT=0;HET=1;HOM=1;NC=0	GT:GQ:SDP:DP:RD:AD:FREQ:PVAL:RBQ:ABQ:RDF:RDR:ADF:ADR	1/1:152:3781:3781:0:27:100%:5.1363E-16:0:35:0:0:19:8	0/1:47:3787:3787:13:13:50%:1.6379E-5:35:37:6:7:9:4
ST4.03ch12_RaGOO	907737	.	G	A	.	PASS	ADP=3782;WT=1;HET=1;HOM=0;NC=0	GT:GQ:SDP:DP:RD:AD:FREQ:PVAL:RBQ:ABQ:RDF:RDR:ADF:ADR	0/0:44:3777:3777:23:0:0%:1E0:36:0:15:8:0:0	0/1:52:3788:3788:13:14:51.85%:6.1806E-6:37:36:9:4:7:7
ST4.03ch12_RaGOO	907742	.	A	G	.	PASS	ADP=3782;WT=1;HET=1;HOM=0;NC=0	GT:GQ:SDP:DP:RD:AD:FREQ:PVAL:RBQ:ABQ:RDF:RDR:ADF:ADR	0/0:40:3776:3776:22:0:0%:1E0:36:0:14:8:0:0	0/1:52:3788:3788:13:14:51.85%:6.1806E-6:36:35:9:4:7:7
ST4.03ch12_RaGOO	907836	.	G	T,C	.	PASS	ADP=3652;WT=0;HET=1;HOM=1;NC=0	GT:GQ:SDP:DP:RD:AD:FREQ:PVAL:RBQ:ABQ:RDF:RDR:ADF:ADR	1/1:255:3782:3782:9:3737:99.49%:0E0:37:36:6:3:1927:1810	0/2:255:3524:3523:25:1812:51.86%:0E0:36:36:13:12:754:1058
ST4.03ch12_RaGOO	907893	.	C	T	.	PASS	ADP=3926;WT=1;HET=1;HOM=0;NC=0	GT:GQ:SDP:DP:RD:AD:FREQ:PVAL:RBQ:ABQ:RDF:RDR:ADF:ADR	0/0:2147483647:3926:3926:3893:6:0.15%:2.5378E-1:36:37:2111:1782:2:4	0/1:255:3927:3927:2090:1805:46.31%:0E0:36:36:1297:793:1121:684
ST4.03ch12_RaGOO	907929	.	G	A	.	PASS	ADP=3859;WT=0;HET=1;HOM=1;NC=0	GT:GQ:SDP:DP:RD:AD:FREQ:PVAL:RBQ:ABQ:RDF:RDR:ADF:ADR	1/1:255:3826:3826:9:3791:99.76%:0E0:37:36:6:3:2025:1766	0/1:255:3893:3893:1832:2032:52.59%:0E0:36:36:1132:700:1276:756
ST4.03ch12_RaGOO	908346	.	T	C	.	PASS	ADP=1430;WT=1;HET=1;HOM=0;NC=0	GT:GQ:SDP:DP:RD:AD:FREQ:PVAL:RBQ:ABQ:RDF:RDR:ADF:ADR	0/0:2027:1098:1098:1081:0:0%:1E0:37:0:66:1015:0:0	0/1:255:1763:1762:949:792:45.49%:9.4891E-288:38:36:84:865:50:742
ST4.03ch12_RaGOO	908364	.	G	A	.	PASS	ADP=903;WT=1;HET=1;HOM=0;NC=0	GT:GQ:SDP:DP:RD:AD:FREQ:PVAL:RBQ:ABQ:RDF:RDR:ADF:ADR	0/0:1209:663:663:646:0:0%:1E0:37:0:30:616:0:0	0/1:255:1144:1144:563:560:49.87%:8.2472E-208:37:35:48:515:28:532
ST4.03ch12_RaGOO	909431	.	T	C	.	PASS	ADP=73;WT=0;HET=1;HOM=1;NC=0	GT:GQ:SDP:DP:RD:AD:FREQ:PVAL:RBQ:ABQ:RDF:RDR:ADF:ADR	1/1:254:61:61:0:44:100%:3.8097E-26:0:36:0:0:35:9	0/1:109:86:86:36:30:45.45%:1.2581E-11:37:38:21:15:24:6
ST4.03ch12_RaGOO	909625	.	T	C	.	PASS	ADP=441;WT=1;HET=1;HOM=0;NC=0	GT:GQ:SDP:DP:RD:AD:FREQ:PVAL:RBQ:ABQ:RDF:RDR:ADF:ADR	0/0:700:391:391:374:0:0%:1E0:36:0:293:81:0:0	0/1:255:492:492:249:223:47.25%:5.3094E-83:36:36:199:50:160:63
ST4.03ch12_RaGOO	909641	.	C	T	.	PASS	ADP=464;WT=0;HET=1;HOM=1;NC=0	GT:GQ:SDP:DP:RD:AD:FREQ:PVAL:RBQ:ABQ:RDF:RDR:ADF:ADR	1/1:255:413:413:1:395:99.75%:5.3777E-235:37:36:1:0:300:95	0/1:255:516:516:237:259:52.22%:6.6037E-99:36:36:164:73:200:59
ST4.03ch12_RaGOO	909904	.	C	A	.	PASS	ADP=610;WT=0;HET=1;HOM=1;NC=0	GT:GQ:SDP:DP:RD:AD:FREQ:PVAL:RBQ:ABQ:RDF:RDR:ADF:ADR	1/1:255:557:557:0:540:100%:4.9E-324:0:36:0:0:337:203	0/1:255:664:664:307:337:52.33%:1.3932E-128:36:36:165:142:198:139
ST4.03ch12_RaGOO	912208	.	T	C	.	PASS	ADP=795;WT=0;HET=1;HOM=1;NC=0	GT:GQ:SDP:DP:RD:AD:FREQ:PVAL:RBQ:ABQ:RDF:RDR:ADF:ADR	1/1:255:752:752:0:737:100%:0E0:0:36:0:0:457:280	0/1:255:838:838:385:434:52.99%:5.0383E-166:36:36:232:153:278:156
ST4.03ch12_RaGOO	912235	.	T	C	.	PASS	ADP=748;WT=0;HET=1;HOM=1;NC=0	GT:GQ:SDP:DP:RD:AD:FREQ:PVAL:RBQ:ABQ:RDF:RDR:ADF:ADR	1/1:255:688:688:0:673:100%:0E0:0:36:0:0:411:262	0/1:255:808:808:370:419:53.11%:2.0718E-160:36:36:239:131:259:160
ST4.03ch12_RaGOO	912242	.	G	A	.	PASS	ADP=713;WT=0;HET=1;HOM=1;NC=0	GT:GQ:SDP:DP:RD:AD:FREQ:PVAL:RBQ:ABQ:RDF:RDR:ADF:ADR	1/1:255:650:650:1:634:99.84%:0E0:37:36:1:0:377:257	0/1:255:777:777:360:397:52.37%:1.8485E-151:37:36:230:130:234:163
ST4.03ch12_RaGOO	912251	.	G	A	.	PASS	ADP=700;WT=1;HET=1;HOM=0;NC=0	GT:GQ:SDP:DP:RD:AD:FREQ:PVAL:RBQ:ABQ:RDF:RDR:ADF:ADR	0/0:1191:650:650:635:0:0%:1E0:37:0:372:263:0:0	0/1:255:750:750:392:339:46.37%:2.8633E-125:37:37:225:167:228:111
ST4.03ch12_RaGOO	912271	.	C	T	.	PASS	ADP=763;WT=1;HET=1;HOM=0;NC=0	GT:GQ:SDP:DP:RD:AD:FREQ:PVAL:RBQ:ABQ:RDF:RDR:ADF:ADR	0/0:1330:724:724:709:0:0%:1E0:38:0:356:353:0:0	0/1:255:803:803:454:330:42.09%:2.4732E-119:38:36:222:232:225:105
ST4.03ch12_RaGOO	912324	.	G	A	.	PASS	ADP=548;WT=0;HET=1;HOM=1;NC=0	GT:GQ:SDP:DP:RD:AD:FREQ:PVAL:RBQ:ABQ:RDF:RDR:ADF:ADR	1/1:255:431:431:0:416:100%:1.2627E-249:0:39:0:0:97:319	0/1:255:666:666:366:282:43.52%:8.388E-103:45:38:198:168:70:212
ST4.03ch12_RaGOO	926308	.	G	A	.	PASS	ADP=78;WT=1;HET=1;HOM=0;NC=0	GT:GQ:SDP:DP:RD:AD:FREQ:PVAL:RBQ:ABQ:RDF:RDR:ADF:ADR	0/0:127:71:71:67:0:0%:1E0:40:0:8:59:0:0	0/1:127:86:86:41:35:46.05%:1.7063E-13:41:37:8:33:2:33
ST4.03ch12_RaGOO	926316	.	T	C	.	PASS	ADP=74;WT=1;HET=1;HOM=0;NC=0	GT:GQ:SDP:DP:RD:AD:FREQ:PVAL:RBQ:ABQ:RDF:RDR:ADF:ADR	0/0:119:67:67:63:0:0%:1E0:40:0:8:55:0:0	0/1:107:81:81:41:30:42.25%:1.8624E-11:43:37:8:33:1:29
ST4.03ch12_RaGOO	966923	.	G	A	.	PASS	ADP=63;WT=1;HET=1;HOM=0;NC=0	GT:GQ:SDP:DP:RD:AD:FREQ:PVAL:RBQ:ABQ:RDF:RDR:ADF:ADR	0/0:96:56:56:52:0:0%:1E0:44:0:38:14:0:0	0/1:96:70:70:36:27:42.86%:2.0968E-10:48:46:33:3:22:5
ST4.03ch12_RaGOO	966977	.	G	A	.	PASS	ADP=71;WT=1;HET=1;HOM=0;NC=0	GT:GQ:SDP:DP:RD:AD:FREQ:PVAL:RBQ:ABQ:RDF:RDR:ADF:ADR	0/0:108:62:61:57:0:0%:1E0:41:0:31:26:0:0	0/1:133:81:81:38:36:48.65%:4.8851E-14:47:41:23:15:24:12
ST4.03ch12_RaGOO	2306406	.	G	A	.	PASS	ADP=378;WT=1;HET=1;HOM=0;NC=0	GT:GQ:SDP:DP:RD:AD:FREQ:PVAL:RBQ:ABQ:RDF:RDR:ADF:ADR	0/0:626:365:365:345:1:0.29%:5E-1:37:37:163:182:0:1	0/1:255:392:392:207:154:42.66%:3.3795E-56:36:37:108:99:69:85
ST4.03ch12_RaGOO	2307663	.	G	A	.	PASS	ADP=224;WT=1;HET=1;HOM=0;NC=0	GT:GQ:SDP:DP:RD:AD:FREQ:PVAL:RBQ:ABQ:RDF:RDR:ADF:ADR	0/0:17:216:216:10:0:0%:1E0:37:0:5:5:0:0	0/1:22:233:233:5:6:54.55%:6.192E-3:37:37:4:1:2:4
ST4.03ch12_RaGOO	2317334	.	A	G	.	PASS	ADP=265;WT=1;HET=1;HOM=0;NC=0	GT:GQ:SDP:DP:RD:AD:FREQ:PVAL:RBQ:ABQ:RDF:RDR:ADF:ADR	0/0:456:262:262:243:0:0%:1E0:43:0:171:72:0:0	0/1:255:268:268:125:118:48.56%:1.5819E-44:45:44:90:35:60:58
ST4.03ch12_RaGOO	2317552	.	A	G	.	PASS	ADP=256;WT=1;HET=1;HOM=0;NC=0	GT:GQ:SDP:DP:RD:AD:FREQ:PVAL:RBQ:ABQ:RDF:RDR:ADF:ADR	0/0:422:247:247:226:0:0%:1E0:41:0:119:107:0:0	0/1:255:265:265:128:112:46.67%:6.9618E-42:42:41:65:63:73:39
ST4.03ch12_RaGOO	2317821	.	G	A	.	PASS	ADP=300;WT=0;HET=1;HOM=1;NC=0	GT:GQ:SDP:DP:RD:AD:FREQ:PVAL:RBQ:ABQ:RDF:RDR:ADF:ADR	1/1:255:313:313:0:294:100%:3.0012E-176:0:39:0:0:212:82	0/1:255:288:288:113:147:56.54%:8.5018E-58:40:40:83:30:101:46
ST4.03ch12_RaGOO	2332144	.	C	T	.	PASS	ADP=115;WT=1;HET=1;HOM=0;NC=0	GT:GQ:SDP:DP:RD:AD:FREQ:PVAL:RBQ:ABQ:RDF:RDR:ADF:ADR	0/0:157:121:121:83:0:0%:1E0:41:0:53:30:0:0	0/1:150:110:110:37:40:51.95%:8.6835E-16:40:40:20:17:23:17
ST4.03ch12_RaGOO	2332547	.	G	A	.	PASS	ADP=100;WT=1;HET=1;HOM=0;NC=0	GT:GQ:SDP:DP:RD:AD:FREQ:PVAL:RBQ:ABQ:RDF:RDR:ADF:ADR	0/0:115:100:100:62:0:0%:1E0:41:0:37:25:0:0	0/1:136:101:101:32:36:52.94%:2.4039E-14:42:38:22:10:19:17
ST4.03ch12_RaGOO	2332557	.	G	A	.	PASS	ADP=101;WT=0;HET=1;HOM=1;NC=0	GT:GQ:SDP:DP:RD:AD:FREQ:PVAL:RBQ:ABQ:RDF:RDR:ADF:ADR	1/1:255:107:107:0:69:100%:4.233E-41:0:39:0:0:38:31	0/1:92:95:95:36:26:41.94%:5.295E-10:40:47:19:17:17:9
ST4.03ch12_RaGOO	2335092	.	T	C	.	PASS	ADP=235;WT=0;HET=1;HOM=1;NC=0	GT:GQ:SDP:DP:RD:AD:FREQ:PVAL:RBQ:ABQ:RDF:RDR:ADF:ADR	1/1:255:206:206:0:182:100%:6.3678E-109:0:41:0:0:94:88	0/1:255:265:265:126:116:47.93%:1.2178E-43:44:42:75:51:63:53
ST4.03ch12_RaGOO	2335564	.	A	C	.	PASS	ADP=287;WT=0;HET=1;HOM=1;NC=0	GT:GQ:SDP:DP:RD:AD:FREQ:PVAL:RBQ:ABQ:RDF:RDR:ADF:ADR	1/1:255:271:271:0:245:100%:8.6832E-147:0:42:0:0:145:100	0/1:255:303:303:155:125:44.64%:3.4186E-46:44:43:90:65:82:43
ST4.03ch12_RaGOO	2335697	.	C	T	.	PASS	ADP=291;WT=1;HET=1;HOM=0;NC=0	GT:GQ:SDP:DP:RD:AD:FREQ:PVAL:RBQ:ABQ:RDF:RDR:ADF:ADR	0/0:498:291:291:265:0:0%:1E0:41:0:138:127:0:0	0/1:255:292:292:134:135:50.19%:2.7344E-51:43:43:88:46:81:54
ST4.03ch12_RaGOO	2354132	.	A	C	.	PASS	ADP=243;WT=1;HET=1;HOM=0;NC=0	GT:GQ:SDP:DP:RD:AD:FREQ:PVAL:RBQ:ABQ:RDF:RDR:ADF:ADR	0/0:172:117:117:91:0:0%:1E0:38:0:64:27:0:0	0/1:255:370:370:177:171:49.14%:1.9562E-64:41:43:127:50:153:18
ST4.03ch12_RaGOO	2355253	.	A	T	.	PASS	ADP=195;WT=0;HET=1;HOM=1;NC=0	GT:GQ:SDP:DP:RD:AD:FREQ:PVAL:RBQ:ABQ:RDF:RDR:ADF:ADR	1/1:255:156:156:0:130:100%:1.0919E-77:0:40:0:0:22:108	0/1:255:234:234:87:123:58.57%:4.8723E-49:39:42:12:75:28:95
ST4.03ch12_RaGOO	2355261	.	C	A	.	PASS	ADP=184;WT=0;HET=1;HOM=1;NC=0	GT:GQ:SDP:DP:RD:AD:FREQ:PVAL:RBQ:ABQ:RDF:RDR:ADF:ADR	1/1:255:152:152:0:126:100%:2.7519E-75:0:40:0:0:18:108	0/1:255:217:217:88:105:54.4%:5.7979E-41:40:44:13:75:28:77
ST4.03ch12_RaGOO	2355263	.	G	T	.	PASS	ADP=184;WT=0;HET=1;HOM=1;NC=0	GT:GQ:SDP:DP:RD:AD:FREQ:PVAL:RBQ:ABQ:RDF:RDR:ADF:ADR	1/1:255:151:151:0:125:100%:1.0964E-74:0:40:0:0:17:108	0/1:255:217:217:88:105:54.4%:5.7979E-41:39:44:11:77:28:77
ST4.03ch12_RaGOO	2375448	.	A	G	.	PASS	ADP=80;WT=1;HET=1;HOM=0;NC=0	GT:GQ:SDP:DP:RD:AD:FREQ:PVAL:RBQ:ABQ:RDF:RDR:ADF:ADR	0/0:92:71:71:50:0:0%:1E0:37:0:48:2:0:0	0/1:106:90:90:44:30:40.54%:2.2803E-11:42:39:40:4:30:0
ST4.03ch12_RaGOO	2376802	.	C	T	.	PASS	ADP=122;WT=1;HET=1;HOM=0;NC=0	GT:GQ:SDP:DP:RD:AD:FREQ:PVAL:RBQ:ABQ:RDF:RDR:ADF:ADR	0/0:201:129:129:108:0:0%:1E0:36:0:61:47:0:0	0/1:186:115:115:51:50:49.5%:2.4886E-19:37:35:35:16:22:28
ST4.03ch12_RaGOO	2377450	.	T	A	.	PASS	ADP=117;WT=1;HET=1;HOM=0;NC=0	GT:GQ:SDP:DP:RD:AD:FREQ:PVAL:RBQ:ABQ:RDF:RDR:ADF:ADR	0/0:160:107:107:86:0:0%:1E0:36:0:39:47:0:0	0/1:255:128:128:46:66:58.93%:1.1881E-26:37:37:19:27:32:34
ST4.03ch12_RaGOO	2377844	.	C	G	.	PASS	ADP=94;WT=0;HET=1;HOM=1;NC=0	GT:GQ:SDP:DP:RD:AD:FREQ:PVAL:RBQ:ABQ:RDF:RDR:ADF:ADR	1/1:255:80:80:0:59:100%:4.1056E-35:0:37:0:0:28:31	0/1:160:108:108:52:44:45.83%:8.8535E-17:37:36:30:22:23:21
ST4.03ch12_RaGOO	2424048	.	C	A	.	PASS	ADP=357;WT=0;HET=1;HOM=1;NC=0	GT:GQ:SDP:DP:RD:AD:FREQ:PVAL:RBQ:ABQ:RDF:RDR:ADF:ADR	1/1:255:381:381:0:367:100%:3.7587E-220:0:38:0:0:171:196	0/1:255:334:334:152:169:52.65%:6.5405E-65:38:37:57:95:76:93
ST4.03ch12_RaGOO	2441766	.	A	G	.	PASS	ADP=453;WT=1;HET=1;HOM=0;NC=0	GT:GQ:SDP:DP:RD:AD:FREQ:PVAL:RBQ:ABQ:RDF:RDR:ADF:ADR	0/0:700:386:386:373:0:0%:1E0:40:0:337:36:0:0	0/1:255:521:521:215:292:57.59%:6.5855E-115:40:40:184:31:261:31
ST4.03ch12_RaGOO	2443580	.	G	T	.	PASS	ADP=1063;WT=1;HET=1;HOM=0;NC=0	GT:GQ:SDP:DP:RD:AD:FREQ:PVAL:RBQ:ABQ:RDF:RDR:ADF:ADR	0/0:1635:911:911:896:2:0.22%:2.4986E-1:36:37:563:333:2:0	0/1:255:1215:1215:542:660:54.91%:2.9529E-252:36:36:337:205:367:293
ST4.03ch12_RaGOO	2443595	.	G	A	.	PASS	ADP=979;WT=0;HET=1;HOM=1;NC=0	GT:GQ:SDP:DP:RD:AD:FREQ:PVAL:RBQ:ABQ:RDF:RDR:ADF:ADR	1/1:255:819:819:0:806:100%:0E0:0:36:0:0:468:338	0/1:255:1140:1140:635:492:43.66%:1.7044E-176:36:36:316:319:283:209
ST4.03ch12_RaGOO	2443626	.	T	C	.	PASS	ADP=595;WT=1;HET=0;HOM=1;NC=0	GT:GQ:SDP:DP:RD:AD:FREQ:PVAL:RBQ:ABQ:RDF:RDR:ADF:ADR	1/1:81:489:489:0:15:100%:6.4467E-9:0:37:0:0:12:3	0/0:1:701:701:4:4:50%:3.8462E-2:37:37:3:1:4:0
ST4.03ch12_RaGOO	2443681	.	G	A	.	PASS	ADP=594;WT=1;HET=0;HOM=1;NC=0	GT:GQ:SDP:DP:RD:AD:FREQ:PVAL:RBQ:ABQ:RDF:RDR:ADF:ADR	1/1:58:485:485:0:11:100%:1.4176E-6:0:40:0:0:7:4	0/0:3:703:703:6:4:40%:4.3344E-2:37:37:4:2:2:2
ST4.03ch12_RaGOO	2443728	.	C	T	.	PASS	ADP=926;WT=0;HET=1;HOM=1;NC=0	GT:GQ:SDP:DP:RD:AD:FREQ:PVAL:RBQ:ABQ:RDF:RDR:ADF:ADR	1/1:255:774:774:0:751:100%:0E0:0:37:0:0:230:521	0/1:255:1079:1079:575:466:44.76%:4.7233E-168:36:37:171:404:123:343
ST4.03ch12_RaGOO	2443729	.	A	G	.	PASS	ADP=924;WT=0;HET=1;HOM=1;NC=0	GT:GQ:SDP:DP:RD:AD:FREQ:PVAL:RBQ:ABQ:RDF:RDR:ADF:ADR	1/1:255:767:767:0:744:100%:0E0:0:37:0:0:229:515	0/1:255:1082:1082:579:465:44.54%:1.7088E-167:37:37:172:407:121:344
ST4.03ch12_RaGOO	2443735	.	C	T	.	PASS	ADP=957;WT=1;HET=1;HOM=0;NC=0	GT:GQ:SDP:DP:RD:AD:FREQ:PVAL:RBQ:ABQ:RDF:RDR:ADF:ADR	0/0:1468:807:807:784:0:0%:1E0:37:0:242:542:0:0	0/1:255:1108:1108:495:575:53.74%:4.321E-218:37:36:138:357:157:418
ST4.03ch12_RaGOO	2443928	.	C	T	.	PASS	ADP=591;WT=1;HET=1;HOM=0;NC=0	GT:GQ:SDP:DP:RD:AD:FREQ:PVAL:RBQ:ABQ:RDF:RDR:ADF:ADR	0/0:887:496:496:473:0:0%:1E0:41:0:211:262:0:0	0/1:255:687:687:312:336:51.85%:7.2806E-128:42:34:160:152:137:199
ST4.03ch12_RaGOO	2443934	.	C	T	.	PASS	ADP=574;WT=1;HET=1;HOM=0;NC=0	GT:GQ:SDP:DP:RD:AD:FREQ:PVAL:RBQ:ABQ:RDF:RDR:ADF:ADR	0/0:872:489:489:466:0:0%:1E0:41:0:199:267:0:0	0/1:255:659:659:304:316:50.97%:1.0426E-119:41:27:149:155:132:184
ST4.03ch12_RaGOO	2444062	.	A	C	.	PASS	ADP=335;WT=0;HET=1;HOM=1;NC=0	GT:GQ:SDP:DP:RD:AD:FREQ:PVAL:RBQ:ABQ:RDF:RDR:ADF:ADR	1/1:255:261:261:0:238:100%:1.4022E-142:0:44:0:0:101:137	0/1:255:409:409:206:163:44.17%:6.7892E-60:46:44:91:115:60:103
ST4.03ch12_RaGOO	2471724	.	T	G	.	PASS	ADP=128;WT=1;HET=0;HOM=1;NC=0	GT:GQ:SDP:DP:RD:AD:FREQ:PVAL:RBQ:ABQ:RDF:RDR:ADF:ADR	1/1:99:110:110:0:18:100%:1.1019E-10:0:42:0:0:12:6	0/0:1:147:147:3:3:50%:9.0909E-2:49:45:3:0:3:0
ST4.03ch12_RaGOO	2471775	.	A	T	.	PASS	ADP=128;WT=0;HET=1;HOM=1;NC=0	GT:GQ:SDP:DP:RD:AD:FREQ:PVAL:RBQ:ABQ:RDF:RDR:ADF:ADR	1/1:64:104:104:0:12:100%:3.698E-7:0:37:0:0:8:4	0/1:21:153:153:6:6:50%:6.865E-3:35:43:5:1:6:0
ST4.03ch12_RaGOO	2471833	.	G	A	.	PASS	ADP=128;WT=0;HET=1;HOM=1;NC=0	GT:GQ:SDP:DP:RD:AD:FREQ:PVAL:RBQ:ABQ:RDF:RDR:ADF:ADR	1/1:41:100:100:0:8:100%:7.77E-5:0:46:0:0:5:3	0/1:20:156:156:9:6:40%:8.4291E-3:35:54:6:3:5:1
ST4.03ch12_RaGOO	2471852	.	C	T	.	PASS	ADP=129;WT=1;HET=1;HOM=0;NC=0	GT:GQ:SDP:DP:RD:AD:FREQ:PVAL:RBQ:ABQ:RDF:RDR:ADF:ADR	0/0:22:103:103:11:0:0%:1E0:41:0:5:6:0:0	0/1:29:156:156:7:8:53.33%:1.0995E-3:56:37:6:1:6:2
ST4.03ch12_RaGOO	2472639	.	G	A	.	PASS	ADP=139;WT=0;HET=1;HOM=1;NC=0	GT:GQ:SDP:DP:RD:AD:FREQ:PVAL:RBQ:ABQ:RDF:RDR:ADF:ADR	1/1:255:113:113:0:82:100%:6.8742E-49:0:36:0:0:47:35	0/1:181:165:165:76:51:40.16%:7.9039E-19:36:36:32:44:22:29
ST4.03ch12_RaGOO	2473009	.	A	G	.	PASS	ADP=127;WT=1;HET=0;HOM=1;NC=0	GT:GQ:SDP:DP:RD:AD:FREQ:PVAL:RBQ:ABQ:RDF:RDR:ADF:ADR	1/1:52:115:115:0:10:100%:5.4125E-6:0:42:0:0:6:4	0/0:1:140:140:5:5:50%:1.6254E-2:45:59:4:1:4:1
ST4.03ch12_RaGOO	2678602	.	A	G	.	PASS	ADP=97;WT=0;HET=1;HOM=1;NC=0	GT:GQ:SDP:DP:RD:AD:FREQ:PVAL:RBQ:ABQ:RDF:RDR:ADF:ADR	1/1:255:84:84:0:70:100%:1.0659E-41:0:40:0:0:67:3	0/1:184:111:111:45:49:52.13%:3.2424E-19:53:42:45:0:49:0
ST4.03ch12_RaGOO	2678626	.	G	A	.	PASS	ADP=93;WT=0;HET=1;HOM=1;NC=0	GT:GQ:SDP:DP:RD:AD:FREQ:PVAL:RBQ:ABQ:RDF:RDR:ADF:ADR	1/1:255:79:79:0:65:100%:1.0519E-38:0:42:0:0:52:13	0/1:181:108:108:43:48:52.75%:6.7391E-19:46:43:27:16:37:11
ST4.03ch12_RaGOO	2678681	.	A	G	.	PASS	ADP=119;WT=0;HET=1;HOM=1;NC=0	GT:GQ:SDP:DP:RD:AD:FREQ:PVAL:RBQ:ABQ:RDF:RDR:ADF:ADR	1/1:255:101:101:0:87:100%:6.9142E-52:0:38:0:0:23:64	0/1:255:137:137:53:67:55.83%:1.4205E-26:38:41:15:38:29:38
ST4.03ch12_RaGOO	2696419	.	T	C	.	PASS	ADP=3800;WT=0;HET=1;HOM=1;NC=0	GT:GQ:SDP:DP:RD:AD:FREQ:PVAL:RBQ:ABQ:RDF:RDR:ADF:ADR	1/1:255:3783:3783:8:3760:99.76%:0E0:36:36:8:0:3759:1	0/1:255:3817:3817:1648:2151:56.62%:0E0:36:36:1648:0:2151:0
ST4.03ch12_RaGOO	2696512	.	G	A	.	PASS	ADP=3702;WT=1;HET=1;HOM=0;NC=0	GT:GQ:SDP:DP:RD:AD:FREQ:PVAL:RBQ:ABQ:RDF:RDR:ADF:ADR	0/0:2147483647:3753:3753:3737:1:0.03%:9.3755E-1:36:37:3728:9:1:0	0/1:255:3652:3652:2121:1511:41.58%:0E0:36:35:2118:3:1509:2
ST4.03ch12_RaGOO	2696580	.	C	T	.	PASS	ADP=3792;WT=0;HET=1;HOM=1;NC=0	GT:GQ:SDP:DP:RD:AD:FREQ:PVAL:RBQ:ABQ:RDF:RDR:ADF:ADR	1/1:255:3764:3764:43:3704:98.85%:0E0:37:36:32:11:2828:876	0/1:255:3821:3821:1745:2058:54.12%:0E0:37:36:1188:557:1599:459
ST4.03ch12_RaGOO	2696654	.	G	A	.	PASS	ADP=3779;WT=0;HET=1;HOM=1;NC=0	GT:GQ:SDP:DP:RD:AD:FREQ:PVAL:RBQ:ABQ:RDF:RDR:ADF:ADR	1/1:255:3827:3827:10:3759:99.73%:0E0:37:37:3:7:2899:860	0/1:255:3732:3732:1617:2070:56.13%:0E0:36:36:1024:593:1622:448
ST4.03ch12_RaGOO	2696896	.	G	A	.	PASS	ADP=2811;WT=1;HET=1;HOM=0;NC=0	GT:GQ:SDP:DP:RD:AD:FREQ:PVAL:RBQ:ABQ:RDF:RDR:ADF:ADR	0/0:2147483647:2395:2395:2375:1:0.04%:8.7508E-1:37:24:1229:1146:0:1	0/1:255:3228:3228:1699:1516:47.15%:0E0:37:37:924:775:821:695
ST4.03ch12_RaGOO	2696976	.	G	A	.	PASS	ADP=3760;WT=1;HET=1;HOM=0;NC=0	GT:GQ:SDP:DP:RD:AD:FREQ:PVAL:RBQ:ABQ:RDF:RDR:ADF:ADR	0/0:2147483647:3783:3783:3765:2:0.05%:8.1258E-1:37:37:2124:1641:0:2	0/1:255:3738:3738:1971:1752:47.02%:0E0:37:37:1025:946:911:841
ST4.03ch12_RaGOO	2700853	.	C	T	.	PASS	ADP=106;WT=1;HET=1;HOM=0;NC=0	GT:GQ:SDP:DP:RD:AD:FREQ:PVAL:RBQ:ABQ:RDF:RDR:ADF:ADR	0/0:183:112:112:97:0:0%:1E0:42:0:51:46:0:0	0/1:132:100:100:50:37:42.53%:5.4067E-14:43:41:30:20:26:11
ST4.03ch12_RaGOO	2701637	.	G	A	.	PASS	ADP=126;WT=1;HET=1;HOM=0;NC=0	GT:GQ:SDP:DP:RD:AD:FREQ:PVAL:RBQ:ABQ:RDF:RDR:ADF:ADR	0/0:198:120:120:105:0:0%:1E0:43:0:64:41:0:0	0/1:183:132:132:68:51:42.86%:4.5448E-19:43:43:47:21:35:16
ST4.03ch12_RaGOO	2703911	.	G	T	.	PASS	ADP=118;WT=0;HET=1;HOM=1;NC=0	GT:GQ:SDP:DP:RD:AD:FREQ:PVAL:RBQ:ABQ:RDF:RDR:ADF:ADR	1/1:255:110:110:0:95:100%:1.1023E-56:0:37:0:0:18:77	0/1:195:127:127:57:53:46.49%:2.5801E-20:36:36:15:42:16:37
ST4.03ch12_RaGOO	2703927	.	C	T	.	PASS	ADP=115;WT=1;HET=1;HOM=0;NC=0	GT:GQ:SDP:DP:RD:AD:FREQ:PVAL:RBQ:ABQ:RDF:RDR:ADF:ADR	0/0:164:110:110:94:1:1.05%:5E-1:37:37:17:77:0:1	0/1:220:121:121:50:58:53.7%:8.0552E-23:37:37:14:36:15:43
ST4.03ch12_RaGOO	2727642	.	C	T	.	PASS	ADP=74;WT=0;HET=1;HOM=1;NC=0	GT:GQ:SDP:DP:RD:AD:FREQ:PVAL:RBQ:ABQ:RDF:RDR:ADF:ADR	1/1:255:71:71:0:57:100%:6.4572E-34:0:37:0:0:43:14	0/1:136:78:78:32:36:52.94%:2.4039E-14:36:37:26:6:27:9
ST4.03ch12_RaGOO	2728672	.	A	G	.	PASS	ADP=80;WT=0;HET=1;HOM=1;NC=0	GT:GQ:SDP:DP:RD:AD:FREQ:PVAL:RBQ:ABQ:RDF:RDR:ADF:ADR	1/1:255:73:73:0:59:100%:4.1056E-35:0:36:0:0:26:33	0/1:181:87:87:31:46:59.74%:7.5695E-19:36:37:19:12:21:25
ST4.03ch12_RaGOO	2734859	.	G	A	.	PASS	ADP=79;WT=1;HET=1;HOM=0;NC=0	GT:GQ:SDP:DP:RD:AD:FREQ:PVAL:RBQ:ABQ:RDF:RDR:ADF:ADR	0/0:130:84:84:70:0:0%:1E0:45:0:28:42:0:0	0/1:100:74:74:36:28:43.75%:8.2552E-11:44:45:15:21:9:19
ST4.03ch12_RaGOO	2746123	.	G	A	.	PASS	ADP=91;WT=0;HET=1;HOM=1;NC=0	GT:GQ:SDP:DP:RD:AD:FREQ:PVAL:RBQ:ABQ:RDF:RDR:ADF:ADR	1/1:255:76:76:0:62:100%:6.5755E-37:0:36:0:0:23:39	0/1:197:107:107:45:52:53.61%:1.6307E-20:36:36:21:24:22:30
ST4.03ch12_RaGOO	2747548	.	C	T	.	PASS	ADP=114;WT=0;HET=1;HOM=1;NC=0	GT:GQ:SDP:DP:RD:AD:FREQ:PVAL:RBQ:ABQ:RDF:RDR:ADF:ADR	1/1:255:119:119:0:105:100%:1.1051E-62:0:36:0:0:63:42	0/1:201:110:110:47:53:53%:7.9032E-21:36:36:23:24:29:24
ST4.03ch12_RaGOO	2754208	.	A	T	.	PASS	ADP=145;WT=0;HET=1;HOM=1;NC=0	GT:GQ:SDP:DP:RD:AD:FREQ:PVAL:RBQ:ABQ:RDF:RDR:ADF:ADR	1/1:255:151:151:0:133:100%:1.7256E-79:0:36:0:0:63:70	0/1:243:139:139:64:65:50.39%:4.7224E-25:37:36:38:26:30:35
ST4.03ch12_RaGOO	2761438	.	G	A	.	PASS	ADP=89;WT=1;HET=1;HOM=0;NC=0	GT:GQ:SDP:DP:RD:AD:FREQ:PVAL:RBQ:ABQ:RDF:RDR:ADF:ADR	0/0:145:92:92:77:0:0%:1E0:44:0:53:24:0:0	0/1:146:86:86:37:39:51.32%:2.3308E-15:43:37:27:10:17:22
ST4.03ch12_RaGOO	2800899	.	C	T	.	PASS	ADP=525;WT=1;HET=1;HOM=0;NC=0	GT:GQ:SDP:DP:RD:AD:FREQ:PVAL:RBQ:ABQ:RDF:RDR:ADF:ADR	0/0:999:546:546:534:0:0%:1E0:40:0:227:307:0:0	0/1:255:504:504:239:257:51.81%:6.2631E-98:41:41:109:130:136:121
ST4.03ch12_RaGOO	2800911	.	G	A	.	PASS	ADP=474;WT=0;HET=1;HOM=1;NC=0	GT:GQ:SDP:DP:RD:AD:FREQ:PVAL:RBQ:ABQ:RDF:RDR:ADF:ADR	1/1:255:490:490:0:478:100%:6.3639E-287:0:40:0:0:182:296	0/1:255:459:459:245:206:45.68%:4.2055E-76:40:39:110:135:83:123
ST4.03ch12_RaGOO	2800941	.	A	C	.	PASS	ADP=490;WT=0;HET=1;HOM=1;NC=0	GT:GQ:SDP:DP:RD:AD:FREQ:PVAL:RBQ:ABQ:RDF:RDR:ADF:ADR	1/1:255:508:508:0:496:100%:9.4334E-298:0:39:0:0:200:296	0/1:255:473:473:252:212:45.59%:2.6351E-78:40:38:126:126:85:127
ST4.03ch12_RaGOO	2801032	.	T	C	.	PASS	ADP=422;WT=1;HET=1;HOM=0;NC=0	GT:GQ:SDP:DP:RD:AD:FREQ:PVAL:RBQ:ABQ:RDF:RDR:ADF:ADR	0/0:809:443:443:431:0:0%:1E0:39:0:203:228:0:0	0/1:255:401:401:196:195:49.62%:1.1205E-73:40:41:94:102:91:104
ST4.03ch12_RaGOO	2801057	.	T	A	.	PASS	ADP=424;WT=0;HET=1;HOM=1;NC=0	GT:GQ:SDP:DP:RD:AD:FREQ:PVAL:RBQ:ABQ:RDF:RDR:ADF:ADR	1/1:255:430:430:0:417:99.76%:3.1605E-250:0:40:0:0:252:165	0/1:255:418:418:210:200:48.78%:4.124E-75:41:41:110:100:122:78
ST4.03ch12_RaGOO	2801073	.	A	G	.	PASS	ADP=414;WT=0;HET=1;HOM=1;NC=0	GT:GQ:SDP:DP:RD:AD:FREQ:PVAL:RBQ:ABQ:RDF:RDR:ADF:ADR	1/1:255:432:432:0:420:100%:4.956E-252:0:42:0:0:246:174	0/1:255:396:396:187:201:51.8%:1.0045E-76:40:43:94:93:122:79
ST4.03ch12_RaGOO	2801081	.	T	A	.	PASS	ADP=414;WT=0;HET=1;HOM=1;NC=0	GT:GQ:SDP:DP:RD:AD:FREQ:PVAL:RBQ:ABQ:RDF:RDR:ADF:ADR	1/1:255:423:423:0:411:100%:1.2852E-246:0:40:0:0:228:183	0/1:255:409:405:203:194:48.87%:6.5486E-73:20:41:107:96:109:85
ST4.03ch12_RaGOO	2801090	.	T	C	.	PASS	ADP=424;WT=0;HET=1;HOM=1;NC=0	GT:GQ:SDP:DP:RD:AD:FREQ:PVAL:RBQ:ABQ:RDF:RDR:ADF:ADR	1/1:255:420:420:1:407:99.75%:3.3519E-242:36:40:1:0:210:197	0/1:255:429:429:240:181:42.99%:4.807E-66:40:40:124:116:100:81
ST4.03ch12_RaGOO	2801291	.	C	T	.	PASS	ADP=424;WT=0;HET=1;HOM=1;NC=0	GT:GQ:SDP:DP:RD:AD:FREQ:PVAL:RBQ:ABQ:RDF:RDR:ADF:ADR	1/1:255:405:405:0:393:100%:8.6364E-236:0:40:0:0:207:186	0/1:255:443:443:231:204:46.9%:7.5841E-76:40:39:131:100:110:94
ST4.03ch12_RaGOO	2801369	.	T	C	.	PASS	ADP=428;WT=1;HET=1;HOM=0;NC=0	GT:GQ:SDP:DP:RD:AD:FREQ:PVAL:RBQ:ABQ:RDF:RDR:ADF:ADR	0/0:741:408:408:396:0:0%:1E0:40:0:220:176:0:0	0/1:255:448:448:207:233:52.95%:2.0917E-89:41:40:117:90:140:93
ST4.03ch12_RaGOO	2801395	.	A	C	.	PASS	ADP=434;WT=0;HET=1;HOM=1;NC=0	GT:GQ:SDP:DP:RD:AD:FREQ:PVAL:RBQ:ABQ:RDF:RDR:ADF:ADR	1/1:255:405:405:0:393:100%:8.6364E-236:0:39:0:0:218:175	0/1:255:464:464:238:218:47.81%:2.151E-81:40:40:135:103:128:90
ST4.03ch12_RaGOO	2801422	.	C	T	.	PASS	ADP=478;WT=1;HET=1;HOM=0;NC=0	GT:GQ:SDP:DP:RD:AD:FREQ:PVAL:RBQ:ABQ:RDF:RDR:ADF:ADR	0/0:823:452:452:440:0:0%:1E0:40:0:290:150:0:0	0/1:255:504:504:253:243:48.99%:3.1756E-91:42:39:170:83:145:98
ST4.03ch12_RaGOO	2801423	.	A	G	.	PASS	ADP=473;WT=1;HET=1;HOM=0;NC=0	GT:GQ:SDP:DP:RD:AD:FREQ:PVAL:RBQ:ABQ:RDF:RDR:ADF:ADR	0/0:809:443:443:431:0:0%:1E0:40:0:287:144:0:0	0/1:255:504:504:253:243:48.99%:3.1756E-91:42:38:173:80:145:98
ST4.03ch12_RaGOO	2801477	.	C	T	.	PASS	ADP=496;WT=0;HET=1;HOM=1;NC=0	GT:GQ:SDP:DP:RD:AD:FREQ:PVAL:RBQ:ABQ:RDF:RDR:ADF:ADR	1/1:255:455:455:0:443:100%:7.2331E-266:0:40:0:0:258:185	0/1:255:537:537:263:266:50.28%:1.71E-100:40:42:143:120:168:98
ST4.03ch12_RaGOO	2801566	.	T	A	.	PASS	ADP=506;WT=1;HET=1;HOM=0;NC=0	GT:GQ:SDP:DP:RD:AD:FREQ:PVAL:RBQ:ABQ:RDF:RDR:ADF:ADR	0/0:917:501:501:489:0:0%:1E0:39:0:272:217:0:0	0/1:255:512:511:273:230:45.73%:6.4819E-85:40:42:136:137:121:109
ST4.03ch12_RaGOO	2801704	.	A	G	.	PASS	ADP=585;WT=0;HET=1;HOM=1;NC=0	GT:GQ:SDP:DP:RD:AD:FREQ:PVAL:RBQ:ABQ:RDF:RDR:ADF:ADR	1/1:255:608:608:0:596:100%:0E0:0:42:0:0:343:253	0/1:255:562:562:278:276:49.82%:5.4952E-104:42:43:170:108:172:104
ST4.03ch12_RaGOO	2801761	.	A	G	.	PASS	ADP=592;WT=1;HET=1;HOM=0;NC=0	GT:GQ:SDP:DP:RD:AD:FREQ:PVAL:RBQ:ABQ:RDF:RDR:ADF:ADR	0/0:1135:617:617:605:0:0%:1E0:41:0:307:298:0:0	0/1:255:567:567:295:264:47.23%:3.9178E-98:41:42:156:139:154:110
ST4.03ch12_RaGOO	2801859	.	A	T	.	PASS	ADP=522;WT=0;HET=1;HOM=1;NC=0	GT:GQ:SDP:DP:RD:AD:FREQ:PVAL:RBQ:ABQ:RDF:RDR:ADF:ADR	1/1:255:496:495:0:483:100%:6.2472E-290:0:39:0:0:241:242	0/1:255:549:549:270:271:50.09%:2.8959E-102:40:39:137:133:153:118
ST4.03ch12_RaGOO	2801972	.	C	T	.	PASS	ADP=444;WT=1;HET=1;HOM=0;NC=0	GT:GQ:SDP:DP:RD:AD:FREQ:PVAL:RBQ:ABQ:RDF:RDR:ADF:ADR	0/0:812:445:445:433:0:0%:1E0:41:0:252:181:0:0	0/1:255:443:443:231:204:46.9%:7.5841E-76:43:41:129:102:134:70
ST4.03ch12_RaGOO	2802032	.	C	T	.	PASS	ADP=402;WT=1;HET=1;HOM=0;NC=0	GT:GQ:SDP:DP:RD:AD:FREQ:PVAL:RBQ:ABQ:RDF:RDR:ADF:ADR	0/0:737:406:406:394:0:0%:1E0:39:0:187:207:0:0	0/1:255:399:399:210:181:46.29%:3.7041E-67:39:42:94:116:98:83
ST4.03ch12_RaGOO	2802180	.	C	T	.	PASS	ADP=468;WT=0;HET=1;HOM=1;NC=0	GT:GQ:SDP:DP:RD:AD:FREQ:PVAL:RBQ:ABQ:RDF:RDR:ADF:ADR	1/1:255:488:488:1:475:99.79%:4.8468E-283:37:40:1:0:311:164	0/1:255:448:448:238:202:45.91%:9.9907E-75:41:41:168:70:136:66
ST4.03ch12_RaGOO	2802215	.	C	T	.	PASS	ADP=454;WT=0;HET=1;HOM=1;NC=0	GT:GQ:SDP:DP:RD:AD:FREQ:PVAL:RBQ:ABQ:RDF:RDR:ADF:ADR	1/1:255:456:456:1:442:99.55%:3.2115E-263:37:39:1:0:288:154	0/1:255:453:453:243:202:45.39%:1.5741E-74:40:42:178:65:140:62
ST4.03ch12_RaGOO	2802346	.	C	T	.	PASS	ADP=623;WT=0;HET=1;HOM=1;NC=0	GT:GQ:SDP:DP:RD:AD:FREQ:PVAL:RBQ:ABQ:RDF:RDR:ADF:ADR	1/1:255:592:592:0:580:100%:0E0:0:40:0:0:352:228	0/1:255:654:654:316:330:51.08%:4.6081E-125:39:41:173:143:216:114
ST4.03ch12_RaGOO	2802437	.	A	T	.	PASS	ADP=629;WT=0;HET=1;HOM=1;NC=0	GT:GQ:SDP:DP:RD:AD:FREQ:PVAL:RBQ:ABQ:RDF:RDR:ADF:ADR	1/1:255:614:614:1:601:99.67%:0E0:37:39:0:1:345:256	0/1:255:645:645:298:337:52.9%:4.083E-129:41:41:179:119:200:137
ST4.03ch12_RaGOO	2802519	.	C	T	.	PASS	ADP=631;WT=1;HET=1;HOM=0;NC=0	GT:GQ:SDP:DP:RD:AD:FREQ:PVAL:RBQ:ABQ:RDF:RDR:ADF:ADR	0/0:1122:623:623:611:1:0.16%:5E-1:42:37:330:281:0:1	0/1:255:639:639:345:286:45.32%:3.2532E-105:41:41:180:165:122:164
ST4.03ch12_RaGOO	2802679	.	T	C	.	PASS	ADP=450;WT=1;HET=1;HOM=0;NC=0	GT:GQ:SDP:DP:RD:AD:FREQ:PVAL:RBQ:ABQ:RDF:RDR:ADF:ADR	0/0:808:443:443:432:0:0%:1E0:41:0:219:213:0:0	0/1:255:457:457:243:206:45.88%:3.5013E-76:41:41:122:121:117:89
ST4.03ch12_RaGOO	2802717	.	C	T	.	PASS	ADP=488;WT=1;HET=1;HOM=0;NC=0	GT:GQ:SDP:DP:RD:AD:FREQ:PVAL:RBQ:ABQ:RDF:RDR:ADF:ADR	0/0:865:484:484:472:1:0.21%:5E-1:40:37:251:221:1:0	0/1:255:493:493:269:216:44.54%:2.6548E-79:41:40:151:118:131:85
ST4.03ch12_RaGOO	2802783	.	G	A	.	PASS	ADP=411;WT=0;HET=1;HOM=1;NC=0	GT:GQ:SDP:DP:RD:AD:FREQ:PVAL:RBQ:ABQ:RDF:RDR:ADF:ADR	1/1:255:412:412:1:400:99.75%:5.3512E-238:36:38:1:0:221:179	0/1:255:410:410:177:225:55.97%:7.5748E-88:41:39:99:78:113:112
ST4.03ch12_RaGOO	2802803	.	A	G	.	PASS	ADP=476;WT=1;HET=1;HOM=0;NC=0	GT:GQ:SDP:DP:RD:AD:FREQ:PVAL:RBQ:ABQ:RDF:RDR:ADF:ADR	0/0:869:486:486:474:1:0.21%:5E-1:39:25:311:163:1:0	0/1:255:467:467:259:200:43.57%:4.0365E-73:40:40:150:109:124:76
ST4.03ch12_RaGOO	2802887	.	C	T	.	PASS	ADP=500;WT=0;HET=1;HOM=1;NC=0	GT:GQ:SDP:DP:RD:AD:FREQ:PVAL:RBQ:ABQ:RDF:RDR:ADF:ADR	1/1:255:498:498:0:486:99.79%:9.7915E-292:0:39:0:0:263:223	0/1:255:502:502:227:267:54.05%:5.4334E-103:41:41:118:109:153:114
ST4.03ch12_RaGOO	2802931	.	C	A	.	PASS	ADP=519;WT=0;HET=1;HOM=1;NC=0	GT:GQ:SDP:DP:RD:AD:FREQ:PVAL:RBQ:ABQ:RDF:RDR:ADF:ADR	1/1:255:515:515:0:504:100%:1.451E-302:0:37:0:0:247:257	0/1:255:523:523:247:268:52.04%:3.2061E-102:39:38:120:127:153:115
ST4.03ch12_RaGOO	2902447	.	A	T	.	PASS	ADP=122;WT=1;HET=1;HOM=0;NC=0	GT:GQ:SDP:DP:RD:AD:FREQ:PVAL:RBQ:ABQ:RDF:RDR:ADF:ADR	0/0:209:124:124:112:0:0%:1E0:36:0:62:50:0:0	0/1:173:120:120:62:48:43.64%:4.7169E-18:36:36:40:22:27:21
ST4.03ch12_RaGOO	2903671	.	T	G	.	PASS	ADP=85;WT=0;HET=1;HOM=1;NC=0	GT:GQ:SDP:DP:RD:AD:FREQ:PVAL:RBQ:ABQ:RDF:RDR:ADF:ADR	1/1:206:93:93:0:36:100%:2.2598E-21:0:37:0:0:18:18	0/1:45:77:77:19:13:40.62%:2.6443E-5:51:41:14:5:12:1
ST4.03ch12_RaGOO	2903717	.	T	G	.	PASS	ADP=80;WT=1;HET=1;HOM=0;NC=0	GT:GQ:SDP:DP:RD:AD:FREQ:PVAL:RBQ:ABQ:RDF:RDR:ADF:ADR	0/0:62:91:91:34:0:0%:1E0:40:0:24:10:0:0	0/1:58:70:70:10:15:60%:1.4522E-6:40:54:10:0:12:3
ST4.03ch12_RaGOO	2904941	.	G	A	.	PASS	ADP=134;WT=1;HET=1;HOM=0;NC=0	GT:GQ:SDP:DP:RD:AD:FREQ:PVAL:RBQ:ABQ:RDF:RDR:ADF:ADR	0/0:242:139:139:130:0:0%:1E0:39:0:71:59:0:0	0/1:190:130:130:70:53:43.09%:8.1945E-20:38:37:45:25:29:24
ST4.03ch12_RaGOO	2904980	.	G	T	.	PASS	ADP=122;WT=0;HET=1;HOM=1;NC=0	GT:GQ:SDP:DP:RD:AD:FREQ:PVAL:RBQ:ABQ:RDF:RDR:ADF:ADR	1/1:255:121:121:0:112:100%:6.9655E-67:0:39:0:0:74:38	0/1:255:124:124:49:66:56.41%:2.0374E-26:37:39:30:19:44:22
ST4.03ch12_RaGOO	2938250	.	T	A	.	PASS	ADP=191;WT=1;HET=1;HOM=0;NC=0	GT:GQ:SDP:DP:RD:AD:FREQ:PVAL:RBQ:ABQ:RDF:RDR:ADF:ADR	0/0:328:182:182:176:0:0%:1E0:41:0:123:53:0:0	0/1:255:203:201:96:88:47.83%:3.0372E-33:40:39:60:36:39:49
ST4.03ch12_RaGOO	2977175	.	T	A,C	.	PASS	ADP=3627;WT=0;HET=1;HOM=1;NC=0	GT:GQ:SDP:DP:RD:AD:FREQ:PVAL:RBQ:ABQ:RDF:RDR:ADF:ADR	1/1:255:3512:3512:4:3495:99.71%:0E0:37:36:4:0:2171:1324	0/2:255:3743:3743:15:2089:56.05%:0E0:37:36:15:0:1175:914
ST4.03ch12_RaGOO	2977963	.	T	C	.	PASS	ADP=3796;WT=1;HET=1;HOM=0;NC=0	GT:GQ:SDP:DP:RD:AD:FREQ:PVAL:RBQ:ABQ:RDF:RDR:ADF:ADR	0/0:2147483647:3869:3869:3854:5:0.13%:3.6321E-1:36:37:2060:1794:2:3	0/1:255:3724:3724:1682:2025:54.63%:0E0:36:36:1008:674:1182:843
ST4.03ch12_RaGOO	3059390	.	A	G	.	PASS	ADP=86;WT=1;HET=1;HOM=0;NC=0	GT:GQ:SDP:DP:RD:AD:FREQ:PVAL:RBQ:ABQ:RDF:RDR:ADF:ADR	0/0:112:84:84:71:2:2.74%:2.4828E-1:44:74:62:9:2:0	0/1:130:88:88:34:35:50.72%:8.2973E-14:42:41:32:2:27:8
ST4.03ch12_RaGOO	3061571	.	C	T	.	PASS	ADP=346;WT=0;HET=1;HOM=1;NC=0	GT:GQ:SDP:DP:RD:AD:FREQ:PVAL:RBQ:ABQ:RDF:RDR:ADF:ADR	1/1:255:332:332:9:312:97.2%:1.9944E-175:41:38:1:8:90:222	0/1:255:360:360:155:186:54.55%:3.8704E-72:37:37:47:108:56:130
ST4.03ch12_RaGOO	3080918	.	C	T	.	PASS	ADP=84;WT=1;HET=1;HOM=0;NC=0	GT:GQ:SDP:DP:RD:AD:FREQ:PVAL:RBQ:ABQ:RDF:RDR:ADF:ADR	0/0:60:80:80:42:2:4.55%:2.4713E-1:42:37:31:11:0:2	0/1:55:89:89:15:15:50%:2.9161E-6:39:41:8:7:12:3
ST4.03ch12_RaGOO	3081060	.	G	A	.	PASS	ADP=89;WT=0;HET=1;HOM=1;NC=0	GT:GQ:SDP:DP:RD:AD:FREQ:PVAL:RBQ:ABQ:RDF:RDR:ADF:ADR	1/1:208:75:75:1:38:97.44%:1.4697E-21:37:40:0:1:19:19	0/1:71:104:104:26:20:43.48%:6.7171E-8:42:44:15:11:11:9
ST4.03ch12_RaGOO	3081081	.	G	A	.	PASS	ADP=90;WT=1;HET=1;HOM=0;NC=0	GT:GQ:SDP:DP:RD:AD:FREQ:PVAL:RBQ:ABQ:RDF:RDR:ADF:ADR	0/0:74:76:76:40:0:0%:1E0:38:0:12:28:0:0	0/1:90:104:104:22:24:52.17%:9.761E-10:36:38:8:14:14:10
ST4.03ch12_RaGOO	3086725	.	A	C	.	PASS	ADP=82;WT=1;HET=1;HOM=0;NC=0	GT:GQ:SDP:DP:RD:AD:FREQ:PVAL:RBQ:ABQ:RDF:RDR:ADF:ADR	0/0:89:86:86:62:3:4.62%:1.2209E-1:39:37:31:31:1:2	0/1:95:78:78:20:25:55.56%:2.7295E-10:41:35:9:11:6:19
ST4.03ch12_RaGOO	3179851	.	T	C	.	PASS	ADP=1867;WT=0;HET=1;HOM=1;NC=0	GT:GQ:SDP:DP:RD:AD:FREQ:PVAL:RBQ:ABQ:RDF:RDR:ADF:ADR	1/1:255:1931:1931:91:1809:95.21%:0E0:37:37:56:35:1120:689	0/1:255:1803:1803:733:1048:58.84%:0E0:37:38:413:320:657:391
ST4.03ch12_RaGOO	3180246	.	G	A	.	PASS	ADP=1985;WT=0;HET=1;HOM=1;NC=0	GT:GQ:SDP:DP:RD:AD:FREQ:PVAL:RBQ:ABQ:RDF:RDR:ADF:ADR	1/1:87:1959:1959:0:16:100%:1.6637E-9:0:43:0:0:11:5	0/1:50:2012:2012:16:14:46.67%:8.3837E-6:36:37:8:8:7:7
ST4.03ch12_RaGOO	3183365	.	T	A	.	PASS	ADP=386;WT=0;HET=1;HOM=1;NC=0	GT:GQ:SDP:DP:RD:AD:FREQ:PVAL:RBQ:ABQ:RDF:RDR:ADF:ADR	1/1:255:365:365:10:325:97.01%:3.8231E-182:37:36:6:4:134:191	0/1:255:407:407:168:213:55.91%:3.6517E-83:36:36:83:85:102:111
ST4.03ch12_RaGOO	3183454	.	G	A	.	PASS	ADP=353;WT=0;HET=1;HOM=1;NC=0	GT:GQ:SDP:DP:RD:AD:FREQ:PVAL:RBQ:ABQ:RDF:RDR:ADF:ADR	1/1:255:324:324:12:282:95.92%:3.3943E-155:42:37:6:6:128:154	0/1:255:383:383:161:194:54.65%:2.9391E-75:37:37:83:78:89:105
ST4.03ch12_RaGOO	3184716	.	C	T	.	PASS	ADP=377;WT=0;HET=1;HOM=1;NC=0	GT:GQ:SDP:DP:RD:AD:FREQ:PVAL:RBQ:ABQ:RDF:RDR:ADF:ADR	1/1:255:351:351:13:308:95.95%:1.4205E-169:36:36:9:4:157:151	0/1:255:403:403:168:207:55.2%:1.6378E-80:36:35:110:58:92:115
ST4.03ch12_RaGOO	3184746	.	A	G	.	PASS	ADP=435;WT=0;HET=1;HOM=1;NC=0	GT:GQ:SDP:DP:RD:AD:FREQ:PVAL:RBQ:ABQ:RDF:RDR:ADF:ADR	1/1:255:405:405:13:361:96.27%:1.3249E-200:37:36:6:7:131:230	0/1:255:466:466:192:246:56.16%:4.2676E-96:36:36:89:103:82:164
ST4.03ch12_RaGOO	3204546	.	T	A	.	PASS	ADP=372;WT=1;HET=1;HOM=0;NC=0	GT:GQ:SDP:DP:RD:AD:FREQ:PVAL:RBQ:ABQ:RDF:RDR:ADF:ADR	0/0:341:323:323:277:19:6.42%:1.4155E-6:36:37:157:120:14:5	0/1:255:421:421:187:207:52.54%:2.5726E-79:36:36:115:72:105:102
ST4.03ch12_RaGOO	3204607	.	C	T	.	PASS	ADP=336;WT=1;HET=1;HOM=0;NC=0	GT:GQ:SDP:DP:RD:AD:FREQ:PVAL:RBQ:ABQ:RDF:RDR:ADF:ADR	0/0:274:281:281:235:19:7.48%:1.3449E-6:36:36:114:121:10:9	0/1:255:391:391:165:199:54.67%:3.4263E-77:36:36:86:79:90:109
ST4.03ch12_RaGOO	3205869	.	A	G	.	PASS	ADP=357;WT=0;HET=1;HOM=1;NC=0	GT:GQ:SDP:DP:RD:AD:FREQ:PVAL:RBQ:ABQ:RDF:RDR:ADF:ADR	1/1:255:317:317:17:273:94.14%:2.6116E-146:37:36:3:14:120:153	0/1:255:398:398:215:156:42.05%:9.5261E-57:36:36:106:109:61:95
ST4.03ch12_RaGOO	3207225	.	C	T	.	PASS	ADP=285;WT=0;HET=1;HOM=1;NC=0	GT:GQ:SDP:DP:RD:AD:FREQ:PVAL:RBQ:ABQ:RDF:RDR:ADF:ADR	1/1:255:270:270:8:237:96.73%:3.2328E-132:37:36:5:3:103:134	0/1:255:300:300:143:130:47.62%:9.4679E-49:36:36:75:68:52:78
ST4.03ch12_RaGOO	3208027	.	T	C	.	PASS	ADP=421;WT=0;HET=1;HOM=1;NC=0	GT:GQ:SDP:DP:RD:AD:FREQ:PVAL:RBQ:ABQ:RDF:RDR:ADF:ADR	1/1:255:378:378:21:332:94.05%:1.1721E-177:36:36:8:13:139:193	0/1:255:465:465:210:228:52.05%:4.5783E-87:36:36:80:130:87:141
ST4.03ch12_RaGOO	3208983	.	G	C	.	PASS	ADP=351;WT=0;HET=1;HOM=1;NC=0	GT:GQ:SDP:DP:RD:AD:FREQ:PVAL:RBQ:ABQ:RDF:RDR:ADF:ADR	1/1:255:345:345:12:308:96.25%:2.1286E-170:37:38:4:8:162:146	0/1:255:358:358:147:184:55.59%:8.5386E-72:38:38:73:74:102:82
ST4.03ch12_RaGOO	3209108	.	C	T	.	PASS	ADP=272;WT=1;HET=1;HOM=0;NC=0	GT:GQ:SDP:DP:RD:AD:FREQ:PVAL:RBQ:ABQ:RDF:RDR:ADF:ADR	0/0:266:261:261:220:16:6.78%:1.1731E-5:46:35:80:140:11:5	0/1:255:284:284:133:124:48.25%:1.1058E-46:45:42:39:94:75:49
ST4.03ch12_RaGOO	3209125	.	T	C	.	PASS	ADP=248;WT=0;HET=1;HOM=1;NC=0	GT:GQ:SDP:DP:RD:AD:FREQ:PVAL:RBQ:ABQ:RDF:RDR:ADF:ADR	1/1:255:237:236:17:194:91.94%:4.4116E-101:41:44:12:5:51:143	0/1:255:261:261:127:107:45.73%:7.4939E-40:49:43:74:53:27:80
ST4.03ch12_RaGOO	3223378	.	T	A	.	PASS	ADP=98;WT=1;HET=1;HOM=0;NC=0	GT:GQ:SDP:DP:RD:AD:FREQ:PVAL:RBQ:ABQ:RDF:RDR:ADF:ADR	0/0:145:105:104:77:0:0%:1E0:42:0:72:5:0:0	0/1:119:93:93:32:32:50%:1.2401E-12:42:37:29:3:29:3
ST4.03ch12_RaGOO	3223668	.	G	A	.	PASS	ADP=137;WT=0;HET=1;HOM=1;NC=0	GT:GQ:SDP:DP:RD:AD:FREQ:PVAL:RBQ:ABQ:RDF:RDR:ADF:ADR	1/1:255:138:138:2:109:98.2%:1.7552E-62:37:39:1:1:60:49	0/1:202:136:136:53:54:50.47%:6.2692E-21:43:39:36:17:29:25
ST4.03ch12_RaGOO	3223869	.	G	C	.	PASS	ADP=175;WT=0;HET=1;HOM=1;NC=0	GT:GQ:SDP:DP:RD:AD:FREQ:PVAL:RBQ:ABQ:RDF:RDR:ADF:ADR	1/1:255:165:165:6:132:95.65%:1.9127E-72:37:37:4:2:59:73	0/1:255:186:186:69:87:55.41%:2.6157E-34:37:38:33:36:43:44
ST4.03ch12_RaGOO	3229752	.	G	A	.	PASS	ADP=91;WT=1;HET=1;HOM=0;NC=0	GT:GQ:SDP:DP:RD:AD:FREQ:PVAL:RBQ:ABQ:RDF:RDR:ADF:ADR	0/0:126:91:91:80:2:2.44%:2.4847E-1:41:37:42:38:2:0	0/1:118:91:91:43:33:43.42%:1.3267E-12:42:39:22:21:15:18
ST4.03ch12_RaGOO	3232630	.	A	G	.	PASS	ADP=726;WT=0;HET=1;HOM=1;NC=0	GT:GQ:SDP:DP:RD:AD:FREQ:PVAL:RBQ:ABQ:RDF:RDR:ADF:ADR	1/1:255:616:616:21:586:96.54%:0E0:35:36:16:5:445:141	0/1:255:837:837:359:463:56.33%:1.731E-180:36:36:272:87:351:112
ST4.03ch12_RaGOO	3232645	.	A	G	.	PASS	ADP=740;WT=0;HET=1;HOM=1;NC=0	GT:GQ:SDP:DP:RD:AD:FREQ:PVAL:RBQ:ABQ:RDF:RDR:ADF:ADR	1/1:255:609:609:34:565:94.32%:2.4498E-303:35:36:25:9:405:160	0/1:255:872:872:395:462:53.91%:1.3024E-177:36:36:282:113:325:137
ST4.03ch12_RaGOO	3232660	.	T	C	.	PASS	ADP=859;WT=1;HET=1;HOM=0;NC=0	GT:GQ:SDP:DP:RD:AD:FREQ:PVAL:RBQ:ABQ:RDF:RDR:ADF:ADR	0/0:1064:758:758:725:24:3.2%:4.9429E-8:36:37:455:270:16:8	0/1:255:960:960:550:395:41.8%:1.6825E-142:36:36:353:197:261:134
ST4.03ch12_RaGOO	3232845	.	C	T	.	PASS	ADP=657;WT=1;HET=1;HOM=0;NC=0	GT:GQ:SDP:DP:RD:AD:FREQ:PVAL:RBQ:ABQ:RDF:RDR:ADF:ADR	0/0:55:591:591:35:1:2.78%:5E-1:38:37:15:20:0:1	0/1:90:723:723:31:25:44.64%:9.2302E-10:46:43:23:8:14:11
ST4.03ch12_RaGOO	3233264	.	A	G	.	PASS	ADP=680;WT=1;HET=1;HOM=0;NC=0	GT:GQ:SDP:DP:RD:AD:FREQ:PVAL:RBQ:ABQ:RDF:RDR:ADF:ADR	0/0:78:593:593:51:2:3.77%:2.4762E-1:42:55:36:15:2:0	0/1:85:768:768:33:24:42.11%:2.7262E-9:41:40:19:14:14:10
ST4.03ch12_RaGOO	3233327	.	A	C	.	PASS	ADP=674;WT=0;HET=1;HOM=1;NC=0	GT:GQ:SDP:DP:RD:AD:FREQ:PVAL:RBQ:ABQ:RDF:RDR:ADF:ADR	1/1:235:586:586:2:44:95.65%:2.7459E-24:37:39:1:1:21:23	0/1:97:762:762:25:26:50.98%:1.9611E-10:39:41:19:6:18:8
ST4.03ch12_RaGOO	3233425	.	G	T	.	PASS	ADP=670;WT=0;HET=1;HOM=1;NC=0	GT:GQ:SDP:DP:RD:AD:FREQ:PVAL:RBQ:ABQ:RDF:RDR:ADF:ADR	1/1:202:580:580:1:37:97.37%:5.6582E-21:37:38:1:0:10:27	0/1:87:761:761:19:23:54.76%:1.7689E-9:38:45:10:9:11:12
ST4.03ch12_RaGOO	3238764	.	T	G	.	PASS	ADP=80;WT=0;HET=1;HOM=1;NC=0	GT:GQ:SDP:DP:RD:AD:FREQ:PVAL:RBQ:ABQ:RDF:RDR:ADF:ADR	1/1:255:71:71:6:55:90.16%:2.6036E-28:37:36:6:0:55:0	0/1:177:89:89:30:45:60%:1.7703E-18:36:38:30:0:44:1
ST4.03ch12_RaGOO	3241271	.	G	A	.	PASS	ADP=153;WT=0;HET=1;HOM=1;NC=0	GT:GQ:SDP:DP:RD:AD:FREQ:PVAL:RBQ:ABQ:RDF:RDR:ADF:ADR	1/1:255:126:126:8:106:92.98%:4.229E-56:35:35:2:6:37:69	0/1:255:181:181:71:96:57.49%:3.6324E-38:36:35:26:45:37:59
ST4.03ch12_RaGOO	3242442	.	C	T	.	PASS	ADP=93;WT=1;HET=1;HOM=0;NC=0	GT:GQ:SDP:DP:RD:AD:FREQ:PVAL:RBQ:ABQ:RDF:RDR:ADF:ADR	0/0:77:78:78:63:5:7.35%:2.8961E-2:44:37:14:49:0:5	0/1:147:109:109:54:41:43.16%:1.7607E-15:44:40:15:39:8:33
ST4.03ch12_RaGOO	3256999	.	C	T	.	PASS	ADP=94;WT=0;HET=1;HOM=1;NC=0	GT:GQ:SDP:DP:RD:AD:FREQ:PVAL:RBQ:ABQ:RDF:RDR:ADF:ADR	1/1:255:96:96:7:79:91.86%:2.605E-41:47:49:4:3:37:42	0/1:164:93:93:36:43:54.43%:3.7958E-17:54:49:24:12:26:17
ST4.03ch12_RaGOO	3257032	.	G	A	.	PASS	ADP=80;WT=0;HET=1;HOM=1;NC=0	GT:GQ:SDP:DP:RD:AD:FREQ:PVAL:RBQ:ABQ:RDF:RDR:ADF:ADR	1/1:255:85:85:4:71:94.67%:1.6186E-38:43:38:1:3:12:59	0/1:124:76:76:29:33:53.23%:3.195E-13:43:42:11:18:15:18
ST4.03ch12_RaGOO	3257038	.	A	C	.	PASS	ADP=82;WT=0;HET=1;HOM=1;NC=0	GT:GQ:SDP:DP:RD:AD:FREQ:PVAL:RBQ:ABQ:RDF:RDR:ADF:ADR	1/1:255:87:87:4:73:94.81%:1.135E-39:43:38:1:3:13:60	0/1:133:78:78:29:35:54.69%:4.3049E-14:42:42:11:18:17:18
ST4.03ch12_RaGOO	3257057	.	T	C	.	PASS	ADP=81;WT=0;HET=1;HOM=1;NC=0	GT:GQ:SDP:DP:RD:AD:FREQ:PVAL:RBQ:ABQ:RDF:RDR:ADF:ADR	1/1:255:82:82:4:68:94.44%:8.6675E-37:31:35:0:4:8:60	0/1:142:80:80:29:37:56.06%:5.6872E-15:39:36:8:21:12:25
ST4.03ch12_RaGOO	3264845	.	A	G	.	PASS	ADP=740;WT=1;HET=1;HOM=0;NC=0	GT:GQ:SDP:DP:RD:AD:FREQ:PVAL:RBQ:ABQ:RDF:RDR:ADF:ADR	0/0:775:673:673:624:40:6.02%:4.9643E-13:36:36:266:358:20:20	0/1:255:808:808:472:322:40.55%:1.4159E-115:36:36:209:263:139:183
ST4.03ch12_RaGOO	3266102	.	T	C	.	PASS	ADP=630;WT=1;HET=1;HOM=0;NC=0	GT:GQ:SDP:DP:RD:AD:FREQ:PVAL:RBQ:ABQ:RDF:RDR:ADF:ADR	0/0:847:632:632:599:24:3.85%:4.7558E-8:36:36:357:242:10:14	0/1:255:628:628:364:250:40.72%:5.9477E-90:36:36:242:122:154:96
ST4.03ch12_RaGOO	3266892	.	A	G	.	PASS	ADP=661;WT=0;HET=1;HOM=1;NC=0	GT:GQ:SDP:DP:RD:AD:FREQ:PVAL:RBQ:ABQ:RDF:RDR:ADF:ADR	1/1:255:640:640:28:603:95.56%:0E0:36:36:12:16:351:252	0/1:255:682:682:293:375:56.14%:3.8509E-146:36:36:177:116:248:127
ST4.03ch12_RaGOO	3267987	.	G	A	.	PASS	ADP=387;WT=1;HET=1;HOM=0;NC=0	GT:GQ:SDP:DP:RD:AD:FREQ:PVAL:RBQ:ABQ:RDF:RDR:ADF:ADR	0/0:516:379:379:357:13:3.51%:1.0966E-4:40:36:120:237:6:7	0/1:255:396:396:226:156:40.84%:2.061E-56:40:39:75:151:60:96
ST4.03ch12_RaGOO	3268029	.	G	A	.	PASS	ADP=333;WT=0;HET=1;HOM=1;NC=0	GT:GQ:SDP:DP:RD:AD:FREQ:PVAL:RBQ:ABQ:RDF:RDR:ADF:ADR	1/1:255:329:329:13:307:95.94%:5.4525E-169:42:42:5:8:81:226	0/1:255:337:337:144:179:55.42%:8.5869E-70:41:41:39:105:41:138
ST4.03ch12_RaGOO	3268111	.	A	T	.	PASS	ADP=135;WT=1;HET=1;HOM=0;NC=0	GT:GQ:SDP:DP:RD:AD:FREQ:PVAL:RBQ:ABQ:RDF:RDR:ADF:ADR	0/0:166:141:141:125:7:5.3%:7.2006E-3:39:32:10:115:0:7	0/1:198:130:129:61:54:46.96%:1.47E-20:42:34:10:51:4:50
ST4.03ch12_RaGOO	3345930	.	T	C	.	PASS	ADP=1893;WT=0;HET=1;HOM=1;NC=0	GT:GQ:SDP:DP:RD:AD:FREQ:PVAL:RBQ:ABQ:RDF:RDR:ADF:ADR	1/1:255:1524:1522:62:1447:95.89%:0E0:39:38:58:4:1416:31	0/1:255:2265:2265:906:1342:59.7%:0E0:39:39:882:24:1297:45
ST4.03ch12_RaGOO	3348295	.	A	C	.	PASS	ADP=3666;WT=0;HET=1;HOM=1;NC=0	GT:GQ:SDP:DP:RD:AD:FREQ:PVAL:RBQ:ABQ:RDF:RDR:ADF:ADR	1/1:255:3670:3670:154:3267:95.41%:0E0:39:37:141:13:2994:273	0/1:255:3663:3663:1468:1954:57.07%:0E0:39:38:1209:259:1680:274
ST4.03ch12_RaGOO	3348403	.	T	G	.	PASS	ADP=3690;WT=0;HET=1;HOM=1;NC=0	GT:GQ:SDP:DP:RD:AD:FREQ:PVAL:RBQ:ABQ:RDF:RDR:ADF:ADR	1/1:255:3701:3700:140:3326:95.85%:0E0:37:36:67:73:1636:1690	0/1:255:3682:3681:1445:2000:58.04%:0E0:38:36:637:808:813:1187
ST4.03ch12_RaGOO	3386480	.	C	T	.	PASS	ADP=61;WT=1;HET=1;HOM=0;NC=0	GT:GQ:SDP:DP:RD:AD:FREQ:PVAL:RBQ:ABQ:RDF:RDR:ADF:ADR	0/0:52:63:63:47:5:9.62%:2.8261E-2:37:37:46:1:5:0	0/1:70:60:60:29:20:40.82%:8.2643E-8:42:41:29:0:18:2
ST4.03ch12_RaGOO	3388328	.	A	G	.	PASS	ADP=207;WT=0;HET=1;HOM=1;NC=0	GT:GQ:SDP:DP:RD:AD:FREQ:PVAL:RBQ:ABQ:RDF:RDR:ADF:ADR	1/1:255:202:202:2:189:98.95%:4.6105E-110:37:36:1:1:99:90	0/1:255:213:213:93:109:53.96%:2.1452E-42:36:36:44:49:63:46
ST4.03ch12_RaGOO	3428044	.	A	G	.	PASS	ADP=583;WT=0;HET=1;HOM=1;NC=0	GT:GQ:SDP:DP:RD:AD:FREQ:PVAL:RBQ:ABQ:RDF:RDR:ADF:ADR	1/1:255:488:488:29:452:93.97%:1.6578E-241:44:39:20:9:233:219	0/1:255:679:679:323:351:52.08%:1.0367E-133:41:41:210:113:193:158
ST4.03ch12_RaGOO	3428099	.	C	T	.	PASS	ADP=433;WT=1;HET=1;HOM=0;NC=0	GT:GQ:SDP:DP:RD:AD:FREQ:PVAL:RBQ:ABQ:RDF:RDR:ADF:ADR	0/0:472:383:383:357:19:5.05%:1.5107E-6:44:24:101:256:7:12	0/1:255:487:484:256:223:46.56%:1.0538E-82:46:23:88:168:83:140
ST4.03ch12_RaGOO	3456748	.	C	A	.	PASS	ADP=61;WT=0;HET=1;HOM=1;NC=0	GT:GQ:SDP:DP:RD:AD:FREQ:PVAL:RBQ:ABQ:RDF:RDR:ADF:ADR	1/1:255:60:60:2:53:96.36%:1.6199E-29:37:36:0:2:23:30	0/1:98:63:63:30:27:47.37%:1.2661E-10:36:37:14:16:11:16
ST4.03ch12_RaGOO	3457653	.	A	G	.	PASS	ADP=70;WT=1;HET=1;HOM=0;NC=0	GT:GQ:SDP:DP:RD:AD:FREQ:PVAL:RBQ:ABQ:RDF:RDR:ADF:ADR	0/0:91:61:61:55:1:1.79%:5E-1:36:37:32:23:1:0	0/1:128:80:80:39:35:47.3%:1.4154E-13:36:37:20:19:22:13
ST4.03ch12_RaGOO	3477566	.	T	C	.	PASS	ADP=77;WT=0;HET=1;HOM=1;NC=0	GT:GQ:SDP:DP:RD:AD:FREQ:PVAL:RBQ:ABQ:RDF:RDR:ADF:ADR	1/1:255:80:80:6:67:91.78%:4.727E-35:37:36:5:1:65:2	0/1:146:75:75:30:38:55.88%:2.4088E-15:36:36:28:2:37:1
ST4.03ch12_RaGOO	3479092	.	C	T	.	PASS	ADP=98;WT=0;HET=1;HOM=1;NC=0	GT:GQ:SDP:DP:RD:AD:FREQ:PVAL:RBQ:ABQ:RDF:RDR:ADF:ADR	1/1:255:93:93:1:85:98.84%:2.3923E-49:37:37:1:0:43:42	0/1:209:103:103:41:54:56.25%:1.1672E-21:36:36:27:14:23:31
ST4.03ch12_RaGOO	3480922	.	G	A	.	PASS	ADP=98;WT=1;HET=1;HOM=0;NC=0	GT:GQ:SDP:DP:RD:AD:FREQ:PVAL:RBQ:ABQ:RDF:RDR:ADF:ADR	0/0:153:96:96:88:1:1.12%:5E-1:36:37:39:49:0:1	0/1:152:100:100:51:42:45.16%:5.3981E-16:37:36:24:27:22:20
ST4.03ch12_RaGOO	3481045	.	C	T	.	PASS	ADP=74;WT=0;HET=1;HOM=1;NC=0	GT:GQ:SDP:DP:RD:AD:FREQ:PVAL:RBQ:ABQ:RDF:RDR:ADF:ADR	1/1:255:63:63:1:55:98.21%:1.4593E-31:37:40:0:1:26:29	0/1:179:86:86:33:46:58.23%:1.0977E-18:42:38:15:18:25:21
ST4.03ch12_RaGOO	3504870	.	T	C	.	PASS	ADP=190;WT=1;HET=1;HOM=0;NC=0	GT:GQ:SDP:DP:RD:AD:FREQ:PVAL:RBQ:ABQ:RDF:RDR:ADF:ADR	0/0:300:197:197:187:4:2.09%:6.1517E-2:36:37:114:73:2:2	0/1:255:184:183:86:88:50.57%:1.004E-33:36:36:51:35:54:34
ST4.03ch12_RaGOO	3593137	.	C	T	.	PASS	ADP=217;WT=1;HET=1;HOM=0;NC=0	GT:GQ:SDP:DP:RD:AD:FREQ:PVAL:RBQ:ABQ:RDF:RDR:ADF:ADR	0/0:225:195:195:163:8:4.68%:3.5926E-3:36:37:84:79:2:6	0/1:255:240:240:100:85:45.95%:7.9376E-32:37:36:51:49:45:40
ST4.03ch12_RaGOO	3593409	.	A	T	.	PASS	ADP=175;WT=0;HET=1;HOM=1;NC=0	GT:GQ:SDP:DP:RD:AD:FREQ:PVAL:RBQ:ABQ:RDF:RDR:ADF:ADR	1/1:255:157:157:4:129:96.99%:2.4234E-72:64:41:3:1:69:60	0/1:225:193:193:76:62:44.93%:2.8394E-23:44:44:47:29:37:25
ST4.03ch12_RaGOO	3609080	.	C	A	.	PASS	ADP=96;WT=0;HET=1;HOM=1;NC=0	GT:GQ:SDP:DP:RD:AD:FREQ:PVAL:RBQ:ABQ:RDF:RDR:ADF:ADR	1/1:255:79:79:3:50:94.34%:4.4193E-27:37:38:0:3:4:46	0/1:86:114:114:30:24:44.44%:2.1774E-9:41:41:4:26:4:20
ST4.03ch12_RaGOO	3611753	.	C	T	.	PASS	ADP=96;WT=1;HET=1;HOM=0;NC=0	GT:GQ:SDP:DP:RD:AD:FREQ:PVAL:RBQ:ABQ:RDF:RDR:ADF:ADR	0/0:56:75:75:45:4:8.16%:5.8654E-2:36:37:30:15:4:0	0/1:98:117:117:30:27:47.37%:1.2661E-10:37:35:20:10:19:8
ST4.03ch12_RaGOO	3613337	.	A	T	.	PASS	ADP=112;WT=0;HET=1;HOM=1;NC=0	GT:GQ:SDP:DP:RD:AD:FREQ:PVAL:RBQ:ABQ:RDF:RDR:ADF:ADR	1/1:255:93:93:2:65:97.01%:1.5658E-36:37:36:1:1:24:41	0/1:144:131:131:33:38:53.52%:3.7425E-15:36:36:17:16:15:23
ST4.03ch12_RaGOO	3626099	.	G	T	.	PASS	ADP=146;WT=0;HET=1;HOM=1;NC=0	GT:GQ:SDP:DP:RD:AD:FREQ:PVAL:RBQ:ABQ:RDF:RDR:ADF:ADR	1/1:255:106:106:6:76:92.68%:3.7254E-40:47:41:6:0:44:32	0/1:235:186:186:62:63:50.4%:2.6534E-24:43:40:38:24:37:26
ST4.03ch12_RaGOO	3643199	.	G	C	.	PASS	ADP=87;WT=1;HET=1;HOM=0;NC=0	GT:GQ:SDP:DP:RD:AD:FREQ:PVAL:RBQ:ABQ:RDF:RDR:ADF:ADR	0/0:44:62:62:31:2:6.06%:2.4615E-1:35:37:25:6:1:1	0/1:57:112:112:21:16:43.24%:1.9143E-6:37:37:17:4:12:4
ST4.03ch12_RaGOO	3658951	.	A	C	.	PASS	ADP=236;WT=1;HET=1;HOM=0;NC=0	GT:GQ:SDP:DP:RD:AD:FREQ:PVAL:RBQ:ABQ:RDF:RDR:ADF:ADR	0/0:239:204:204:171:8:4.47%:3.6063E-3:36:35:76:95:2:6	0/1:255:268:268:116:84:42%:7.4643E-31:36:36:60:56:34:50
ST4.03ch12_RaGOO	3659086	.	C	T	.	PASS	ADP=176;WT=1;HET=1;HOM=0;NC=0	GT:GQ:SDP:DP:RD:AD:FREQ:PVAL:RBQ:ABQ:RDF:RDR:ADF:ADR	0/0:147:146:146:112:7:5.88%:7.1349E-3:40:39:54:58:3:4	0/1:199:206:206:82:56:40.58%:1.1921E-20:43:44:42:40:30:26
ST4.03ch12_RaGOO	3683587	.	C	T	.	PASS	ADP=939;WT=0;HET=1;HOM=1;NC=0	GT:GQ:SDP:DP:RD:AD:FREQ:PVAL:RBQ:ABQ:RDF:RDR:ADF:ADR	1/1:255:850:850:33:790:95.87%:0E0:36:37:21:12:587:203	0/1:255:1028:1028:412:549:57.13%:6.5765E-215:37:36:301:111:423:126
ST4.03ch12_RaGOO	3684545	.	T	C	.	PASS	ADP=494;WT=0;HET=1;HOM=1;NC=0	GT:GQ:SDP:DP:RD:AD:FREQ:PVAL:RBQ:ABQ:RDF:RDR:ADF:ADR	1/1:255:457:457:8:420:98.13%:2.3178E-240:37:44:2:6:256:164	0/1:255:533:532:202:264:56.65%:2.244E-103:44:43:97:105:136:128
ST4.03ch12_RaGOO	3684601	.	T	C	.	PASS	ADP=422;WT=1;HET=1;HOM=0;NC=0	GT:GQ:SDP:DP:RD:AD:FREQ:PVAL:RBQ:ABQ:RDF:RDR:ADF:ADR	0/0:556:391:391:354:8:2.21%:3.7565E-3:43:43:120:234:2:6	0/1:255:454:454:227:161:41.49%:2.1887E-58:41:40:70:157:55:106
ST4.03ch12_RaGOO	3686888	.	T	A	.	PASS	ADP=1838;WT=0;HET=1;HOM=1;NC=0	GT:GQ:SDP:DP:RD:AD:FREQ:PVAL:RBQ:ABQ:RDF:RDR:ADF:ADR	1/1:255:1654:1654:54:1575:96.69%:0E0:42:41:47:7:1255:320	0/1:255:2022:2022:878:1078:55.11%:0E0:42:42:735:143:877:201
ST4.03ch12_RaGOO	3686902	.	T	C	.	PASS	ADP=2029;WT=1;HET=1;HOM=0;NC=0	GT:GQ:SDP:DP:RD:AD:FREQ:PVAL:RBQ:ABQ:RDF:RDR:ADF:ADR	0/0:2513:1817:1817:1733:59:3.29%:3.3092E-17:42:42:1375:358:52:7	0/1:255:2241:2241:1196:979:45.01%:0E0:42:42:968:228:815:164
ST4.03ch12_RaGOO	3686905	.	G	A	.	PASS	ADP=2054;WT=0;HET=1;HOM=1;NC=0	GT:GQ:SDP:DP:RD:AD:FREQ:PVAL:RBQ:ABQ:RDF:RDR:ADF:ADR	1/1:255:1810:1810:66:1719:96.3%:0E0:41:41:59:7:1331:388	0/1:255:2298:2298:1055:1177:52.73%:0E0:43:41:885:170:926:251
ST4.03ch12_RaGOO	3687187	.	C	T	.	PASS	ADP=2452;WT=0;HET=1;HOM=1;NC=0	GT:GQ:SDP:DP:RD:AD:FREQ:PVAL:RBQ:ABQ:RDF:RDR:ADF:ADR	1/1:81:2095:2095:1:16:94.12%:7.7134E-9:37:36:1:0:6:10	0/1:46:2810:2810:16:13:44.83%:2.1506E-5:43:47:16:0:12:1
ST4.03ch12_RaGOO	3687197	.	C	T	.	PASS	ADP=2453;WT=0;HET=1;HOM=1;NC=0	GT:GQ:SDP:DP:RD:AD:FREQ:PVAL:RBQ:ABQ:RDF:RDR:ADF:ADR	1/1:92:2097:2097:1:18:94.74%:5.6585E-10:37:36:1:0:7:11	0/1:46:2810:2810:16:13:44.83%:2.1506E-5:45:45:16:0:9:4
ST4.03ch12_RaGOO	3687262	.	T	C	.	PASS	ADP=2452;WT=1;HET=1;HOM=0;NC=0	GT:GQ:SDP:DP:RD:AD:FREQ:PVAL:RBQ:ABQ:RDF:RDR:ADF:ADR	0/0:24:2096:2096:17:1:5.56%:5E-1:37:74:14:3:1:0	0/1:56:2808:2808:12:15:55.56%:2.0087E-6:48:56:7:5:14:1
ST4.03ch12_RaGOO	3688019	.	G	T	.	PASS	ADP=2442;WT=0;HET=1;HOM=1;NC=0	GT:GQ:SDP:DP:RD:AD:FREQ:PVAL:RBQ:ABQ:RDF:RDR:ADF:ADR	1/1:58:2091:2091:1:12:92.31%:1.3461E-6:74:43:1:0:11:1	0/1:21:2793:2793:6:6:50%:6.865E-3:49:49:6:0:6:0
ST4.03ch12_RaGOO	3692604	.	C	T	.	PASS	ADP=119;WT=1;HET=1;HOM=0;NC=0	GT:GQ:SDP:DP:RD:AD:FREQ:PVAL:RBQ:ABQ:RDF:RDR:ADF:ADR	0/0:82:86:86:59:3:4.84%:1.2195E-1:36:37:37:22:1:2	0/1:160:152:152:42:43:50.59%:8.3232E-17:36:36:27:15:27:16
ST4.03ch12_RaGOO	3693673	.	G	A	.	PASS	ADP=104;WT=1;HET=1;HOM=0;NC=0	GT:GQ:SDP:DP:RD:AD:FREQ:PVAL:RBQ:ABQ:RDF:RDR:ADF:ADR	0/0:84:75:75:50:1:1.96%:5E-1:37:37:30:20:1:0	0/1:104:133:133:37:29:43.94%:3.5024E-11:39:38:24:13:10:19
ST4.03ch12_RaGOO	3709668	.	T	A	.	PASS	ADP=842;WT=1;HET=1;HOM=0;NC=0	GT:GQ:SDP:DP:RD:AD:FREQ:PVAL:RBQ:ABQ:RDF:RDR:ADF:ADR	0/0:1027:777:777:724:28:3.72%:2.8838E-9:36:36:51:673:1:27	0/1:255:908:908:478:362:43.04%:1.6853E-131:36:37:29:449:27:335
ST4.03ch12_RaGOO	3711581	.	T	A	.	PASS	ADP=80;WT=1;HET=1;HOM=0;NC=0	GT:GQ:SDP:DP:RD:AD:FREQ:PVAL:RBQ:ABQ:RDF:RDR:ADF:ADR	0/0:40:55:55:29:2:6.45%:2.459E-1:36:37:13:16:2:0	0/1:65:105:105:21:18:46.15%:2.9336E-7:44:38:12:9:6:12
ST4.03ch12_RaGOO	3711835	.	G	A	.	PASS	ADP=110;WT=0;HET=1;HOM=1;NC=0	GT:GQ:SDP:DP:RD:AD:FREQ:PVAL:RBQ:ABQ:RDF:RDR:ADF:ADR	1/1:255:87:87:4:59:93.65%:1.2701E-31:37:48:0:4:34:25	0/1:108:134:134:38:30:44.12%:1.4855E-11:40:40:18:20:13:17
ST4.03ch12_RaGOO	3711858	.	C	T	.	PASS	ADP=105;WT=0;HET=1;HOM=1;NC=0	GT:GQ:SDP:DP:RD:AD:FREQ:PVAL:RBQ:ABQ:RDF:RDR:ADF:ADR	1/1:255:78:78:2:52:96.3%:6.1952E-29:37:51:0:2:28:24	0/1:109:132:132:36:30:45.45%:1.2581E-11:39:43:17:19:12:18
ST4.03ch12_RaGOO	3712331	.	C	A	.	PASS	ADP=91;WT=0;HET=1;HOM=1;NC=0	GT:GQ:SDP:DP:RD:AD:FREQ:PVAL:RBQ:ABQ:RDF:RDR:ADF:ADR	1/1:212:61:61:0:37:100%:5.7269E-22:0:38:0:0:18:19	0/1:188:122:122:0:33:58.93%:1.3852E-19:0:38:0:0:10:23
ST4.03ch12_RaGOO	3768226	.	T	C	.	PASS	ADP=381;WT=0;HET=1;HOM=1;NC=0	GT:GQ:SDP:DP:RD:AD:FREQ:PVAL:RBQ:ABQ:RDF:RDR:ADF:ADR	1/1:255:337:337:17:294:94.53%:1.9502E-158:36:36:16:1:283:11	0/1:255:425:425:148:213:59%:1.0826E-84:36:36:140:8:202:11
ST4.03ch12_RaGOO	3769023	.	G	A	.	PASS	ADP=724;WT=0;HET=1;HOM=1;NC=0	GT:GQ:SDP:DP:RD:AD:FREQ:PVAL:RBQ:ABQ:RDF:RDR:ADF:ADR	1/1:255:642:642:29:575:95.2%:1.0146E-312:37:36:21:8:401:174	0/1:255:806:806:317:416:56.75%:1.2339E-162:36:36:209:108:269:147
ST4.03ch12_RaGOO	3769063	.	T	C	.	PASS	ADP=713;WT=0;HET=1;HOM=1;NC=0	GT:GQ:SDP:DP:RD:AD:FREQ:PVAL:RBQ:ABQ:RDF:RDR:ADF:ADR	1/1:255:651:651:29:593:95.34%:3.5E-323:37:37:16:13:304:289	0/1:255:775:775:311:398:56.14%:4.5955E-155:37:36:164:147:189:209
ST4.03ch12_RaGOO	3770169	.	C	T	.	PASS	ADP=583;WT=0;HET=1;HOM=1;NC=0	GT:GQ:SDP:DP:RD:AD:FREQ:PVAL:RBQ:ABQ:RDF:RDR:ADF:ADR	1/1:255:543:543:26:488:94.94%:2.0718E-264:42:36:15:11:296:192	0/1:255:623:623:249:308:55.3%:1.4728E-119:37:36:160:89:184:124
ST4.03ch12_RaGOO	3770335	.	G	A	.	PASS	ADP=681;WT=1;HET=1;HOM=0;NC=0	GT:GQ:SDP:DP:RD:AD:FREQ:PVAL:RBQ:ABQ:RDF:RDR:ADF:ADR	0/0:794:617:617:565:23:3.91%:9.573E-8:43:42:289:276:10:13	0/1:255:746:746:389:278:41.68%:1.991E-100:45:44:220:169:154:124
ST4.03ch12_RaGOO	3770500	.	C	T	.	PASS	ADP=675;WT=0;HET=1;HOM=1;NC=0	GT:GQ:SDP:DP:RD:AD:FREQ:PVAL:RBQ:ABQ:RDF:RDR:ADF:ADR	1/1:255:627:627:41:557:93.14%:3.4417E-294:39:38:32:9:373:184	0/1:255:724:724:276:369:57.21%:1.02E-144:39:39:182:94:236:133
ST4.03ch12_RaGOO	3770902	.	T	C	.	PASS	ADP=689;WT=0;HET=1;HOM=1;NC=0	GT:GQ:SDP:DP:RD:AD:FREQ:PVAL:RBQ:ABQ:RDF:RDR:ADF:ADR	1/1:255:576:576:32:515:94.15%:7.8962E-276:35:37:16:16:263:252	0/1:255:803:803:291:432:59.75%:6.3644E-172:37:38:149:142:243:189
ST4.03ch12_RaGOO	3771197	.	C	T	.	PASS	ADP=691;WT=1;HET=1;HOM=0;NC=0	GT:GQ:SDP:DP:RD:AD:FREQ:PVAL:RBQ:ABQ:RDF:RDR:ADF:ADR	0/0:770:637:637:577:29:4.79%:1.3217E-9:37:38:261:316:16:13	0/1:255:745:745:367:296:44.65%:1.7147E-108:37:38:157:210:126:170
ST4.03ch12_RaGOO	3771689	.	A	G	.	PASS	ADP=641;WT=0;HET=1;HOM=1;NC=0	GT:GQ:SDP:DP:RD:AD:FREQ:PVAL:RBQ:ABQ:RDF:RDR:ADF:ADR	1/1:255:549:549:26:489:94.95%:5.4463E-265:37:40:10:16:232:257	0/1:255:733:733:288:363:55.76%:3.5624E-141:39:40:144:144:159:204
ST4.03ch12_RaGOO	3771712	.	G	A	.	PASS	ADP=645;WT=0;HET=1;HOM=1;NC=0	GT:GQ:SDP:DP:RD:AD:FREQ:PVAL:RBQ:ABQ:RDF:RDR:ADF:ADR	1/1:255:591:591:23:534:95.87%:1.6928E-293:41:40:9:14:295:239	0/1:255:699:699:273:344:55.75%:8.1993E-134:41:40:139:134:172:172
ST4.03ch12_RaGOO	3771745	.	A	C	.	PASS	ADP=608;WT=0;HET=1;HOM=1;NC=0	GT:GQ:SDP:DP:RD:AD:FREQ:PVAL:RBQ:ABQ:RDF:RDR:ADF:ADR	1/1:255:541:540:19:487:96.25%:2.5893E-269:39:39:10:9:278:209	0/1:255:677:676:264:330:55.56%:3.0286E-128:40:40:131:133:176:154
ST4.03ch12_RaGOO	3771958	.	A	T	.	PASS	ADP=308;WT=0;HET=1;HOM=1;NC=0	GT:GQ:SDP:DP:RD:AD:FREQ:PVAL:RBQ:ABQ:RDF:RDR:ADF:ADR	1/1:255:251:251:7:210:96.77%:3.0077E-117:35:42:0:7:42:168	0/1:255:365:365:136:146:51.77%:6.7986E-56:47:45:45:91:39:107
ST4.03ch12_RaGOO	3775874	.	C	T	.	PASS	ADP=516;WT=1;HET=1;HOM=0;NC=0	GT:GQ:SDP:DP:RD:AD:FREQ:PVAL:RBQ:ABQ:RDF:RDR:ADF:ADR	0/0:615:507:507:451:21:4.45%:3.7984E-7:38:41:234:217:13:8	0/1:255:526:526:230:213:48.08%:1.1746E-79:38:37:105:125:104:109
ST4.03ch12_RaGOO	3776322	.	A	G	.	PASS	ADP=580;WT=1;HET=1;HOM=0;NC=0	GT:GQ:SDP:DP:RD:AD:FREQ:PVAL:RBQ:ABQ:RDF:RDR:ADF:ADR	0/0:699:582:582:522:26:4.74%:1.0999E-8:37:37:305:217:11:15	0/1:255:578:578:280:215:43.43%:1.6819E-78:37:39:170:110:121:94
ST4.03ch12_RaGOO	3776577	.	T	G	.	PASS	ADP=771;WT=0;HET=1;HOM=1;NC=0	GT:GQ:SDP:DP:RD:AD:FREQ:PVAL:RBQ:ABQ:RDF:RDR:ADF:ADR	1/1:255:741:741:26:682:96.33%:0E0:35:36:18:8:391:291	0/1:255:801:801:331:389:54.03%:9.5306E-150:36:36:208:123:243:146
ST4.03ch12_RaGOO	3781200	.	G	A	.	PASS	ADP=682;WT=1;HET=1;HOM=0;NC=0	GT:GQ:SDP:DP:RD:AD:FREQ:PVAL:RBQ:ABQ:RDF:RDR:ADF:ADR	0/0:849:693:693:641:33:4.9%:7.7926E-11:36:37:320:321:18:15	0/1:255:672:672:372:257:40.73%:1.6216E-92:36:36:177:195:125:132
ST4.03ch12_RaGOO	3785280	.	C	T	.	PASS	ADP=331;WT=1;HET=1;HOM=0;NC=0	GT:GQ:SDP:DP:RD:AD:FREQ:PVAL:RBQ:ABQ:RDF:RDR:ADF:ADR	0/0:444:348:348:309:12:3.74%:2.1988E-4:36:37:189:120:5:7	0/1:255:314:314:156:117:42.86%:6.7769E-43:36:37:91:65:77:40
ST4.03ch12_RaGOO	3786735	.	A	G	.	PASS	ADP=181;WT=0;HET=1;HOM=1;NC=0	GT:GQ:SDP:DP:RD:AD:FREQ:PVAL:RBQ:ABQ:RDF:RDR:ADF:ADR	1/1:255:181:181:6:148:96.1%:8.9464E-82:37:41:0:6:26:122	0/1:242:182:182:75:66:46.81%:5.7684E-25:39:41:10:65:9:57
ST4.03ch12_RaGOO	3822387	.	T	G	.	PASS	ADP=1806;WT=0;HET=1;HOM=1;NC=0	GT:GQ:SDP:DP:RD:AD:FREQ:PVAL:RBQ:ABQ:RDF:RDR:ADF:ADR	1/1:255:1598:1596:56:1520:96.45%:0E0:36:37:56:0:1507:13	0/1:255:2018:2017:870:1109:55.93%:0E0:37:38:862:8:1101:8
ST4.03ch12_RaGOO	3824221	.	C	T	.	PASS	ADP=3323;WT=1;HET=1;HOM=0;NC=0	GT:GQ:SDP:DP:RD:AD:FREQ:PVAL:RBQ:ABQ:RDF:RDR:ADF:ADR	0/0:34:3370:3370:23:1:4.17%:5E-1:37:37:23:0:1:0	0/1:34:3277:3277:6:9:60%:3.4983E-4:37:37:6:0:9:0
ST4.03ch12_RaGOO	3824306	.	G	T	.	PASS	ADP=3328;WT=1;HET=1;HOM=0;NC=0	GT:GQ:SDP:DP:RD:AD:FREQ:PVAL:RBQ:ABQ:RDF:RDR:ADF:ADR	0/0:37:3375:3375:27:2:6.9%:2.4561E-1:42:31:10:17:0:2	0/1:36:3282:3282:10:10:50%:2.1796E-4:43:37:5:5:2:8
ST4.03ch12_RaGOO	3825858	.	G	A	.	PASS	ADP=2988;WT=0;HET=1;HOM=1;NC=0	GT:GQ:SDP:DP:RD:AD:FREQ:PVAL:RBQ:ABQ:RDF:RDR:ADF:ADR	1/1:255:2989:2989:142:2826:95.22%:0E0:36:36:47:95:766:2060	0/1:255:2987:2987:1477:1474:49.93%:0E0:36:36:403:1074:413:1061
ST4.03ch12_RaGOO	3826369	.	C	T	.	PASS	ADP=2557;WT=1;HET=1;HOM=0;NC=0	GT:GQ:SDP:DP:RD:AD:FREQ:PVAL:RBQ:ABQ:RDF:RDR:ADF:ADR	0/0:2977:2214:2214:2112:82:3.74%:8.8561E-23:38:37:957:1155:37:45	0/1:255:2901:2901:1705:1160:40.47%:0E0:39:40:839:866:605:555
ST4.03ch12_RaGOO	3826513	.	T	C	.	PASS	ADP=1970;WT=0;HET=1;HOM=1;NC=0	GT:GQ:SDP:DP:RD:AD:FREQ:PVAL:RBQ:ABQ:RDF:RDR:ADF:ADR	1/1:255:1640:1640:65:1555:95.99%:0E0:34:37:17:48:500:1055	0/1:255:2301:2301:1059:1206:53.22%:0E0:36:37:383:676:398:808
ST4.03ch12_RaGOO	3827778	.	T	A	.	PASS	ADP=107;WT=0;HET=1;HOM=1;NC=0	GT:GQ:SDP:DP:RD:AD:FREQ:PVAL:RBQ:ABQ:RDF:RDR:ADF:ADR	1/1:255:102:102:4:52:92.86%:1.2485E-27:37:37:3:1:45:7	0/1:107:112:112:30:29:49.15%:1.8424E-11:39:39:25:5:26:3
ST4.03ch12_RaGOO	3827799	.	C	T	.	PASS	ADP=120;WT=1;HET=1;HOM=0;NC=0	GT:GQ:SDP:DP:RD:AD:FREQ:PVAL:RBQ:ABQ:RDF:RDR:ADF:ADR	0/0:98:121:121:71:4:5.33%:5.9992E-2:39:37:60:11:3:1	0/1:109:119:119:36:30:45.45%:1.2581E-11:40:38:31:5:21:9
ST4.03ch12_RaGOO	3827930	.	A	T	.	PASS	ADP=151;WT=0;HET=1;HOM=1;NC=0	GT:GQ:SDP:DP:RD:AD:FREQ:PVAL:RBQ:ABQ:RDF:RDR:ADF:ADR	1/1:255:146:146:4:96:96%:5.0781E-53:37:39:1:3:44:52	0/1:233:157:157:44:60:57.69%:4.1077E-24:42:39:18:26:31:29
ST4.03ch12_RaGOO	3973530	.	G	A	.	PASS	ADP=202;WT=0;HET=1;HOM=1;NC=0	GT:GQ:SDP:DP:RD:AD:FREQ:PVAL:RBQ:ABQ:RDF:RDR:ADF:ADR	1/1:255:204:204:5:181:97.31%:5.0528E-102:37:37:4:1:149:32	0/1:255:200:200:83:80:49.08%:1.776E-30:38:38:71:12:68:12
ST4.03ch12_RaGOO	3975074	.	A	T	.	PASS	ADP=266;WT=0;HET=1;HOM=1;NC=0	GT:GQ:SDP:DP:RD:AD:FREQ:PVAL:RBQ:ABQ:RDF:RDR:ADF:ADR	1/1:255:259:259:21:220:91.29%:1.1529E-113:37:36:9:12:125:95	0/1:255:274:274:118:119:50.21%:2.7161E-45:36:36:55:63:78:41
ST4.03ch12_RaGOO	3975101	.	G	A	.	PASS	ADP=250;WT=0;HET=1;HOM=1;NC=0	GT:GQ:SDP:DP:RD:AD:FREQ:PVAL:RBQ:ABQ:RDF:RDR:ADF:ADR	1/1:255:241:241:18:205:91.93%:8.9314E-107:37:36:6:12:122:83	0/1:255:260:260:107:116:52.02%:1.343E-44:36:36:51:56:77:39
ST4.03ch12_RaGOO	3976779	.	C	T	.	PASS	ADP=277;WT=1;HET=1;HOM=0;NC=0	GT:GQ:SDP:DP:RD:AD:FREQ:PVAL:RBQ:ABQ:RDF:RDR:ADF:ADR	0/0:335:266:266:238:10:4.03%:8.9028E-4:36:37:114:124:3:7	0/1:255:289:289:144:109:43.08%:4.7269E-40:36:36:69:75:61:48
ST4.03ch12_RaGOO	3980020	.	C	T	.	PASS	ADP=270;WT=1;HET=1;HOM=0;NC=0	GT:GQ:SDP:DP:RD:AD:FREQ:PVAL:RBQ:ABQ:RDF:RDR:ADF:ADR	0/0:186:206:206:167:16:8.74%:1.0834E-5:36:37:100:67:9:7	0/1:255:334:334:153:144:48.48%:3.5564E-54:36:36:80:73:84:60
ST4.03ch12_RaGOO	3980065	.	C	T	.	PASS	ADP=238;WT=0;HET=1;HOM=1;NC=0	GT:GQ:SDP:DP:RD:AD:FREQ:PVAL:RBQ:ABQ:RDF:RDR:ADF:ADR	1/1:255:171:171:10:138:93.24%:3.3865E-73:35:36:4:6:66:72	0/1:255:306:306:136:133:49.44%:2.4368E-50:36:36:68:68:67:66
ST4.03ch12_RaGOO	3993430	.	T	C	.	PASS	ADP=2239;WT=1;HET=1;HOM=0;NC=0	GT:GQ:SDP:DP:RD:AD:FREQ:PVAL:RBQ:ABQ:RDF:RDR:ADF:ADR	0/0:3154:2241:2241:2155:70:3.15%:3.3074E-19:37:36:2148:7:70:0	0/1:255:2238:2238:1315:885:40.23%:8.4937E-311:37:36:1311:4:875:10
ST4.03ch12_RaGOO	3993445	.	A	G	.	PASS	ADP=3691;WT=1;HET=1;HOM=0;NC=0	GT:GQ:SDP:DP:RD:AD:FREQ:PVAL:RBQ:ABQ:RDF:RDR:ADF:ADR	0/0:2147483647:3645:3645:3497:132:3.64%:2.9538E-36:37:36:3490:7:131:1	0/1:255:3738:3738:2145:1555:42.03%:0E0:37:36:2141:4:1542:13
ST4.03ch12_RaGOO	3993566	.	G	A	.	PASS	ADP=3127;WT=0;HET=1;HOM=1;NC=0	GT:GQ:SDP:DP:RD:AD:FREQ:PVAL:RBQ:ABQ:RDF:RDR:ADF:ADR	1/1:255:2962:2962:161:2785:94.5%:0E0:38:33:151:10:2746:39	0/1:255:3293:3293:1668:1588:48.77%:0E0:38:32:1599:69:1566:22
ST4.03ch12_RaGOO	3993658	.	T	A	.	PASS	ADP=3852;WT=1;HET=1;HOM=0;NC=0	GT:GQ:SDP:DP:RD:AD:FREQ:PVAL:RBQ:ABQ:RDF:RDR:ADF:ADR	0/0:2147483647:3845:3845:3684:146:3.81%:1.999E-40:37:37:786:2898:22:124	0/1:255:3859:3859:2042:1781:46.59%:0E0:37:37:467:1575:267:1514
ST4.03ch12_RaGOO	4063755	.	T	G	.	PASS	ADP=192;WT=0;HET=1;HOM=1;NC=0	GT:GQ:SDP:DP:RD:AD:FREQ:PVAL:RBQ:ABQ:RDF:RDR:ADF:ADR	1/1:255:146:146:9:132:93.62%:2.2486E-70:35:37:9:0:125:7	0/1:255:238:238:111:114:50.67%:1.6012E-43:36:36:107:4:100:14
ST4.03ch12_RaGOO	4064612	.	G	A	.	PASS	ADP=527;WT=1;HET=1;HOM=0;NC=0	GT:GQ:SDP:DP:RD:AD:FREQ:PVAL:RBQ:ABQ:RDF:RDR:ADF:ADR	0/0:500:443:443:404:27:6.26%:4.8945E-9:36:36:131:273:6:21	0/1:255:611:611:309:285:47.98%:2.6205E-106:36:36:102:207:116:169
ST4.03ch12_RaGOO	4066401	.	T	C	.	PASS	ADP=392;WT=1;HET=1;HOM=0;NC=0	GT:GQ:SDP:DP:RD:AD:FREQ:PVAL:RBQ:ABQ:RDF:RDR:ADF:ADR	0/0:397:344:344:318:21:6.19%:3.4645E-7:36:37:26:292:1:20	0/1:255:441:441:217:209:48.95%:1.4033E-78:36:36:19:198:15:194
ST4.03ch12_RaGOO	4222239	.	A	C	.	PASS	ADP=97;WT=0;HET=1;HOM=1;NC=0	GT:GQ:SDP:DP:RD:AD:FREQ:PVAL:RBQ:ABQ:RDF:RDR:ADF:ADR	1/1:255:85:85:4:79:95.18%:3.8485E-43:37:36:1:3:39:40	0/1:235:110:110:42:60:58.82%:2.8642E-24:36:36:26:16:34:26
ST4.03ch12_RaGOO	4223591	.	A	C	.	PASS	ADP=86;WT=0;HET=1;HOM=1;NC=0	GT:GQ:SDP:DP:RD:AD:FREQ:PVAL:RBQ:ABQ:RDF:RDR:ADF:ADR	1/1:58:66:66:0:11:100%:1.4176E-6:0:43:0:0:7:4	0/1:39:107:107:12:11:47.83%:1.0135E-4:39:39:7:5:7:4
ST4.03ch12_RaGOO	4224410	.	T	A	.	PASS	ADP=119;WT=0;HET=1;HOM=1;NC=0	GT:GQ:SDP:DP:RD:AD:FREQ:PVAL:RBQ:ABQ:RDF:RDR:ADF:ADR	1/1:135:106:106:0:24:100%:3.101E-14:0:43:0:0:14:10	0/1:46:132:132:8:12:60%:2.2548E-5:37:45:5:3:7:5
ST4.03ch12_RaGOO	4224443	.	C	T	.	PASS	ADP=120;WT=1;HET=1;HOM=0;NC=0	GT:GQ:SDP:DP:RD:AD:FREQ:PVAL:RBQ:ABQ:RDF:RDR:ADF:ADR	0/0:52:109:109:27:0:0%:1E0:38:0:14:13:0:0	0/1:31:132:132:12:9:42.86%:6.592E-4:37:37:4:8:5:4
ST4.03ch12_RaGOO	4224673	.	A	C	.	PASS	ADP=119;WT=0;HET=1;HOM=1;NC=0	GT:GQ:SDP:DP:RD:AD:FREQ:PVAL:RBQ:ABQ:RDF:RDR:ADF:ADR	1/1:99:100:100:0:18:100%:1.1019E-10:0:39:0:0:13:5	0/1:52:138:138:13:14:51.85%:6.1806E-6:44:40:8:5:9:5
ST4.03ch12_RaGOO	4224766	.	G	A	.	PASS	ADP=140;WT=0;HET=1;HOM=1;NC=0	GT:GQ:SDP:DP:RD:AD:FREQ:PVAL:RBQ:ABQ:RDF:RDR:ADF:ADR	1/1:255:136:136:8:124:93.94%:2.0531E-66:35:36:6:2:89:35	0/1:245:144:144:68:66:49.25%:2.8053E-25:36:36:39:29:50:16
ST4.03ch12_RaGOO	4363736	.	A	T	.	PASS	ADP=640;WT=1;HET=1;HOM=0;NC=0	GT:GQ:SDP:DP:RD:AD:FREQ:PVAL:RBQ:ABQ:RDF:RDR:ADF:ADR	0/0:784:602:602:571:26:4.36%:1.1283E-8:41:41:543:28:26:0	0/1:255:678:678:385:288:42.79%:1.3549E-104:42:42:374:11:268:20
ST4.03ch12_RaGOO	4363778	.	A	G	.	PASS	ADP=918;WT=1;HET=1;HOM=0;NC=0	GT:GQ:SDP:DP:RD:AD:FREQ:PVAL:RBQ:ABQ:RDF:RDR:ADF:ADR	0/0:1145:862:862:819:34:3.99%:4.1619E-11:38:36:613:206:25:9	0/1:255:975:974:554:414:42.77%:4.7664E-150:38:38:418:136:307:107
ST4.03ch12_RaGOO	4363861	.	G	T	.	PASS	ADP=936;WT=0;HET=1;HOM=1;NC=0	GT:GQ:SDP:DP:RD:AD:FREQ:PVAL:RBQ:ABQ:RDF:RDR:ADF:ADR	1/1:255:887:887:35:843:96.01%:0E0:36:36:11:24:418:425	0/1:255:985:985:425:553:56.54%:9.9845E-216:36:36:203:222:265:288
ST4.03ch12_RaGOO	4365060	.	G	T	.	PASS	ADP=1078;WT=1;HET=1;HOM=0;NC=0	GT:GQ:SDP:DP:RD:AD:FREQ:PVAL:RBQ:ABQ:RDF:RDR:ADF:ADR	0/0:1451:1027:1027:987:32:3.14%:3.1376E-9:36:37:448:539:8:24	0/1:255:1129:1129:645:481:42.72%:1.0788E-171:36:36:271:374:236:245
ST4.03ch12_RaGOO	4365080	.	C	T	.	PASS	ADP=960;WT=0;HET=1;HOM=1;NC=0	GT:GQ:SDP:DP:RD:AD:FREQ:PVAL:RBQ:ABQ:RDF:RDR:ADF:ADR	1/1:255:920:920:29:886:96.83%:0E0:37:36:10:19:378:508	0/1:255:1000:1000:422:574:57.63%:2.4525E-225:36:36:199:223:249:325
ST4.03ch12_RaGOO	4367866	.	A	T	.	PASS	ADP=1003;WT=0;HET=1;HOM=1;NC=0	GT:GQ:SDP:DP:RD:AD:FREQ:PVAL:RBQ:ABQ:RDF:RDR:ADF:ADR	1/1:255:947:947:67:875:92.89%:0E0:39:38:32:35:308:567	0/1:255:1059:1059:477:579:54.83%:5.2876E-221:38:38:201:276:261:318
ST4.03ch12_RaGOO	4367885	.	T	G	.	PASS	ADP=1108;WT=1;HET=1;HOM=0;NC=0	GT:GQ:SDP:DP:RD:AD:FREQ:PVAL:RBQ:ABQ:RDF:RDR:ADF:ADR	0/0:1264:1075:1075:1008:62:5.79%:2.874E-18:39:39:317:691:26:36	0/1:255:1141:1141:652:486:42.71%:1.7516E-173:40:39:259:393:171:315
ST4.03ch12_RaGOO	4368000	.	A	T	.	PASS	ADP=594;WT=0;HET=1;HOM=1;NC=0	GT:GQ:SDP:DP:RD:AD:FREQ:PVAL:RBQ:ABQ:RDF:RDR:ADF:ADR	1/1:255:556:556:41:510:92.56%:2.5656E-267:43:40:14:27:149:361	0/1:255:633:633:254:376:59.68%:1.1855E-149:40:40:73:181:127:249
ST4.03ch12_RaGOO	4368030	.	G	A	.	PASS	ADP=372;WT=0;HET=1;HOM=1;NC=0	GT:GQ:SDP:DP:RD:AD:FREQ:PVAL:RBQ:ABQ:RDF:RDR:ADF:ADR	1/1:255:290:290:26:259:90.88%:4.2507E-133:42:43:6:20:102:157	0/1:255:455:455:201:251:55.53%:1.1155E-97:40:43:52:149:105:146
ST4.03ch12_RaGOO	4419778	.	C	T	.	PASS	ADP=158;WT=0;HET=1;HOM=1;NC=0	GT:GQ:SDP:DP:RD:AD:FREQ:PVAL:RBQ:ABQ:RDF:RDR:ADF:ADR	1/1:255:142:142:12:125:91.24%:1.0852E-64:37:37:7:5:67:58	0/1:255:175:175:71:101:58.72%:2.0615E-40:37:38:37:34:52:49
ST4.03ch12_RaGOO	4420609	.	C	A	.	PASS	ADP=308;WT=1;HET=1;HOM=0;NC=0	GT:GQ:SDP:DP:RD:AD:FREQ:PVAL:RBQ:ABQ:RDF:RDR:ADF:ADR	0/0:404:280:280:267:8:2.91%:3.7097E-3:40:37:109:158:3:5	0/1:255:337:337:188:146:43.71%:1.3619E-53:40:42:72:116:79:67
ST4.03ch12_RaGOO	4420640	.	C	G	.	PASS	ADP=279;WT=1;HET=1;HOM=0;NC=0	GT:GQ:SDP:DP:RD:AD:FREQ:PVAL:RBQ:ABQ:RDF:RDR:ADF:ADR	0/0:325:247:247:232:10:4.13%:8.882E-4:37:37:87:145:5:5	0/1:255:312:312:179:130:42.07%:2.0974E-47:39:40:63:116:57:73
ST4.03ch12_RaGOO	4420686	.	A	G	.	PASS	ADP=242;WT=0;HET=1;HOM=1;NC=0	GT:GQ:SDP:DP:RD:AD:FREQ:PVAL:RBQ:ABQ:RDF:RDR:ADF:ADR	1/1:255:211:211:15:191:92.72%:1.6588E-100:35:36:8:7:86:105	0/1:255:274:274:138:133:49.08%:3.0471E-50:38:38:72:66:67:66
ST4.03ch12_RaGOO	4493008	.	G	A	.	PASS	ADP=132;WT=0;HET=1;HOM=1;NC=0	GT:GQ:SDP:DP:RD:AD:FREQ:PVAL:RBQ:ABQ:RDF:RDR:ADF:ADR	1/1:255:112:112:1:106:99.07%:7.5297E-62:37:42:1:0:67:39	0/1:255:153:153:72:76:51.35%:2.4732E-29:45:48:41:31:50:26
ST4.03ch12_RaGOO	4511685	.	C	T	.	PASS	ADP=234;WT=0;HET=1;HOM=1;NC=0	GT:GQ:SDP:DP:RD:AD:FREQ:PVAL:RBQ:ABQ:RDF:RDR:ADF:ADR	1/1:255:239:239:2:223:99.11%:2.347E-130:37:34:1:1:123:100	0/1:255:230:230:89:130:59.36%:4.8794E-52:36:36:36:53:64:66
ST4.03ch12_RaGOO	4512764	.	A	G	.	PASS	ADP=204;WT=1;HET=1;HOM=0;NC=0	GT:GQ:SDP:DP:RD:AD:FREQ:PVAL:RBQ:ABQ:RDF:RDR:ADF:ADR	0/0:374:222:222:208:1:0.48%:5E-1:36:37:77:131:1:0	0/1:252:186:186:105:71:40.34%:5.6486E-26:36:36:44:61:29:42
ST4.03ch12_RaGOO	4513210	.	C	T	.	PASS	ADP=172;WT=0;HET=1;HOM=1;NC=0	GT:GQ:SDP:DP:RD:AD:FREQ:PVAL:RBQ:ABQ:RDF:RDR:ADF:ADR	1/1:255:179:179:3:154:98.09%:4.4614E-88:37:36:2:1:83:71	0/1:255:166:166:79:72:47.68%:2.6893E-27:36:36:40:39:37:35
ST4.03ch12_RaGOO	4517848	.	C	G	.	PASS	ADP=203;WT=0;HET=1;HOM=1;NC=0	GT:GQ:SDP:DP:RD:AD:FREQ:PVAL:RBQ:ABQ:RDF:RDR:ADF:ADR	1/1:255:189:189:6:161:96.41%:2.2342E-89:37:36:1:5:73:88	0/1:255:217:217:94:108:53.47%:6.755E-42:36:36:41:53:39:69
ST4.03ch12_RaGOO	4517887	.	C	A	.	PASS	ADP=220;WT=0;HET=1;HOM=1;NC=0	GT:GQ:SDP:DP:RD:AD:FREQ:PVAL:RBQ:ABQ:RDF:RDR:ADF:ADR	1/1:255:221:221:0:193:96.98%:1.5634E-115:0:37:0:0:42:151	0/1:255:220:220:0:107:52.2%:6.972E-64:0:37:0:0:23:84
ST4.03ch12_RaGOO	4518000	.	C	T	.	PASS	ADP=192;WT=0;HET=1;HOM=1;NC=0	GT:GQ:SDP:DP:RD:AD:FREQ:PVAL:RBQ:ABQ:RDF:RDR:ADF:ADR	1/1:255:200:200:6:172:96.63%:8.0025E-96:37:38:2:4:23:149	0/1:255:185:185:87:83:48.82%:1.4881E-31:37:38:17:70:12:71
ST4.03ch12_RaGOO	4518039	.	G	A	.	PASS	ADP=165;WT=0;HET=1;HOM=1;NC=0	GT:GQ:SDP:DP:RD:AD:FREQ:PVAL:RBQ:ABQ:RDF:RDR:ADF:ADR	1/1:255:171:171:4:145:97.32%:9.3322E-82:46:39:2:2:17:128	0/1:255:159:159:73:70:48.61%:9.9233E-27:37:38:10:63:7:63
ST4.03ch12_RaGOO	4518087	.	C	T	.	PASS	ADP=101;WT=0;HET=1;HOM=1;NC=0	GT:GQ:SDP:DP:RD:AD:FREQ:PVAL:RBQ:ABQ:RDF:RDR:ADF:ADR	1/1:255:116:116:2:89:97.8%:1.1816E-50:55:37:1:1:2:87	0/1:146:87:87:30:38:55.88%:2.4088E-15:37:37:1:29:1:37
ST4.03ch12_RaGOO	4547297	.	C	T	.	PASS	ADP=95;WT=0;HET=1;HOM=1;NC=0	GT:GQ:SDP:DP:RD:AD:FREQ:PVAL:RBQ:ABQ:RDF:RDR:ADF:ADR	1/1:255:101:101:4:84:95.45%:4.8574E-46:37:36:0:4:17:67	0/1:158:90:90:39:42:51.85%:1.5461E-16:37:36:16:23:11:31
ST4.03ch12_RaGOO	4548067	.	C	A	.	PASS	ADP=128;WT=1;HET=0;HOM=1;NC=0	GT:GQ:SDP:DP:RD:AD:FREQ:PVAL:RBQ:ABQ:RDF:RDR:ADF:ADR	1/1:24:106:106:0:5:100%:3.9683E-3:0:37:0:0:1:4	0/0:1:150:150:3:3:50%:9.0909E-2:37:37:2:1:0:3
ST4.03ch12_RaGOO	4549511	.	A	T	.	PASS	ADP=136;WT=1;HET=0;HOM=1;NC=0	GT:GQ:SDP:DP:RD:AD:FREQ:PVAL:RBQ:ABQ:RDF:RDR:ADF:ADR	1/1:81:116:116:0:15:100%:6.4467E-9:0:38:0:0:8:7	0/0:3:156:156:6:5:45.45%:1.7544E-2:37:42:3:3:3:2
ST4.03ch12_RaGOO	4553463	.	A	T	.	PASS	ADP=91;WT=1;HET=1;HOM=0;NC=0	GT:GQ:SDP:DP:RD:AD:FREQ:PVAL:RBQ:ABQ:RDF:RDR:ADF:ADR	0/0:74:92:92:50:2:3.85%:2.4757E-1:40:37:18:32:1:1	0/1:117:91:91:36:32:47.06%:1.8765E-12:38:39:11:25:8:24
ST4.03ch12_RaGOO	4554329	.	T	C	.	PASS	ADP=196;WT=0;HET=1;HOM=1;NC=0	GT:GQ:SDP:DP:RD:AD:FREQ:PVAL:RBQ:ABQ:RDF:RDR:ADF:ADR	1/1:255:202:202:6:159:96.36%:3.3104E-88:43:39:5:1:117:42	0/1:255:190:190:83:87:51.18%:1.8656E-33:44:40:66:17:57:30
ST4.03ch12_RaGOO	4554370	.	T	A	.	PASS	ADP=188;WT=1;HET=1;HOM=0;NC=0	GT:GQ:SDP:DP:RD:AD:FREQ:PVAL:RBQ:ABQ:RDF:RDR:ADF:ADR	0/0:208:198:198:153:8:4.97%:3.5735E-3:43:46:116:37:7:1	0/1:255:179:179:78:81:50.94%:3.7403E-31:43:42:65:13:64:17
ST4.03ch12_RaGOO	4554375	.	G	T	.	PASS	ADP=189;WT=0;HET=1;HOM=1;NC=0	GT:GQ:SDP:DP:RD:AD:FREQ:PVAL:RBQ:ABQ:RDF:RDR:ADF:ADR	1/1:255:198:198:8:153:95.03%:3.6745E-83:43:42:7:1:115:38	0/1:255:180:180:82:78:48.75%:1.112E-29:47:44:64:18:65:13
ST4.03ch12_RaGOO	4557763	.	T	C	.	PASS	ADP=252;WT=0;HET=1;HOM=1;NC=0	GT:GQ:SDP:DP:RD:AD:FREQ:PVAL:RBQ:ABQ:RDF:RDR:ADF:ADR	1/1:255:235:235:8:213:96.38%:3.848E-118:37:36:4:4:140:73	0/1:255:269:269:121:139:53.46%:9.6636E-54:36:36:88:33:98:41
ST4.03ch12_RaGOO	4596473	.	C	G	.	PASS	ADP=287;WT=1;HET=1;HOM=0;NC=0	GT:GQ:SDP:DP:RD:AD:FREQ:PVAL:RBQ:ABQ:RDF:RDR:ADF:ADR	0/0:365:302:302:271:14:4.91%:5.1827E-5:37:36:157:114:7:7	0/1:255:272:272:141:120:45.98%:1.1351E-44:39:36:76:65:63:57
ST4.03ch12_RaGOO	4623404	.	A	G	.	PASS	ADP=121;WT=0;HET=1;HOM=1;NC=0	GT:GQ:SDP:DP:RD:AD:FREQ:PVAL:RBQ:ABQ:RDF:RDR:ADF:ADR	1/1:255:98:98:5:74:93.67%:1.3332E-39:37:40:5:0:69:5	0/1:255:145:145:55:80:59.26%:3.0791E-32:41:41:50:5:77:3
ST4.03ch12_RaGOO	4624016	.	C	T	.	PASS	ADP=151;WT=0;HET=1;HOM=1;NC=0	GT:GQ:SDP:DP:RD:AD:FREQ:PVAL:RBQ:ABQ:RDF:RDR:ADF:ADR	1/1:255:163:163:7:137:95.14%:1.3201E-74:42:40:2:5:63:74	0/1:255:140:140:54:72:57.14%:1.0096E-28:39:40:17:37:28:44
ST4.03ch12_RaGOO	4624054	.	A	G	.	PASS	ADP=134;WT=1;HET=1;HOM=0;NC=0	GT:GQ:SDP:DP:RD:AD:FREQ:PVAL:RBQ:ABQ:RDF:RDR:ADF:ADR	0/0:173:138:138:115:4:3.36%:6.0921E-2:42:37:67:48:1:3	0/1:175:130:130:67:49:42.24%:2.7098E-18:38:41:28:39:23:26
ST4.03ch12_RaGOO	4644173	.	T	G	.	PASS	ADP=493;WT=0;HET=1;HOM=1;NC=0	GT:GQ:SDP:DP:RD:AD:FREQ:PVAL:RBQ:ABQ:RDF:RDR:ADF:ADR	1/1:255:518:518:1:50:98.04%:1.3013E-28:37:39:0:1:25:25	0/1:82:468:468:21:22:51.16%:6.1932E-9:42:36:11:10:16:6
ST4.03ch12_RaGOO	4720486	.	C	T	.	PASS	ADP=147;WT=1;HET=1;HOM=0;NC=0	GT:GQ:SDP:DP:RD:AD:FREQ:PVAL:RBQ:ABQ:RDF:RDR:ADF:ADR	0/0:110:130:130:100:10:9.09%:7.8855E-4:36:37:80:20:10:0	0/1:242:164:164:85:67:44.08%:5.4125E-25:36:37:67:18:61:6
ST4.03ch12_RaGOO	4725391	.	G	A	.	PASS	ADP=223;WT=1;HET=1;HOM=0;NC=0	GT:GQ:SDP:DP:RD:AD:FREQ:PVAL:RBQ:ABQ:RDF:RDR:ADF:ADR	0/0:212:185:185:155:8:4.88%:3.5775E-3:37:37:71:84:2:6	0/1:255:262:262:118:130:52.42%:5.1553E-50:37:37:51:67:61:69
ST4.03ch12_RaGOO	4749793	.	C	T	.	PASS	ADP=831;WT=1;HET=1;HOM=0;NC=0	GT:GQ:SDP:DP:RD:AD:FREQ:PVAL:RBQ:ABQ:RDF:RDR:ADF:ADR	0/0:1104:813:813:772:29:3.62%:1.439E-9:37:36:463:309:20:9	0/1:255:850:850:491:344:41.2%:8.102E-124:37:37:293:198:210:134
ST4.03ch12_RaGOO	4753070	.	C	T	.	PASS	ADP=691;WT=0;HET=1;HOM=1;NC=0	GT:GQ:SDP:DP:RD:AD:FREQ:PVAL:RBQ:ABQ:RDF:RDR:ADF:ADR	1/1:255:603:603:26:566:95.45%:8.7861E-310:37:36:9:17:177:389	0/1:255:780:780:362:403:52.68%:6.0941E-154:36:35:126:236:117:286
ST4.03ch12_RaGOO	4780387	.	C	T	.	PASS	ADP=226;WT=1;HET=1;HOM=0;NC=0	GT:GQ:SDP:DP:RD:AD:FREQ:PVAL:RBQ:ABQ:RDF:RDR:ADF:ADR	0/0:278:206:206:191:7:3.54%:7.4024E-3:37:35:122:69:4:3	0/1:255:246:246:118:114:49.14%:3.598E-43:37:37:63:55:72:42
ST4.03ch12_RaGOO	4795546	.	C	A	.	PASS	ADP=198;WT=1;HET=1;HOM=0;NC=0	GT:GQ:SDP:DP:RD:AD:FREQ:PVAL:RBQ:ABQ:RDF:RDR:ADF:ADR	0/0:212:159:159:147:6:3.92%:1.4864E-2:39:42:98:49:6:0	0/1:255:238:238:130:94:41.96%:1.9251E-34:41:41:78:52:59:35
ST4.03ch12_RaGOO	4795561	.	T	C	.	PASS	ADP=199;WT=0;HET=1;HOM=1;NC=0	GT:GQ:SDP:DP:RD:AD:FREQ:PVAL:RBQ:ABQ:RDF:RDR:ADF:ADR	1/1:255:156:156:5:145:96.67%:7.4502E-81:49:40:5:0:89:56	0/1:255:242:242:100:128:56.14%:2.723E-50:42:42:58:42:75:53
ST4.03ch12_RaGOO	4795603	.	T	A	.	PASS	ADP=209;WT=0;HET=1;HOM=1;NC=0	GT:GQ:SDP:DP:RD:AD:FREQ:PVAL:RBQ:ABQ:RDF:RDR:ADF:ADR	1/1:255:174:174:7:161:95.83%:1.4506E-88:54:42:6:1:95:66	0/1:255:245:245:99:132:57.14%:3.8215E-52:46:45:60:39:80:52
ST4.03ch12_RaGOO	4795710	.	G	T	.	PASS	ADP=142;WT=1;HET=1;HOM=0;NC=0	GT:GQ:SDP:DP:RD:AD:FREQ:PVAL:RBQ:ABQ:RDF:RDR:ADF:ADR	0/0:176:129:129:118:4:3.28%:6.096E-2:38:37:38:80:1:3	0/1:202:155:155:84:57:40.43%:5.4269E-21:40:40:37:47:14:43
ST4.03ch12_RaGOO	4814646	.	C	T	.	PASS	ADP=296;WT=0;HET=1;HOM=1;NC=0	GT:GQ:SDP:DP:RD:AD:FREQ:PVAL:RBQ:ABQ:RDF:RDR:ADF:ADR	1/1:255:261:261:10:245:96.08%:3.3482E-135:35:38:5:5:88:157	0/1:255:332:332:149:174:53.87%:2.8697E-67:40:39:55:94:63:111
ST4.03ch12_RaGOO	4864554	.	T	C	.	PASS	ADP=201;WT=1;HET=1;HOM=0;NC=0	GT:GQ:SDP:DP:RD:AD:FREQ:PVAL:RBQ:ABQ:RDF:RDR:ADF:ADR	0/0:24:176:176:20:2:9.09%:2.4419E-1:37:37:19:1:2:0	0/1:52:226:226:12:14:53.85%:5.4595E-6:37:35:12:0:14:0
ST4.03ch12_RaGOO	4865262	.	G	A	.	PASS	ADP=314;WT=0;HET=1;HOM=1;NC=0	GT:GQ:SDP:DP:RD:AD:FREQ:PVAL:RBQ:ABQ:RDF:RDR:ADF:ADR	1/1:255:275:275:12:254:95.49%:7.1929E-139:37:36:8:4:136:118	0/1:255:353:353:200:142:41.52%:1.3998E-51:37:37:106:94:77:65
ST4.03ch12_RaGOO	4865267	.	G	C	.	PASS	ADP=301;WT=0;HET=1;HOM=1;NC=0	GT:GQ:SDP:DP:RD:AD:FREQ:PVAL:RBQ:ABQ:RDF:RDR:ADF:ADR	1/1:255:263:263:11:243:95.67%:3.0986E-133:35:36:8:3:136:107	0/1:255:340:340:192:137:41.64%:8.1212E-50:38:36:106:86:76:61
ST4.03ch12_RaGOO	4865268	.	G	A	.	PASS	ADP=304;WT=0;HET=1;HOM=1;NC=0	GT:GQ:SDP:DP:RD:AD:FREQ:PVAL:RBQ:ABQ:RDF:RDR:ADF:ADR	1/1:255:266:266:11:246:95.72%:5.5252E-135:37:37:8:3:138:108	0/1:255:343:343:192:140:42.17%:5.0284E-51:37:37:110:82:78:62
ST4.03ch12_RaGOO	4865288	.	G	T	.	PASS	ADP=327;WT=0;HET=1;HOM=1;NC=0	GT:GQ:SDP:DP:RD:AD:FREQ:PVAL:RBQ:ABQ:RDF:RDR:ADF:ADR	1/1:255:284:284:11:264:96%:1.7229E-145:37:37:9:2:144:120	0/1:255:371:371:201:156:43.33%:3.2557E-57:38:38:121:80:90:66
ST4.03ch12_RaGOO	4865304	.	G	T	.	PASS	ADP=340;WT=1;HET=1;HOM=0;NC=0	GT:GQ:SDP:DP:RD:AD:FREQ:PVAL:RBQ:ABQ:RDF:RDR:ADF:ADR	0/0:395:303:303:282:12:4.08%:2.1773E-4:37:40:167:115:10:2	0/1:255:377:377:170:196:53.55%:1.468E-75:40:39:105:65:137:59
ST4.03ch12_RaGOO	4865362	.	G	A	.	PASS	ADP=329;WT=0;HET=1;HOM=1;NC=0	GT:GQ:SDP:DP:RD:AD:FREQ:PVAL:RBQ:ABQ:RDF:RDR:ADF:ADR	1/1:255:274:274:12:253:95.47%:2.7478E-138:48:43:9:3:163:90	0/1:255:384:384:210:163:43.7%:9.4209E-60:44:43:151:59:105:58
ST4.03ch12_RaGOO	4865379	.	G	T	.	PASS	ADP=323;WT=0;HET=1;HOM=1;NC=0	GT:GQ:SDP:DP:RD:AD:FREQ:PVAL:RBQ:ABQ:RDF:RDR:ADF:ADR	1/1:255:259:259:11:237:94.8%:9.7003E-130:43:42:7:4:137:100	0/1:255:388:388:214:162:42.97%:3.3006E-59:44:41:136:78:97:65
ST4.03ch12_RaGOO	4865391	.	A	T	.	PASS	ADP=332;WT=0;HET=1;HOM=1;NC=0	GT:GQ:SDP:DP:RD:AD:FREQ:PVAL:RBQ:ABQ:RDF:RDR:ADF:ADR	1/1:255:269:269:11:249:95.77%:9.8373E-137:43:42:6:5:137:112	0/1:255:395:395:217:167:43.49%:3.8744E-61:44:42:131:86:100:67
ST4.03ch12_RaGOO	4865505	.	A	G	.	PASS	ADP=338;WT=0;HET=1;HOM=1;NC=0	GT:GQ:SDP:DP:RD:AD:FREQ:PVAL:RBQ:ABQ:RDF:RDR:ADF:ADR	1/1:255:282:282:14:258:94.51%:1.0329E-139:48:40:10:4:150:108	0/1:255:395:395:226:158:41.15%:3.2622E-57:41:41:125:101:89:69
ST4.03ch12_RaGOO	4865628	.	C	T	.	PASS	ADP=367;WT=0;HET=1;HOM=1;NC=0	GT:GQ:SDP:DP:RD:AD:FREQ:PVAL:RBQ:ABQ:RDF:RDR:ADF:ADR	1/1:255:331:331:23:298:92.83%:6.9579E-157:40:38:16:7:196:102	0/1:255:403:403:214:177:45.27%:2.4098E-65:39:39:108:106:121:56
ST4.03ch12_RaGOO	4867250	.	G	C,A	.	PASS	ADP=629;WT=0;HET=1;HOM=1;NC=0	GT:GQ:SDP:DP:RD:AD:FREQ:PVAL:RBQ:ABQ:RDF:RDR:ADF:ADR	1/1:255:550:550:0:506:93.53%:9.0866E-304:0:36:0:0:246:260	0/2:255:709:709:1:354:50.79%:2.208E-210:30:36:1:0:175:179
ST4.03ch12_RaGOO	4867277	.	G	A	.	PASS	ADP=615;WT=1;HET=1;HOM=0;NC=0	GT:GQ:SDP:DP:RD:AD:FREQ:PVAL:RBQ:ABQ:RDF:RDR:ADF:ADR	0/0:684:562:562:524:29:5.24%:1.2778E-9:36:38:230:294:12:17	0/1:255:669:669:307:351:53.34%:1.1679E-134:36:36:126:181:159:192
ST4.03ch12_RaGOO	4868511	.	A	C	.	PASS	ADP=502;WT=0;HET=1;HOM=1;NC=0	GT:GQ:SDP:DP:RD:AD:FREQ:PVAL:RBQ:ABQ:RDF:RDR:ADF:ADR	1/1:76:441:441:0:14:100%:2.4927E-8:0:47:0:0:6:8	0/1:26:563:563:5:7:58.33%:2.2883E-3:44:42:2:3:1:6
ST4.03ch12_RaGOO	4868794	.	C	T	.	PASS	ADP=424;WT=1;HET=1;HOM=0;NC=0	GT:GQ:SDP:DP:RD:AD:FREQ:PVAL:RBQ:ABQ:RDF:RDR:ADF:ADR	0/0:456:364:364:338:17:4.79%:6.2707E-6:42:39:168:170:6:11	0/1:255:484:484:245:228:48.2%:2.824E-85:43:40:128:117:100:128
ST4.03ch12_RaGOO	4869174	.	A	G	.	PASS	ADP=103;WT=0;HET=1;HOM=1;NC=0	GT:GQ:SDP:DP:RD:AD:FREQ:PVAL:RBQ:ABQ:RDF:RDR:ADF:ADR	1/1:255:83:83:3:69:93.24%:4.5618E-38:45:40:1:2:16:53	0/1:218:123:123:23:52:46.43%:1.5834E-22:40:42:6:17:16:36
ST4.03ch12_RaGOO	4894461	.	A	C	.	PASS	ADP=130;WT=0;HET=1;HOM=1;NC=0	GT:GQ:SDP:DP:RD:AD:FREQ:PVAL:RBQ:ABQ:RDF:RDR:ADF:ADR	1/1:255:122:122:3:110:97.35%:4.4333E-62:37:36:3:0:48:62	0/1:220:138:138:67:60:47.24%:8.3554E-23:37:37:25:42:34:26
ST4.03ch12_RaGOO	4896475	.	C	T	.	PASS	ADP=153;WT=1;HET=1;HOM=0;NC=0	GT:GQ:SDP:DP:RD:AD:FREQ:PVAL:RBQ:ABQ:RDF:RDR:ADF:ADR	0/0:188:149:149:134:6:4.29%:1.4794E-2:36:35:67:67:3:3	0/1:226:158:158:85:63:42.57%:2.2804E-23:36:37:46:39:32:31
ST4.03ch12_RaGOO	4909217	.	C	G	.	PASS	ADP=63;WT=1;HET=1;HOM=0;NC=0	GT:GQ:SDP:DP:RD:AD:FREQ:PVAL:RBQ:ABQ:RDF:RDR:ADF:ADR	0/0:67:56:56:45:2:4.26%:2.4731E-1:36:37:1:44:0:2	0/1:101:70:70:34:28:45.16%:7.0184E-11:37:37:4:30:0:28
ST4.03ch12_RaGOO	4909222	.	A	G	.	PASS	ADP=62;WT=1;HET=1;HOM=0;NC=0	GT:GQ:SDP:DP:RD:AD:FREQ:PVAL:RBQ:ABQ:RDF:RDR:ADF:ADR	0/0:64:54:54:43:2:4.44%:2.4719E-1:37:37:1:42:0:2	0/1:101:70:70:34:28:45.16%:7.0184E-11:35:37:4:30:0:28
ST4.03ch12_RaGOO	5225585	.	T	A	.	PASS	ADP=186;WT=1;HET=1;HOM=0;NC=0	GT:GQ:SDP:DP:RD:AD:FREQ:PVAL:RBQ:ABQ:RDF:RDR:ADF:ADR	0/0:25:142:142:14:0:0%:1E0:35:0:10:4:0:0	0/1:38:230:230:15:11:42.31%:1.2791E-4:47:38:11:4:4:7
ST4.03ch12_RaGOO	5225678	.	G	C	.	PASS	ADP=200;WT=0;HET=1;HOM=1;NC=0	GT:GQ:SDP:DP:RD:AD:FREQ:PVAL:RBQ:ABQ:RDF:RDR:ADF:ADR	1/1:170:158:158:0:30:100%:8.4556E-18:0:36:0:0:22:8	0/1:89:243:243:16:23:58.97%:1.093E-9:37:39:10:6:13:10
ST4.03ch12_RaGOO	5225967	.	T	A	.	PASS	ADP=193;WT=0;HET=1;HOM=1;NC=0	GT:GQ:SDP:DP:RD:AD:FREQ:PVAL:RBQ:ABQ:RDF:RDR:ADF:ADR	1/1:115:153:153:2:23:92%:2.7767E-12:55:36:1:1:10:13	0/1:50:234:234:16:14:46.67%:8.3837E-6:37:38:13:3:9:5
ST4.03ch12_RaGOO	5226118	.	G	A	.	PASS	ADP=195;WT=0;HET=1;HOM=1;NC=0	GT:GQ:SDP:DP:RD:AD:FREQ:PVAL:RBQ:ABQ:RDF:RDR:ADF:ADR	1/1:64:142:142:1:13:92.86%:3.7391E-7:74:39:1:0:7:6	0/1:91:248:248:20:24:54.55%:7.4746E-10:40:41:6:14:14:10
ST4.03ch12_RaGOO	5226335	.	G	A	.	PASS	ADP=200;WT=1;HET=1;HOM=0;NC=0	GT:GQ:SDP:DP:RD:AD:FREQ:PVAL:RBQ:ABQ:RDF:RDR:ADF:ADR	0/0:40:159:159:29:2:6.45%:2.459E-1:38:37:17:12:2:0	0/1:56:242:242:22:16:42.11%:2.0535E-6:49:41:14:8:10:6
ST4.03ch12_RaGOO	5226813	.	G	A	.	PASS	ADP=213;WT=0;HET=1;HOM=1;NC=0	GT:GQ:SDP:DP:RD:AD:FREQ:PVAL:RBQ:ABQ:RDF:RDR:ADF:ADR	1/1:255:178:178:0:56:100%:2.5602E-33:0:40:0:0:35:21	0/1:111:248:248:31:30:49.18%:7.7752E-12:38:38:17:14:14:16
ST4.03ch12_RaGOO	5227267	.	G	T	.	PASS	ADP=194;WT=1;HET=1;HOM=0;NC=0	GT:GQ:SDP:DP:RD:AD:FREQ:PVAL:RBQ:ABQ:RDF:RDR:ADF:ADR	0/0:37:155:155:27:2:6.9%:2.4561E-1:37:55:16:11:2:0	0/1:57:234:234:19:16:45.71%:1.637E-6:37:36:7:12:6:10
ST4.03ch12_RaGOO	5227454	.	C	T	.	PASS	ADP=195;WT=1;HET=1;HOM=0;NC=0	GT:GQ:SDP:DP:RD:AD:FREQ:PVAL:RBQ:ABQ:RDF:RDR:ADF:ADR	0/0:31:156:156:27:3:10%:1.1864E-1:46:49:12:15:2:1	0/1:62:234:234:18:17:48.57%:5.7598E-7:36:44:11:7:11:6
ST4.03ch12_RaGOO	5227566	.	A	G	.	PASS	ADP=190;WT=1;HET=1;HOM=0;NC=0	GT:GQ:SDP:DP:RD:AD:FREQ:PVAL:RBQ:ABQ:RDF:RDR:ADF:ADR	0/0:31:147:147:20:1:4.76%:5E-1:38:62:9:11:1:0	0/1:61:233:233:19:17:47.22%:6.3405E-7:42:41:8:11:5:12
ST4.03ch12_RaGOO	5227581	.	T	C	.	PASS	ADP=188;WT=1;HET=1;HOM=0;NC=0	GT:GQ:SDP:DP:RD:AD:FREQ:PVAL:RBQ:ABQ:RDF:RDR:ADF:ADR	0/0:24:144:144:17:1:5.56%:5E-1:49:37:8:9:0:1	0/1:57:233:233:20:16:44.44%:1.7753E-6:42:40:9:11:5:11
ST4.03ch12_RaGOO	5227587	.	T	C	.	PASS	ADP=188;WT=0;HET=1;HOM=1;NC=0	GT:GQ:SDP:DP:RD:AD:FREQ:PVAL:RBQ:ABQ:RDF:RDR:ADF:ADR	1/1:75:142:142:1:15:93.75%:2.8282E-8:37:50:0:1:7:8	0/1:75:234:234:17:20:54.05%:2.7004E-8:40:42:5:12:9:11
ST4.03ch12_RaGOO	5227945	.	A	G	.	PASS	ADP=202;WT=1;HET=1;HOM=0;NC=0	GT:GQ:SDP:DP:RD:AD:FREQ:PVAL:RBQ:ABQ:RDF:RDR:ADF:ADR	0/0:53:168:168:38:2:5%:2.4684E-1:44:36:22:16:2:0	0/1:56:237:237:22:16:42.11%:2.0535E-6:48:42:18:4:13:3
ST4.03ch12_RaGOO	5227948	.	G	A	.	PASS	ADP=202;WT=1;HET=1;HOM=0;NC=0	GT:GQ:SDP:DP:RD:AD:FREQ:PVAL:RBQ:ABQ:RDF:RDR:ADF:ADR	0/0:53:168:168:38:2:5%:2.4684E-1:45:49:22:16:2:0	0/1:56:237:237:22:16:42.11%:2.0535E-6:46:40:17:5:13:3
ST4.03ch12_RaGOO	5228042	.	G	A	.	PASS	ADP=198;WT=0;HET=1;HOM=1;NC=0	GT:GQ:SDP:DP:RD:AD:FREQ:PVAL:RBQ:ABQ:RDF:RDR:ADF:ADR	1/1:160:161:161:2:31:93.94%:8.2416E-17:37:38:0:2:11:20	0/1:71:235:235:17:19:52.78%:7.3012E-8:37:44:8:9:6:13
ST4.03ch12_RaGOO	5228115	.	T	G	.	PASS	ADP=188;WT=1;HET=1;HOM=0;NC=0	GT:GQ:SDP:DP:RD:AD:FREQ:PVAL:RBQ:ABQ:RDF:RDR:ADF:ADR	0/0:34:152:152:23:1:4.17%:5E-1:41:33:10:13:1:0	0/1:39:225:225:14:11:44%:1.1933E-4:38:38:5:9:5:6
ST4.03ch12_RaGOO	5228130	.	C	A	.	PASS	ADP=193;WT=0;HET=1;HOM=1;NC=0	GT:GQ:SDP:DP:RD:AD:FREQ:PVAL:RBQ:ABQ:RDF:RDR:ADF:ADR	1/1:161:159:159:1:30:96.77%:6.8754E-17:37:40:1:0:17:13	0/1:56:228:228:13:15:53.57%:2.3037E-6:42:36:6:7:5:10
ST4.03ch12_RaGOO	5228175	.	C	T	.	PASS	ADP=191;WT=1;HET=1;HOM=0;NC=0	GT:GQ:SDP:DP:RD:AD:FREQ:PVAL:RBQ:ABQ:RDF:RDR:ADF:ADR	0/0:44:158:158:29:1:3.33%:5E-1:37:37:18:11:1:0	0/1:48:225:225:12:13:52%:1.4654E-5:35:38:7:5:4:9
ST4.03ch12_RaGOO	5228500	.	G	A	.	PASS	ADP=190;WT=0;HET=1;HOM=1;NC=0	GT:GQ:SDP:DP:RD:AD:FREQ:PVAL:RBQ:ABQ:RDF:RDR:ADF:ADR	1/1:255:178:178:6:170:96.59%:1.1913E-94:35:38:2:4:90:80	0/1:255:203:203:83:118:58.71%:4.1576E-47:40:39:49:34:54:64
ST4.03ch12_RaGOO	5228709	.	C	T	.	PASS	ADP=156;WT=0;HET=1;HOM=1;NC=0	GT:GQ:SDP:DP:RD:AD:FREQ:PVAL:RBQ:ABQ:RDF:RDR:ADF:ADR	1/1:255:144:144:3:139:97.89%:3.3845E-79:49:41:2:1:65:74	0/1:255:168:168:69:97:58.43%:9.0322E-39:41:39:33:36:35:62
ST4.03ch12_RaGOO	5228809	.	A	C	.	PASS	ADP=168;WT=1;HET=1;HOM=0;NC=0	GT:GQ:SDP:DP:RD:AD:FREQ:PVAL:RBQ:ABQ:RDF:RDR:ADF:ADR	0/0:257:170:170:164:4:2.38%:6.1382E-2:40:37:99:65:3:1	0/1:255:167:167:89:76:46.06%:1.5288E-28:42:40:61:28:48:28
ST4.03ch12_RaGOO	5228959	.	C	T	.	PASS	ADP=189;WT=1;HET=1;HOM=0;NC=0	GT:GQ:SDP:DP:RD:AD:FREQ:PVAL:RBQ:ABQ:RDF:RDR:ADF:ADR	0/0:230:192:192:178:11:5.82%:4.204E-4:43:43:99:79:8:3	0/1:255:187:187:108:77:41.62%:2.7585E-28:43:41:69:39:46:31
ST4.03ch12_RaGOO	5228968	.	C	T	.	PASS	ADP=188;WT=0;HET=1;HOM=1;NC=0	GT:GQ:SDP:DP:RD:AD:FREQ:PVAL:RBQ:ABQ:RDF:RDR:ADF:ADR	1/1:255:183:183:11:169:93.89%:2.3362E-90:40:43:7:4:91:78	0/1:255:193:193:81:110:57.59%:1.1401E-43:41:44:48:33:72:38
ST4.03ch12_RaGOO	5318609	.	A	G	.	PASS	ADP=153;WT=1;HET=1;HOM=0;NC=0	GT:GQ:SDP:DP:RD:AD:FREQ:PVAL:RBQ:ABQ:RDF:RDR:ADF:ADR	0/0:208:138:138:131:3:2.24%:1.236E-1:41:31:96:35:2:1	0/1:255:169:169:91:75:45.18%:4.7307E-28:40:39:61:30:51:24
ST4.03ch12_RaGOO	5338097	.	C	T	.	PASS	ADP=70;WT=1;HET=1;HOM=0;NC=0	GT:GQ:SDP:DP:RD:AD:FREQ:PVAL:RBQ:ABQ:RDF:RDR:ADF:ADR	0/0:141:88:88:83:1:1.19%:5E-1:37:37:65:18:0:1	0/1:108:52:52:21:28:57.14%:1.5129E-11:38:39:16:5:16:12
ST4.03ch12_RaGOO	5369032	.	A	T	.	PASS	ADP=289;WT=1;HET=1;HOM=0;NC=0	GT:GQ:SDP:DP:RD:AD:FREQ:PVAL:RBQ:ABQ:RDF:RDR:ADF:ADR	0/0:443:295:295:284:7:2.41%:7.5326E-3:36:37:155:129:6:1	0/1:255:284:284:146:134:47.69%:2.7154E-50:36:35:90:56:74:60
ST4.03ch12_RaGOO	5429385	.	A	T,G	.	PASS	ADP=99;WT=0;HET=1;HOM=1;NC=0	GT:GQ:SDP:DP:RD:AD:FREQ:PVAL:RBQ:ABQ:RDF:RDR:ADF:ADR	1/1:111:103:103:0:20:100%:7.2544E-12:0:37:0:0:18:2	0/2:48:95:95:6:12:42.86%:1.4831E-5:49:41:3:3:9:3
ST4.03ch12_RaGOO	5444369	.	G	A	.	PASS	ADP=169;WT=0;HET=1;HOM=1;NC=0	GT:GQ:SDP:DP:RD:AD:FREQ:PVAL:RBQ:ABQ:RDF:RDR:ADF:ADR	1/1:255:171:171:10:96:90.57%:2.2643E-49:37:37:8:2:54:42	0/1:236:168:168:46:61:57.01%:2.0726E-24:36:38:28:18:38:23
ST4.03ch12_RaGOO	5446354	.	C	G	.	PASS	ADP=250;WT=1;HET=1;HOM=0;NC=0	GT:GQ:SDP:DP:RD:AD:FREQ:PVAL:RBQ:ABQ:RDF:RDR:ADF:ADR	0/0:14:246:246:10:1:9.09%:5E-1:37:37:3:7:0:1	0/1:28:254:254:11:8:42.11%:1.5455E-3:47:40:6:5:6:2
ST4.03ch12_RaGOO	5446360	.	C	T	.	PASS	ADP=249;WT=1;HET=1;HOM=0;NC=0	GT:GQ:SDP:DP:RD:AD:FREQ:PVAL:RBQ:ABQ:RDF:RDR:ADF:ADR	0/0:14:246:246:10:1:9.09%:5E-1:35:37:3:7:0:1	0/1:28:253:253:10:8:44.44%:1.4461E-3:48:46:6:4:6:2
ST4.03ch12_RaGOO	5520803	.	A	G	.	PASS	ADP=155;WT=1;HET=1;HOM=0;NC=0	GT:GQ:SDP:DP:RD:AD:FREQ:PVAL:RBQ:ABQ:RDF:RDR:ADF:ADR	0/0:52:156:156:27:0:0%:1E0:36:0:9:18:0:0	0/1:68:155:155:23:19:45.24%:1.3525E-7:35:37:5:18:13:6
ST4.03ch12_RaGOO	5580379	.	T	A	.	PASS	ADP=94;WT=1;HET=1;HOM=0;NC=0	GT:GQ:SDP:DP:RD:AD:FREQ:PVAL:RBQ:ABQ:RDF:RDR:ADF:ADR	0/0:88:94:94:66:4:5.71%:5.9812E-2:41:37:35:31:1:3	0/1:93:95:95:35:26:42.62%:4.9329E-10:46:44:21:14:19:7
ST4.03ch12_RaGOO	5580458	.	C	T	.	PASS	ADP=79;WT=0;HET=1;HOM=1;NC=0	GT:GQ:SDP:DP:RD:AD:FREQ:PVAL:RBQ:ABQ:RDF:RDR:ADF:ADR	1/1:255:75:75:2:49:96.08%:3.4484E-27:37:40:0:2:7:42	0/1:107:84:84:22:28:56%:1.7754E-11:41:40:3:19:3:25
ST4.03ch12_RaGOO	5613359	.	A	T	.	PASS	ADP=92;WT=1;HET=1;HOM=0;NC=0	GT:GQ:SDP:DP:RD:AD:FREQ:PVAL:RBQ:ABQ:RDF:RDR:ADF:ADR	0/0:115:85:85:61:0:0%:1E0:35:0:34:27:0:0	0/1:143:99:99:27:37:57.81%:4.0856E-15:36:36:14:13:18:19
ST4.03ch12_RaGOO	5623921	.	C	T	.	PASS	ADP=61;WT=1;HET=1;HOM=0;NC=0	GT:GQ:SDP:DP:RD:AD:FREQ:PVAL:RBQ:ABQ:RDF:RDR:ADF:ADR	0/0:47:61:61:33:2:5.71%:2.4638E-1:39:37:5:28:0:2	0/1:47:62:62:13:13:50%:1.6379E-5:41:39:3:10:1:12
ST4.03ch12_RaGOO	5623930	.	T	A	.	PASS	ADP=58;WT=1;HET=1;HOM=0;NC=0	GT:GQ:SDP:DP:RD:AD:FREQ:PVAL:RBQ:ABQ:RDF:RDR:ADF:ADR	0/0:37:55:55:27:2:6.9%:2.4561E-1:38:37:1:26:0:2	0/1:52:62:62:12:14:53.85%:5.4595E-6:39:39:2:10:1:13
ST4.03ch12_RaGOO	5640725	.	A	T	.	PASS	ADP=3579;WT=0;HET=1;HOM=1;NC=0	GT:GQ:SDP:DP:RD:AD:FREQ:PVAL:RBQ:ABQ:RDF:RDR:ADF:ADR	1/1:255:3316:3316:154:3129:95.19%:0E0:37:37:135:19:2822:307	0/1:255:3843:3843:1591:2212:58.16%:0E0:37:37:1452:139:2042:170
ST4.03ch12_RaGOO	5640966	.	G	A	.	PASS	ADP=3790;WT=1;HET=1;HOM=0;NC=0	GT:GQ:SDP:DP:RD:AD:FREQ:PVAL:RBQ:ABQ:RDF:RDR:ADF:ADR	0/0:513:3798:3798:402:24:5.63%:4.2715E-8:39:40:169:233:15:9	0/1:255:3783:3783:244:164:40.2%:4.3587E-59:37:39:99:145:69:95
ST4.03ch12_RaGOO	5640994	.	T	A	.	PASS	ADP=3819;WT=0;HET=1;HOM=1;NC=0	GT:GQ:SDP:DP:RD:AD:FREQ:PVAL:RBQ:ABQ:RDF:RDR:ADF:ADR	1/1:255:3812:3812:34:406:92.27%:4.4032E-212:42:39:25:9:204:202	0/1:255:3826:3826:202:249:55.21%:9.9732E-97:40:37:115:87:129:120
ST4.03ch12_RaGOO	5641024	.	A	G	.	PASS	ADP=3712;WT=0;HET=1;HOM=1;NC=0	GT:GQ:SDP:DP:RD:AD:FREQ:PVAL:RBQ:ABQ:RDF:RDR:ADF:ADR	1/1:255:3691:3691:26:293:91.85%:2.5211E-152:36:37:14:12:163:130	0/1:255:3733:3733:156:202:56.42%:3.8752E-79:40:37:105:51:134:68
ST4.03ch12_RaGOO	5729083	.	C	A	.	PASS	ADP=427;WT=0;HET=1;HOM=1;NC=0	GT:GQ:SDP:DP:RD:AD:FREQ:PVAL:RBQ:ABQ:RDF:RDR:ADF:ADR	1/1:190:413:413:4:38:90.48%:9.7197E-20:55:41:3:1:21:17	0/1:76:442:442:15:20:57.14%:2.0063E-8:42:44:11:4:13:7
ST4.03ch12_RaGOO	5794603	.	A	T	.	PASS	ADP=327;WT=0;HET=1;HOM=1;NC=0	GT:GQ:SDP:DP:RD:AD:FREQ:PVAL:RBQ:ABQ:RDF:RDR:ADF:ADR	1/1:255:322:322:13:218:94.37%:2.8529E-117:36:36:6:7:113:105	0/1:255:332:332:123:156:55.91%:4.4539E-61:36:38:75:48:90:66
ST4.03ch12_RaGOO	5794605	.	C	T	.	PASS	ADP=324;WT=0;HET=1;HOM=1;NC=0	GT:GQ:SDP:DP:RD:AD:FREQ:PVAL:RBQ:ABQ:RDF:RDR:ADF:ADR	1/1:255:320:320:13:216:94.32%:4.0725E-116:37:36:6:7:113:103	0/1:255:328:328:121:155:55.96%:8.9265E-61:36:38:74:47:89:66
ST4.03ch12_RaGOO	5794606	.	T	A	.	PASS	ADP=325;WT=1;HET=1;HOM=0;NC=0	GT:GQ:SDP:DP:RD:AD:FREQ:PVAL:RBQ:ABQ:RDF:RDR:ADF:ADR	0/0:276:319:319:215:13:5.7%:1.0238E-4:36:36:111:104:6:7	0/1:255:332:332:163:117:41.79%:1.137E-42:38:36:88:75:71:46
ST4.03ch12_RaGOO	5794609	.	T	A	.	PASS	ADP=331;WT=0;HET=1;HOM=1;NC=0	GT:GQ:SDP:DP:RD:AD:FREQ:PVAL:RBQ:ABQ:RDF:RDR:ADF:ADR	1/1:255:326:326:14:219:93.19%:3.5225E-117:36:36:7:7:114:105	0/1:255:337:337:120:157:54.9%:9.7659E-62:35:38:73:47:83:74
ST4.03ch12_RaGOO	5794610	.	T	A	.	PASS	ADP=330;WT=0;HET=1;HOM=1;NC=0	GT:GQ:SDP:DP:RD:AD:FREQ:PVAL:RBQ:ABQ:RDF:RDR:ADF:ADR	1/1:255:323:323:14:218:93.97%:1.3263E-116:36:36:7:7:110:108	0/1:255:337:337:125:161:56.29%:3.7429E-63:36:38:78:47:89:72
ST4.03ch12_RaGOO	5805778	.	A	G	.	PASS	ADP=124;WT=1;HET=1;HOM=0;NC=0	GT:GQ:SDP:DP:RD:AD:FREQ:PVAL:RBQ:ABQ:RDF:RDR:ADF:ADR	0/0:110:143:143:74:3:3.9%:1.2255E-1:41:74:63:11:3:0	0/1:161:105:105:33:42:56%:6.6242E-17:44:43:25:8:36:6
ST4.03ch12_RaGOO	5805794	.	T	C	.	PASS	ADP=136;WT=0;HET=1;HOM=1;NC=0	GT:GQ:SDP:DP:RD:AD:FREQ:PVAL:RBQ:ABQ:RDF:RDR:ADF:ADR	1/1:255:158:158:4:88:95.65%:2.3064E-48:64:40:4:0:77:11	0/1:128:115:115:49:36:42.35%:1.2718E-13:44:42:43:6:29:7
ST4.03ch12_RaGOO	5805838	.	G	A	.	PASS	ADP=154;WT=1;HET=1;HOM=0;NC=0	GT:GQ:SDP:DP:RD:AD:FREQ:PVAL:RBQ:ABQ:RDF:RDR:ADF:ADR	0/0:154:186:186:114:6:5%:1.4657E-2:40:43:88:26:4:2	0/1:200:123:123:41:52:55.91%:8.9875E-21:41:42:32:9:37:15
ST4.03ch12_RaGOO	5805844	.	G	A	.	PASS	ADP=152;WT=1;HET=1;HOM=0;NC=0	GT:GQ:SDP:DP:RD:AD:FREQ:PVAL:RBQ:ABQ:RDF:RDR:ADF:ADR	0/0:162:189:189:117:6:4.88%:1.468E-2:40:26:91:26:4:2	0/1:170:120:115:40:45:52.94%:8.9568E-18:42:24:31:9:30:15
ST4.03ch12_RaGOO	5805854	.	C	T	.	PASS	ADP=155;WT=0;HET=1;HOM=1;NC=0	GT:GQ:SDP:DP:RD:AD:FREQ:PVAL:RBQ:ABQ:RDF:RDR:ADF:ADR	1/1:255:192:192:6:120:95.24%:1.8017E-65:41:39:4:2:88:32	0/1:145:120:119:49:40:44.94%:3.011E-15:42:41:28:21:29:11
ST4.03ch12_RaGOO	5805885	.	G	A	.	PASS	ADP=161;WT=0;HET=1;HOM=1;NC=0	GT:GQ:SDP:DP:RD:AD:FREQ:PVAL:RBQ:ABQ:RDF:RDR:ADF:ADR	1/1:255:195:195:7:122:94.57%:6.3495E-66:47:40:5:2:87:35	0/1:169:127:127:51:46:47.42%:1.1927E-17:42:42:28:23:35:11
ST4.03ch12_RaGOO	5806063	.	G	A	.	PASS	ADP=204;WT=1;HET=1;HOM=0;NC=0	GT:GQ:SDP:DP:RD:AD:FREQ:PVAL:RBQ:ABQ:RDF:RDR:ADF:ADR	0/0:274:250:250:179:5:2.72%:3.0402E-2:36:37:85:94:1:4	0/1:189:158:158:75:53:41.41%:1.1778E-19:37:36:37:38:23:30
ST4.03ch12_RaGOO	5806096	.	T	C	.	PASS	ADP=200;WT=0;HET=1;HOM=1;NC=0	GT:GQ:SDP:DP:RD:AD:FREQ:PVAL:RBQ:ABQ:RDF:RDR:ADF:ADR	1/1:255:229:229:3:160:98.16%:1.2402E-91:37:36:0:3:82:78	0/1:255:172:172:60:82:57.75%:9.7102E-33:36:37:27:33:44:38
ST4.03ch12_RaGOO	5806866	.	A	T	.	PASS	ADP=156;WT=0;HET=1;HOM=1;NC=0	GT:GQ:SDP:DP:RD:AD:FREQ:PVAL:RBQ:ABQ:RDF:RDR:ADF:ADR	1/1:255:177:177:4:113:96.58%:5.9061E-63:37:35:3:1:60:53	0/1:202:136:136:52:54:50.94%:5.5639E-21:36:35:25:27:30:24
ST4.03ch12_RaGOO	5807101	.	C	T	.	PASS	ADP=146;WT=0;HET=1;HOM=1;NC=0	GT:GQ:SDP:DP:RD:AD:FREQ:PVAL:RBQ:ABQ:RDF:RDR:ADF:ADR	1/1:255:164:164:3:101:97.12%:8.7318E-57:37:36:1:2:43:58	0/1:201:128:128:46:53:53.54%:6.8883E-21:36:36:22:24:30:23
ST4.03ch12_RaGOO	5807201	.	G	A	.	PASS	ADP=158;WT=1;HET=1;HOM=0;NC=0	GT:GQ:SDP:DP:RD:AD:FREQ:PVAL:RBQ:ABQ:RDF:RDR:ADF:ADR	0/0:180:172:172:110:2:1.79%:2.4888E-1:39:37:58:52:1:1	0/1:216:145:145:58:58:50%:2.2307E-22:39:44:27:31:40:18
ST4.03ch12_RaGOO	5809526	.	T	G	.	PASS	ADP=165;WT=0;HET=1;HOM=1;NC=0	GT:GQ:SDP:DP:RD:AD:FREQ:PVAL:RBQ:ABQ:RDF:RDR:ADF:ADR	1/1:255:191:191:8:126:94.03%:1.4524E-67:35:36:3:5:55:71	0/1:156:139:139:64:44:40.74%:2.2238E-16:36:36:24:40:16:28
ST4.03ch12_RaGOO	5863635	.	G	A	.	PASS	ADP=1455;WT=0;HET=1;HOM=1;NC=0	GT:GQ:SDP:DP:RD:AD:FREQ:PVAL:RBQ:ABQ:RDF:RDR:ADF:ADR	1/1:255:1359:1359:57:1246:95.63%:0E0:39:36:30:27:742:504	0/1:255:1551:1551:726:797:52.33%:1.6709E-300:40:37:478:248:494:303
ST4.03ch12_RaGOO	5863707	.	G	A	.	PASS	ADP=1654;WT=1;HET=1;HOM=0;NC=0	GT:GQ:SDP:DP:RD:AD:FREQ:PVAL:RBQ:ABQ:RDF:RDR:ADF:ADR	0/0:2005:1543:1543:1429:57:3.83%:1.2064E-16:39:48:664:765:35:22	0/1:255:1765:1765:923:814:46.86%:6.2974E-298:40:47:449:474:439:375
ST4.03ch12_RaGOO	5863712	.	A	G	.	PASS	ADP=1539;WT=0;HET=1;HOM=1;NC=0	GT:GQ:SDP:DP:RD:AD:FREQ:PVAL:RBQ:ABQ:RDF:RDR:ADF:ADR	1/1:255:1394:1394:57:1281:95.74%:0E0:46:39:32:25:549:732	0/1:255:1685:1685:823:834:50.33%:4.6893E-311:46:40:412:411:380:454
ST4.03ch12_RaGOO	5863949	.	T	A	.	PASS	ADP=252;WT=1;HET=1;HOM=0;NC=0	GT:GQ:SDP:DP:RD:AD:FREQ:PVAL:RBQ:ABQ:RDF:RDR:ADF:ADR	0/0:306:257:257:196:5:2.49%:3.0474E-2:37:37:7:189:0:5	0/1:255:248:248:129:91:41.36%:2.8795E-33:38:37:7:122:1:90
ST4.03ch12_RaGOO	5866257	.	A	G	.	PASS	ADP=77;WT=1;HET=1;HOM=0;NC=0	GT:GQ:SDP:DP:RD:AD:FREQ:PVAL:RBQ:ABQ:RDF:RDR:ADF:ADR	0/0:70:93:93:37:0:0%:1E0:42:0:37:0:0:0	0/1:68:61:61:15:18:54.55%:1.5143E-7:39:39:15:0:18:0
ST4.03ch12_RaGOO	5911807	.	T	A	.	PASS	ADP=691;WT=0;HET=1;HOM=1;NC=0	GT:GQ:SDP:DP:RD:AD:FREQ:PVAL:RBQ:ABQ:RDF:RDR:ADF:ADR	1/1:255:643:642:24:577:96.01%:8.2078E-318:38:38:24:0:565:12	0/1:255:740:740:335:389:53.73%:1.7062E-149:39:38:316:19:376:13
ST4.03ch12_RaGOO	5911913	.	T	C	.	PASS	ADP=1176;WT=1;HET=1;HOM=0;NC=0	GT:GQ:SDP:DP:RD:AD:FREQ:PVAL:RBQ:ABQ:RDF:RDR:ADF:ADR	0/0:1460:1112:1112:1031:40:3.73%:1.3418E-11:40:38:661:370:31:9	0/1:255:1240:1240:692:532:43.46%:8.9881E-191:40:39:448:244:321:211
ST4.03ch12_RaGOO	5911924	.	A	C	.	PASS	ADP=1145;WT=0;HET=1;HOM=1;NC=0	GT:GQ:SDP:DP:RD:AD:FREQ:PVAL:RBQ:ABQ:RDF:RDR:ADF:ADR	1/1:255:1077:1077:40:996:96.14%:0E0:39:39:29:11:597:399	0/1:255:1214:1214:543:655:54.67%:5.4017E-250:39:40:310:233:388:267
ST4.03ch12_RaGOO	5914000	.	T	C	.	PASS	ADP=616;WT=1;HET=1;HOM=0;NC=0	GT:GQ:SDP:DP:RD:AD:FREQ:PVAL:RBQ:ABQ:RDF:RDR:ADF:ADR	0/0:40:615:615:22:0:0%:1E0:39:0:19:3:0:0	0/1:38:618:618:7:10:58.82%:1.4831E-4:54:51:7:0:8:2
ST4.03ch12_RaGOO	5915215	.	C	A	.	PASS	ADP=496;WT=1;HET=1;HOM=0;NC=0	GT:GQ:SDP:DP:RD:AD:FREQ:PVAL:RBQ:ABQ:RDF:RDR:ADF:ADR	0/0:600:512:512:432:19:4.21%:1.5717E-6:40:37:102:330:2:17	0/1:255:480:480:260:184:41.44%:1.2916E-66:41:40:69:191:32:152
ST4.03ch12_RaGOO	5945058	.	T	A	.	PASS	ADP=225;WT=0;HET=1;HOM=1;NC=0	GT:GQ:SDP:DP:RD:AD:FREQ:PVAL:RBQ:ABQ:RDF:RDR:ADF:ADR	1/1:255:187:187:3:155:98.1%:1.1401E-88:49:42:1:2:66:89	0/1:255:263:263:103:137:57.08%:4.4575E-54:42:39:35:68:53:84
ST4.03ch12_RaGOO	5945079	.	G	T	.	PASS	ADP=226;WT=0;HET=1;HOM=1;NC=0	GT:GQ:SDP:DP:RD:AD:FREQ:PVAL:RBQ:ABQ:RDF:RDR:ADF:ADR	1/1:255:189:189:4:156:97.5%:3.0517E-88:37:41:2:2:59:97	0/1:255:264:264:107:133:55.19%:5.1282E-52:40:40:37:70:50:83
ST4.03ch12_RaGOO	5945101	.	G	A	.	PASS	ADP=213;WT=0;HET=1;HOM=1;NC=0	GT:GQ:SDP:DP:RD:AD:FREQ:PVAL:RBQ:ABQ:RDF:RDR:ADF:ADR	1/1:255:178:178:6:143:95.97%:7.4253E-79:36:37:2:4:41:102	0/1:255:249:249:105:121:53.54%:6.9626E-47:39:36:33:72:44:77
ST4.03ch12_RaGOO	5945169	.	C	T	.	PASS	ADP=150;WT=1;HET=1;HOM=0;NC=0	GT:GQ:SDP:DP:RD:AD:FREQ:PVAL:RBQ:ABQ:RDF:RDR:ADF:ADR	0/0:143:137:137:103:5:4.63%:2.9807E-2:43:36:31:72:2:3	0/1:206:164:164:83:58:41.13%:2.026E-21:45:40:21:62:20:38
ST4.03ch12_RaGOO	5950731	.	C	T	.	PASS	ADP=73;WT=0;HET=1;HOM=1;NC=0	GT:GQ:SDP:DP:RD:AD:FREQ:PVAL:RBQ:ABQ:RDF:RDR:ADF:ADR	1/1:190:64:64:1:35:97.22%:8.3613E-20:37:36:0:1:21:14	0/1:131:83:83:26:34:56.67%:7.4725E-14:37:37:17:9:17:17
ST4.03ch12_RaGOO	5950929	.	G	C	.	PASS	ADP=75;WT=0;HET=1;HOM=1;NC=0	GT:GQ:SDP:DP:RD:AD:FREQ:PVAL:RBQ:ABQ:RDF:RDR:ADF:ADR	1/1:206:64:64:0:36:100%:2.2598E-21:0:36:0:0:26:10	0/1:114:87:87:32:31:49.21%:3.2811E-12:37:37:17:15:18:13
ST4.03ch12_RaGOO	5951079	.	A	G	.	PASS	ADP=85;WT=1;HET=1;HOM=0;NC=0	GT:GQ:SDP:DP:RD:AD:FREQ:PVAL:RBQ:ABQ:RDF:RDR:ADF:ADR	0/0:115:90:90:62:0:0%:1E0:36:0:36:26:0:0	0/1:86:81:81:31:24:43.64%:2.3553E-9:37:36:16:15:14:10
ST4.03ch12_RaGOO	5961584	.	A	C	.	PASS	ADP=536;WT=0;HET=1;HOM=1;NC=0	GT:GQ:SDP:DP:RD:AD:FREQ:PVAL:RBQ:ABQ:RDF:RDR:ADF:ADR	1/1:255:520:520:17:474:96.54%:2.0599E-263:39:38:9:8:284:190	0/1:255:552:552:212:316:59.85%:5.3793E-126:41:39:142:70:194:122
ST4.03ch12_RaGOO	5961743	.	A	G	.	PASS	ADP=607;WT=0;HET=1;HOM=1;NC=0	GT:GQ:SDP:DP:RD:AD:FREQ:PVAL:RBQ:ABQ:RDF:RDR:ADF:ADR	1/1:255:583:583:20:534:96.39%:5.3198E-296:44:44:10:10:276:258	0/1:255:632:632:288:320:52.63%:2.4716E-122:46:44:174:114:154:166
ST4.03ch12_RaGOO	5961780	.	C	G	.	PASS	ADP=642;WT=1;HET=1;HOM=0;NC=0	GT:GQ:SDP:DP:RD:AD:FREQ:PVAL:RBQ:ABQ:RDF:RDR:ADF:ADR	0/0:821:627:627:576:22:3.68%:1.9585E-7:40:38:231:345:9:13	0/1:255:657:657:341:290:45.89%:5.0221E-107:40:39:136:205:91:199
ST4.03ch12_RaGOO	5961934	.	C	T	.	PASS	ADP=484;WT=0;HET=1;HOM=1;NC=0	GT:GQ:SDP:DP:RD:AD:FREQ:PVAL:RBQ:ABQ:RDF:RDR:ADF:ADR	1/1:255:478:478:20:429:95.55%:1.2846E-234:38:40:12:8:273:156	0/1:255:490:490:204:262:56.22%:2.4288E-102:41:39:122:82:159:103
ST4.03ch12_RaGOO	5962009	.	C	T	.	PASS	ADP=565;WT=1;HET=1;HOM=0;NC=0	GT:GQ:SDP:DP:RD:AD:FREQ:PVAL:RBQ:ABQ:RDF:RDR:ADF:ADR	0/0:695:568:568:514:25:4.64%:2.2416E-8:38:38:260:254:12:13	0/1:255:562:562:318:219:40.78%:6.6224E-79:39:37:167:151:92:127
ST4.03ch12_RaGOO	5962087	.	G	A	.	PASS	ADP=607;WT=1;HET=1;HOM=0;NC=0	GT:GQ:SDP:DP:RD:AD:FREQ:PVAL:RBQ:ABQ:RDF:RDR:ADF:ADR	0/0:775:633:633:576:28:4.64%:2.7045E-9:36:36:263:313:10:18	0/1:255:582:582:331:226:40.57%:2.5271E-81:36:36:135:196:101:125
ST4.03ch12_RaGOO	5962381	.	A	T	.	PASS	ADP=542;WT=0;HET=1;HOM=1;NC=0	GT:GQ:SDP:DP:RD:AD:FREQ:PVAL:RBQ:ABQ:RDF:RDR:ADF:ADR	1/1:109:573:573:1:21:95.45%:1.0931E-11:37:37:1:0:9:12	0/1:24:511:511:10:7:41.18%:3.6151E-3:37:36:2:8:4:3
ST4.03ch12_RaGOO	5962545	.	G	T	.	PASS	ADP=541;WT=1;HET=1;HOM=0;NC=0	GT:GQ:SDP:DP:RD:AD:FREQ:PVAL:RBQ:ABQ:RDF:RDR:ADF:ADR	0/0:29:567:567:16:0:0%:1E0:41:0:7:9:0:0	0/1:36:515:515:11:10:47.62%:2.3971E-4:39:44:4:7:9:1
ST4.03ch12_RaGOO	5963105	.	A	G	.	PASS	ADP=713;WT=0;HET=1;HOM=1;NC=0	GT:GQ:SDP:DP:RD:AD:FREQ:PVAL:RBQ:ABQ:RDF:RDR:ADF:ADR	1/1:255:675:675:36:610:94.43%:0E0:41:38:19:17:349:261	0/1:255:751:751:316:410:56.47%:4.8981E-160:38:38:203:113:246:164
ST4.03ch12_RaGOO	5963181	.	C	T	.	PASS	ADP=768;WT=1;HET=1;HOM=0;NC=0	GT:GQ:SDP:DP:RD:AD:FREQ:PVAL:RBQ:ABQ:RDF:RDR:ADF:ADR	0/0:894:734:734:671:34:4.82%:3.8723E-11:36:39:351:320:20:14	0/1:255:803:803:455:323:41.52%:1.7515E-116:36:36:255:200:183:140
ST4.03ch12_RaGOO	5963185	.	G	A	.	PASS	ADP=832;WT=1;HET=1;HOM=0;NC=0	GT:GQ:SDP:DP:RD:AD:FREQ:PVAL:RBQ:ABQ:RDF:RDR:ADF:ADR	0/0:976:788:788:724:35:4.61%:1.9487E-11:36:36:350:374:17:18	0/1:255:876:876:500:351:41.25%:2.3581E-126:37:36:263:237:193:158
ST4.03ch12_RaGOO	5965378	.	T	G	.	PASS	ADP=652;WT=0;HET=1;HOM=1;NC=0	GT:GQ:SDP:DP:RD:AD:FREQ:PVAL:RBQ:ABQ:RDF:RDR:ADF:ADR	1/1:117:623:623:0:21:100%:1.8578E-12:0:46:0:0:17:4	0/1:46:682:682:8:12:60%:2.2548E-5:55:48:7:1:5:7
ST4.03ch12_RaGOO	5965544	.	A	C	.	PASS	ADP=644;WT=1;HET=1;HOM=0;NC=0	GT:GQ:SDP:DP:RD:AD:FREQ:PVAL:RBQ:ABQ:RDF:RDR:ADF:ADR	0/0:25:616:616:14:0:0%:1E0:40:0:5:9:0:0	0/1:22:673:673:5:6:54.55%:6.192E-3:37:43:4:1:3:3
ST4.03ch12_RaGOO	5965897	.	C	A	.	PASS	ADP=657;WT=0;HET=1;HOM=1;NC=0	GT:GQ:SDP:DP:RD:AD:FREQ:PVAL:RBQ:ABQ:RDF:RDR:ADF:ADR	1/1:81:619:619:1:16:94.12%:7.7134E-9:37:39:0:1:5:11	0/1:63:695:695:16:17:51.52%:4.6376E-7:39:43:6:10:8:9
ST4.03ch12_RaGOO	5965926	.	G	A	.	PASS	ADP=650;WT=0;HET=1;HOM=1;NC=0	GT:GQ:SDP:DP:RD:AD:FREQ:PVAL:RBQ:ABQ:RDF:RDR:ADF:ADR	1/1:47:613:613:1:10:90.91%:1.7011E-5:37:35:0:1:4:6	0/1:38:688:688:15:11:42.31%:1.2791E-4:37:40:4:11:4:7
ST4.03ch12_RaGOO	5966205	.	A	G	.	PASS	ADP=651;WT=0;HET=1;HOM=1;NC=0	GT:GQ:SDP:DP:RD:AD:FREQ:PVAL:RBQ:ABQ:RDF:RDR:ADF:ADR	1/1:117:623:623:0:21:100%:1.8578E-12:0:40:0:0:18:3	0/1:24:679:679:10:7:41.18%:3.6151E-3:40:37:6:4:3:4
ST4.03ch12_RaGOO	5966343	.	A	T	.	PASS	ADP=649;WT=0;HET=1;HOM=1;NC=0	GT:GQ:SDP:DP:RD:AD:FREQ:PVAL:RBQ:ABQ:RDF:RDR:ADF:ADR	1/1:93:619:619:0:17:100%:4.2852E-10:0:40:0:0:5:12	0/1:28:679:679:9:8:47.06%:1.3389E-3:42:35:6:3:4:4
ST4.03ch12_RaGOO	5966629	.	T	A	.	PASS	ADP=994;WT=0;HET=1;HOM=1;NC=0	GT:GQ:SDP:DP:RD:AD:FREQ:PVAL:RBQ:ABQ:RDF:RDR:ADF:ADR	1/1:255:960:960:28:903:96.99%:0E0:37:38:17:11:610:293	0/1:255:1028:1028:403:601:59.86%:1.8082E-236:38:38:221:182:398:203
ST4.03ch12_RaGOO	5967206	.	A	G	.	PASS	ADP=853;WT=0;HET=1;HOM=1;NC=0	GT:GQ:SDP:DP:RD:AD:FREQ:PVAL:RBQ:ABQ:RDF:RDR:ADF:ADR	1/1:255:796:796:22:495:95.74%:1.5702E-271:37:38:14:8:357:138	0/1:255:910:910:306:325:51.51%:1.8336E-123:37:38:225:81:232:93
ST4.03ch12_RaGOO	5967212	.	T	A	.	PASS	ADP=828;WT=1;HET=1;HOM=0;NC=0	GT:GQ:SDP:DP:RD:AD:FREQ:PVAL:RBQ:ABQ:RDF:RDR:ADF:ADR	0/0:679:776:776:478:19:3.82%:1.6006E-6:38:37:345:133:11:8	0/1:255:880:880:307:294:48.92%:3.418E-110:38:37:217:90:221:73
ST4.03ch12_RaGOO	5967527	.	A	G	.	PASS	ADP=749;WT=0;HET=1;HOM=1;NC=0	GT:GQ:SDP:DP:RD:AD:FREQ:PVAL:RBQ:ABQ:RDF:RDR:ADF:ADR	1/1:255:729:729:22:678:96.86%:0E0:44:38:10:12:276:402	0/1:255:770:770:333:411:55.24%:2.7785E-159:42:39:149:184:189:222
ST4.03ch12_RaGOO	5967613	.	T	A	.	PASS	ADP=525;WT=1;HET=1;HOM=0;NC=0	GT:GQ:SDP:DP:RD:AD:FREQ:PVAL:RBQ:ABQ:RDF:RDR:ADF:ADR	0/0:759:530:530:489:12:2.4%:2.284E-4:43:45:198:291:5:7	0/1:255:521:521:291:204:41.21%:1.0597E-73:44:42:118:173:81:123
ST4.03ch12_RaGOO	5967657	.	T	C	.	PASS	ADP=536;WT=1;HET=1;HOM=0;NC=0	GT:GQ:SDP:DP:RD:AD:FREQ:PVAL:RBQ:ABQ:RDF:RDR:ADF:ADR	0/0:741:516:516:475:11:2.26%:4.6113E-4:43:37:159:316:2:9	0/1:255:556:556:303:227:42.83%:1.3527E-82:42:41:101:202:74:153
ST4.03ch12_RaGOO	5967698	.	T	G	.	PASS	ADP=437;WT=0;HET=1;HOM=1;NC=0	GT:GQ:SDP:DP:RD:AD:FREQ:PVAL:RBQ:ABQ:RDF:RDR:ADF:ADR	1/1:255:408:408:6:372:98.41%:3.894E-214:37:40:1:5:138:234	0/1:255:467:467:192:249:56.46%:1.9828E-97:40:40:92:100:111:138
ST4.03ch12_RaGOO	5967712	.	A	T	.	PASS	ADP=446;WT=1;HET=1;HOM=0;NC=0	GT:GQ:SDP:DP:RD:AD:FREQ:PVAL:RBQ:ABQ:RDF:RDR:ADF:ADR	0/0:634:422:422:386:6:1.53%:1.5327E-2:40:37:152:234:1:5	0/1:255:471:471:262:183:41.12%:3.7384E-66:39:38:118:144:83:100
ST4.03ch12_RaGOO	5967721	.	T	C	.	PASS	ADP=430;WT=0;HET=1;HOM=1;NC=0	GT:GQ:SDP:DP:RD:AD:FREQ:PVAL:RBQ:ABQ:RDF:RDR:ADF:ADR	1/1:255:387:387:6:351:98.32%:1.185E-201:35:37:1:5:156:195	0/1:255:474:474:197:251:56.03%:5.8572E-98:38:38:97:100:125:126
ST4.03ch12_RaGOO	5967932	.	G	C	.	PASS	ADP=184;WT=0;HET=1;HOM=1;NC=0	GT:GQ:SDP:DP:RD:AD:FREQ:PVAL:RBQ:ABQ:RDF:RDR:ADF:ADR	1/1:255:164:163:1:132:99.25%:2.3123E-77:37:38:0:1:13:119	0/1:255:206:206:102:78:43.33%:6.9721E-29:38:37:10:92:7:71
ST4.03ch12_RaGOO	5967942	.	A	G	.	PASS	ADP=144;WT=0;HET=1;HOM=1;NC=0	GT:GQ:SDP:DP:RD:AD:FREQ:PVAL:RBQ:ABQ:RDF:RDR:ADF:ADR	1/1:255:134:134:1:103:99.04%:4.6192E-60:37:40:0:1:14:89	0/1:215:154:154:69:59:46.09%:2.629E-22:39:38:9:60:6:53
ST4.03ch12_RaGOO	5967954	.	C	T	.	PASS	ADP=133;WT=0;HET=1;HOM=1;NC=0	GT:GQ:SDP:DP:RD:AD:FREQ:PVAL:RBQ:ABQ:RDF:RDR:ADF:ADR	1/1:255:125:125:1:94:98.95%:1.0582E-54:37:38:0:1:10:84	0/1:221:142:142:57:59:50.86%:7.4357E-23:39:38:8:49:8:51
ST4.03ch12_RaGOO	6001875	.	C	T	.	PASS	ADP=105;WT=0;HET=1;HOM=1;NC=0	GT:GQ:SDP:DP:RD:AD:FREQ:PVAL:RBQ:ABQ:RDF:RDR:ADF:ADR	1/1:255:104:104:0:70:100%:1.0659E-41:0:41:0:0:33:37	0/1:175:106:106:32:45:58.44%:2.5784E-18:38:43:13:19:28:17
ST4.03ch12_RaGOO	6002459	.	G	A	.	PASS	ADP=94;WT=1;HET=1;HOM=0;NC=0	GT:GQ:SDP:DP:RD:AD:FREQ:PVAL:RBQ:ABQ:RDF:RDR:ADF:ADR	0/0:100:114:114:77:5:6.1%:2.9351E-2:38:37:34:43:3:2	0/1:100:75:75:20:26:56.52%:9.8982E-11:41:41:11:9:13:13
ST4.03ch12_RaGOO	6002578	.	A	G	.	PASS	ADP=96;WT=1;HET=1;HOM=0;NC=0	GT:GQ:SDP:DP:RD:AD:FREQ:PVAL:RBQ:ABQ:RDF:RDR:ADF:ADR	0/0:123:111:111:77:2:2.53%:2.4841E-1:39:55:44:33:2:0	0/1:105:82:82:25:28:52.83%:2.7227E-11:41:37:17:8:14:14
ST4.03ch12_RaGOO	6040942	.	C	A	.	PASS	ADP=177;WT=0;HET=1;HOM=1;NC=0	GT:GQ:SDP:DP:RD:AD:FREQ:PVAL:RBQ:ABQ:RDF:RDR:ADF:ADR	1/1:255:166:166:7:130:94.89%:1.5028E-70:35:40:4:3:80:50	0/1:255:189:189:83:80:49.08%:1.776E-30:39:39:43:40:52:28
ST4.03ch12_RaGOO	6041103	.	G	A	.	PASS	ADP=183;WT=0;HET=1;HOM=1;NC=0	GT:GQ:SDP:DP:RD:AD:FREQ:PVAL:RBQ:ABQ:RDF:RDR:ADF:ADR	1/1:255:169:169:8:132:94.29%:5.0888E-71:41:39:6:2:79:53	0/1:255:197:197:97:74:43.27%:1.9893E-27:41:37:63:34:36:38
ST4.03ch12_RaGOO	6108517	.	C	G	.	PASS	ADP=276;WT=0;HET=1;HOM=1;NC=0	GT:GQ:SDP:DP:RD:AD:FREQ:PVAL:RBQ:ABQ:RDF:RDR:ADF:ADR	1/1:255:258:258:5:227:97.84%:3.3865E-129:37:39:4:1:111:116	0/1:255:295:295:107:156:59.32%:2.6252E-62:40:41:62:45:68:88
ST4.03ch12_RaGOO	6109482	.	G	A	.	PASS	ADP=283;WT=0;HET=1;HOM=1;NC=0	GT:GQ:SDP:DP:RD:AD:FREQ:PVAL:RBQ:ABQ:RDF:RDR:ADF:ADR	1/1:255:241:241:11:204:94.88%:1.4415E-110:40:46:4:7:89:115	0/1:255:325:325:130:164:55.78%:3.9518E-64:45:45:48:82:72:92
ST4.03ch12_RaGOO	6234962	.	A	G	.	PASS	ADP=153;WT=0;HET=1;HOM=1;NC=0	GT:GQ:SDP:DP:RD:AD:FREQ:PVAL:RBQ:ABQ:RDF:RDR:ADF:ADR	1/1:255:124:124:8:108:93.1%:3.0483E-57:37:36:8:0:107:1	0/1:255:182:182:86:83:49.11%:1.3342E-31:40:36:86:0:82:1
ST4.03ch12_RaGOO	6247131	.	G	A	.	PASS	ADP=104;WT=0;HET=1;HOM=1;NC=0	GT:GQ:SDP:DP:RD:AD:FREQ:PVAL:RBQ:ABQ:RDF:RDR:ADF:ADR	1/1:135:98:98:0:24:100%:3.101E-14:0:47:0:0:17:7	0/1:49:111:111:10:13:56.52%:1.1242E-5:57:49:7:3:6:7
ST4.03ch12_RaGOO	6247947	.	T	A	.	PASS	ADP=94;WT=0;HET=1;HOM=1;NC=0	GT:GQ:SDP:DP:RD:AD:FREQ:PVAL:RBQ:ABQ:RDF:RDR:ADF:ADR	1/1:41:84:84:0:8:100%:7.77E-5:0:37:0:0:3:5	0/1:25:104:104:7:7:50%:2.8986E-3:52:42:4:3:3:4
ST4.03ch12_RaGOO	6257771	.	T	C	.	PASS	ADP=128;WT=0;HET=1;HOM=1;NC=0	GT:GQ:SDP:DP:RD:AD:FREQ:PVAL:RBQ:ABQ:RDF:RDR:ADF:ADR	1/1:255:113:113:2:105:98.13%:4.1037E-60:37:42:1:1:57:48	0/1:255:144:144:63:68:51.91%:2.1684E-26:40:39:34:29:39:29
ST4.03ch12_RaGOO	6257790	.	A	G	.	PASS	ADP=134;WT=0;HET=1;HOM=1;NC=0	GT:GQ:SDP:DP:RD:AD:FREQ:PVAL:RBQ:ABQ:RDF:RDR:ADF:ADR	1/1:255:123:123:2:115:98.29%:4.881E-66:37:39:1:1:53:62	0/1:251:145:145:65:67:50.76%:7.4615E-26:43:43:35:30:36:31
ST4.03ch12_RaGOO	6258172	.	G	A	.	PASS	ADP=127;WT=0;HET=1;HOM=1;NC=0	GT:GQ:SDP:DP:RD:AD:FREQ:PVAL:RBQ:ABQ:RDF:RDR:ADF:ADR	1/1:255:111:111:3:102:97.14%:2.2561E-57:33:38:1:2:51:51	0/1:224:143:143:69:61:46.92%:3.8907E-23:41:39:43:26:38:23
ST4.03ch12_RaGOO	6258506	.	G	A	.	PASS	ADP=134;WT=0;HET=1;HOM=1;NC=0	GT:GQ:SDP:DP:RD:AD:FREQ:PVAL:RBQ:ABQ:RDF:RDR:ADF:ADR	1/1:255:118:118:6:100:94.34%:6.6407E-54:37:35:2:4:46:54	0/1:255:151:151:65:69:51.49%:1.0388E-26:35:36:34:31:26:43
ST4.03ch12_RaGOO	6343333	.	A	C	.	PASS	ADP=122;WT=1;HET=1;HOM=0;NC=0	GT:GQ:SDP:DP:RD:AD:FREQ:PVAL:RBQ:ABQ:RDF:RDR:ADF:ADR	0/0:166:135:135:125:7:5.3%:7.2006E-3:45:47:101:24:6:1	0/1:153:110:110:62:43:40.95%:4.8825E-16:48:47:51:11:39:4
ST4.03ch12_RaGOO	6343457	.	C	A	.	PASS	ADP=202;WT=0;HET=1;HOM=1;NC=0	GT:GQ:SDP:DP:RD:AD:FREQ:PVAL:RBQ:ABQ:RDF:RDR:ADF:ADR	1/1:255:205:205:7:195:96.53%:1.905E-108:36:43:3:4:133:62	0/1:255:199:199:95:98:50.78%:1.5897E-37:41:42:63:32:66:32
ST4.03ch12_RaGOO	6343461	.	G	A	.	PASS	ADP=203;WT=0;HET=1;HOM=1;NC=0	GT:GQ:SDP:DP:RD:AD:FREQ:PVAL:RBQ:ABQ:RDF:RDR:ADF:ADR	1/1:255:208:208:6:199:97.07%:1.0956E-111:37:41:2:4:130:69	0/1:255:199:199:93:100:51.81%:1.7175E-38:42:41:64:29:65:35
ST4.03ch12_RaGOO	6343557	.	T	A	.	PASS	ADP=194;WT=0;HET=1;HOM=1;NC=0	GT:GQ:SDP:DP:RD:AD:FREQ:PVAL:RBQ:ABQ:RDF:RDR:ADF:ADR	1/1:255:205:205:7:195:96.53%:1.905E-108:45:40:5:2:126:69	0/1:255:184:184:84:94:52.81%:2.0434E-36:49:42:64:20:57:37
ST4.03ch12_RaGOO	6343586	.	C	T	.	PASS	ADP=207;WT=0;HET=1;HOM=1;NC=0	GT:GQ:SDP:DP:RD:AD:FREQ:PVAL:RBQ:ABQ:RDF:RDR:ADF:ADR	1/1:255:222:222:7:212:96.8%:2.0114E-118:42:40:4:3:113:99	0/1:255:193:193:83:104:55.61%:7.4226E-41:43:41:46:37:55:49
ST4.03ch12_RaGOO	6345087	.	C	T	.	PASS	ADP=298;WT=1;HET=1;HOM=0;NC=0	GT:GQ:SDP:DP:RD:AD:FREQ:PVAL:RBQ:ABQ:RDF:RDR:ADF:ADR	0/0:333:302:302:278:21:7.02%:3.3145E-7:36:36:117:161:8:13	0/1:255:295:295:173:116:40.14%:5.6301E-42:36:36:79:94:59:57
ST4.03ch12_RaGOO	6345139	.	T	C	.	PASS	ADP=304;WT=0;HET=1;HOM=1;NC=0	GT:GQ:SDP:DP:RD:AD:FREQ:PVAL:RBQ:ABQ:RDF:RDR:ADF:ADR	1/1:255:298:298:22:273:92.54%:3.3468E-143:37:36:13:9:142:131	0/1:255:310:310:122:182:59.87%:7.8278E-73:36:37:66:56:113:69
ST4.03ch12_RaGOO	6348864	.	G	A	.	PASS	ADP=255;WT=0;HET=1;HOM=1;NC=0	GT:GQ:SDP:DP:RD:AD:FREQ:PVAL:RBQ:ABQ:RDF:RDR:ADF:ADR	1/1:255:238:238:18:213:92.21%:2.5508E-111:40:35:9:9:65:148	0/1:255:272:272:139:127:47.74%:1.1359E-47:37:36:46:93:34:93
ST4.03ch12_RaGOO	6356980	.	T	C	.	PASS	ADP=156;WT=0;HET=1;HOM=1;NC=0	GT:GQ:SDP:DP:RD:AD:FREQ:PVAL:RBQ:ABQ:RDF:RDR:ADF:ADR	1/1:255:143:143:13:123:90.44%:4.5576E-63:46:49:7:6:93:30	0/1:255:170:170:81:81:50%:5.3425E-31:50:45:53:28:46:35
ST4.03ch12_RaGOO	6361457	.	A	G	.	PASS	ADP=184;WT=1;HET=1;HOM=0;NC=0	GT:GQ:SDP:DP:RD:AD:FREQ:PVAL:RBQ:ABQ:RDF:RDR:ADF:ADR	0/0:173:158:158:140:10:6.67%:8.364E-4:36:37:79:61:7:3	0/1:255:211:211:116:87:42.86%:4.5843E-32:36:36:65:51:58:29
ST4.03ch12_RaGOO	6395927	.	T	A	.	PASS	ADP=75;WT=1;HET=1;HOM=0;NC=0	GT:GQ:SDP:DP:RD:AD:FREQ:PVAL:RBQ:ABQ:RDF:RDR:ADF:ADR	0/0:80:78:78:65:5:7.14%:2.9026E-2:38:37:47:18:3:2	0/1:100:73:73:37:28:43.08%:8.9089E-11:43:40:17:20:13:15
ST4.03ch12_RaGOO	6422869	.	T	C	.	PASS	ADP=416;WT=0;HET=1;HOM=1;NC=0	GT:GQ:SDP:DP:RD:AD:FREQ:PVAL:RBQ:ABQ:RDF:RDR:ADF:ADR	1/1:255:460:460:9:441:98%:1.0247E-251:37:36:9:0:212:229	0/1:255:373:373:165:200:54.79%:1.2455E-77:35:36:84:81:105:95
ST4.03ch12_RaGOO	6424724	.	C	T	.	PASS	ADP=440;WT=0;HET=1;HOM=1;NC=0	GT:GQ:SDP:DP:RD:AD:FREQ:PVAL:RBQ:ABQ:RDF:RDR:ADF:ADR	1/1:255:414:414:8:396:98.02%:4.0144E-226:35:36:6:2:187:209	0/1:255:467:467:253:206:44.88%:8.5668E-76:37:36:106:147:101:105
ST4.03ch12_RaGOO	6424730	.	T	C	.	PASS	ADP=422;WT=0;HET=1;HOM=1;NC=0	GT:GQ:SDP:DP:RD:AD:FREQ:PVAL:RBQ:ABQ:RDF:RDR:ADF:ADR	1/1:255:410:410:8:392:98%:9.4518E-224:35:36:6:2:182:210	0/1:255:434:434:228:198:46.48%:1.782E-73:36:36:89:139:94:104
ST4.03ch12_RaGOO	6425122	.	G	A	.	PASS	ADP=465;WT=1;HET=1;HOM=0;NC=0	GT:GQ:SDP:DP:RD:AD:FREQ:PVAL:RBQ:ABQ:RDF:RDR:ADF:ADR	0/0:734:497:497:475:12:2.46%:2.2796E-4:36:40:236:239:7:5	0/1:255:434:434:236:190:44.6%:7.381E-70:37:36:104:132:81:109
ST4.03ch12_RaGOO	6427265	.	C	A	.	PASS	ADP=578;WT=0;HET=1;HOM=1;NC=0	GT:GQ:SDP:DP:RD:AD:FREQ:PVAL:RBQ:ABQ:RDF:RDR:ADF:ADR	1/1:255:568:568:0:538:96.42%:4.9E-323:0:42:0:0:271:267	0/1:255:589:589:0:307:52.84%:4.5699E-184:0:40:0:0:162:145
ST4.03ch12_RaGOO	6432731	.	G	C	.	PASS	ADP=84;WT=0;HET=1;HOM=1;NC=0	GT:GQ:SDP:DP:RD:AD:FREQ:PVAL:RBQ:ABQ:RDF:RDR:ADF:ADR	1/1:255:98:98:2:86:97.73%:6.9624E-49:55:37:2:0:46:40	0/1:139:71:71:27:36:57.14%:1.1404E-14:37:42:13:14:19:17
ST4.03ch12_RaGOO	6439512	.	T	C	.	PASS	ADP=107;WT=1;HET=1;HOM=0;NC=0	GT:GQ:SDP:DP:RD:AD:FREQ:PVAL:RBQ:ABQ:RDF:RDR:ADF:ADR	0/0:132:104:104:91:4:4.21%:6.0521E-2:46:46:33:58:2:2	0/1:171:110:110:55:47:46.08%:6.6983E-18:44:53:18:37:26:21
ST4.03ch12_RaGOO	6439553	.	T	G	.	PASS	ADP=92;WT=1;HET=1;HOM=0;NC=0	GT:GQ:SDP:DP:RD:AD:FREQ:PVAL:RBQ:ABQ:RDF:RDR:ADF:ADR	0/0:119:87:87:76:2:2.56%:2.4839E-1:38:55:10:66:2:0	0/1:163:98:98:46:44:48.89%:4.9177E-17:40:46:7:39:15:29
ST4.03ch12_RaGOO	6520871	.	C	T	.	PASS	ADP=65;WT=0;HET=1;HOM=1;NC=0	GT:GQ:SDP:DP:RD:AD:FREQ:PVAL:RBQ:ABQ:RDF:RDR:ADF:ADR	1/1:255:70:70:3:65:95.59%:9.6073E-36:48:41:3:0:61:4	0/1:113:62:61:26:30:53.57%:4.2444E-12:38:39:24:2:28:2
ST4.03ch12_RaGOO	6520880	.	G	A	.	PASS	ADP=75;WT=0;HET=1;HOM=1;NC=0	GT:GQ:SDP:DP:RD:AD:FREQ:PVAL:RBQ:ABQ:RDF:RDR:ADF:ADR	1/1:255:77:77:1:74:98.67%:8.1874E-43:37:40:0:1:69:5	0/1:131:73:73:33:35:51.47%:7.3575E-14:40:40:30:3:33:2
ST4.03ch12_RaGOO	6521253	.	A	C	.	PASS	ADP=135;WT=1;HET=1;HOM=0;NC=0	GT:GQ:SDP:DP:RD:AD:FREQ:PVAL:RBQ:ABQ:RDF:RDR:ADF:ADR	0/0:220:135:135:131:2:1.5%:2.4906E-1:36:37:50:81:2:0	0/1:252:135:135:63:67:51.54%:5.8347E-26:36:36:27:36:39:28
ST4.03ch12_RaGOO	6521297	.	A	G	.	PASS	ADP=142;WT=0;HET=1;HOM=1;NC=0	GT:GQ:SDP:DP:RD:AD:FREQ:PVAL:RBQ:ABQ:RDF:RDR:ADF:ADR	1/1:255:143:143:3:138:97.87%:1.3211E-78:37:36:2:1:59:79	0/1:255:142:142:60:75:55.56%:1.2579E-29:36:36:32:28:45:30
ST4.03ch12_RaGOO	6523668	.	G	A	.	PASS	ADP=166;WT=1;HET=1;HOM=0;NC=0	GT:GQ:SDP:DP:RD:AD:FREQ:PVAL:RBQ:ABQ:RDF:RDR:ADF:ADR	0/0:282:182:182:177:4:2.21%:6.1463E-2:36:37:92:85:1:3	0/1:231:151:151:82:64:43.84%:7.1043E-24:35:36:45:37:34:30
ST4.03ch12_RaGOO	6527798	.	C	T	.	PASS	ADP=333;WT=0;HET=1;HOM=1;NC=0	GT:GQ:SDP:DP:RD:AD:FREQ:PVAL:RBQ:ABQ:RDF:RDR:ADF:ADR	1/1:255:332:332:6:325:98.19%:3.2795E-186:35:37:4:2:129:196	0/1:255:335:335:154:176:53.33%:7.8634E-68:36:37:69:85:58:118
ST4.03ch12_RaGOO	6527860	.	T	G	.	PASS	ADP=245;WT=0;HET=1;HOM=1;NC=0	GT:GQ:SDP:DP:RD:AD:FREQ:PVAL:RBQ:ABQ:RDF:RDR:ADF:ADR	1/1:255:243:243:4:238:98.35%:8.2238E-137:46:39:2:2:94:144	0/1:255:249:248:115:128:52.67%:2.5288E-49:40:40:34:81:47:81
ST4.03ch12_RaGOO	6528060	.	A	C	.	PASS	ADP=137;WT=0;HET=1;HOM=1;NC=0	GT:GQ:SDP:DP:RD:AD:FREQ:PVAL:RBQ:ABQ:RDF:RDR:ADF:ADR	1/1:255:136:136:6:129:95.56%:1.0647E-70:41:40:4:2:59:70	0/1:255:138:138:63:70:52.63%:2.9729E-27:40:42:30:33:38:32
ST4.03ch12_RaGOO	6528105	.	A	G	.	PASS	ADP=157;WT=1;HET=1;HOM=0;NC=0	GT:GQ:SDP:DP:RD:AD:FREQ:PVAL:RBQ:ABQ:RDF:RDR:ADF:ADR	0/0:219:159:159:152:6:3.8%:1.4888E-2:44:43:36:116:1:5	0/1:255:156:156:79:72:47.68%:2.6893E-27:44:42:18:61:12:60
ST4.03ch12_RaGOO	6528144	.	A	T	.	PASS	ADP=144;WT=0;HET=1;HOM=1;NC=0	GT:GQ:SDP:DP:RD:AD:FREQ:PVAL:RBQ:ABQ:RDF:RDR:ADF:ADR	1/1:255:152:152:6:145:96.03%:5.0518E-80:43:40:1:5:16:129	0/1:255:136:136:57:74:56.49%:2.1515E-29:37:40:1:56:7:67
ST4.03ch12_RaGOO	6528942	.	T	A	.	PASS	ADP=78;WT=0;HET=1;HOM=1;NC=0	GT:GQ:SDP:DP:RD:AD:FREQ:PVAL:RBQ:ABQ:RDF:RDR:ADF:ADR	1/1:255:78:78:3:74:96.1%:5.6049E-41:37:48:3:0:71:3	0/1:157:79:79:33:41:55.41%:1.8278E-16:54:50:33:0:41:0
ST4.03ch12_RaGOO	6533011	.	T	A	.	PASS	ADP=99;WT=0;HET=1;HOM=1;NC=0	GT:GQ:SDP:DP:RD:AD:FREQ:PVAL:RBQ:ABQ:RDF:RDR:ADF:ADR	1/1:255:111:111:4:105:96.33%:2.8317E-58:37:38:1:3:58:47	0/1:184:87:87:33:47:58.75%:3.9005E-19:43:39:22:11:28:19
ST4.03ch12_RaGOO	6534120	.	T	A	.	PASS	ADP=121;WT=1;HET=1;HOM=0;NC=0	GT:GQ:SDP:DP:RD:AD:FREQ:PVAL:RBQ:ABQ:RDF:RDR:ADF:ADR	0/0:158:123:123:115:6:4.96%:1.4665E-2:36:37:62:53:4:2	0/1:203:120:120:58:55:48.67%:4.1389E-21:36:36:29:29:29:26
ST4.03ch12_RaGOO	6541073	.	C	T	.	PASS	ADP=95;WT=0;HET=1;HOM=1;NC=0	GT:GQ:SDP:DP:RD:AD:FREQ:PVAL:RBQ:ABQ:RDF:RDR:ADF:ADR	1/1:255:109:109:6:101:94.39%:1.7615E-54:37:39:1:5:14:87	0/1:146:81:81:36:39:52%:2.0579E-15:42:41:14:22:11:28
ST4.03ch12_RaGOO	6541086	.	G	A	.	PASS	ADP=88;WT=0;HET=1;HOM=1;NC=0	GT:GQ:SDP:DP:RD:AD:FREQ:PVAL:RBQ:ABQ:RDF:RDR:ADF:ADR	1/1:255:98:98:6:90:93.75%:3.7303E-48:37:38:1:5:12:78	0/1:153:78:78:32:40:55.56%:4.3182E-16:44:40:14:18:14:26
ST4.03ch12_RaGOO	6546793	.	A	C,T	.	PASS	ADP=105;WT=0;HET=1;HOM=1;NC=0	GT:GQ:SDP:DP:RD:AD:FREQ:PVAL:RBQ:ABQ:RDF:RDR:ADF:ADR	1/1:255:108:108:0:102:96.23%:6.9709E-61:0:36:0:0:76:26	0/2:255:102:102:0:50:52.08%:9.9117E-30:0:37:0:0:33:17
ST4.03ch12_RaGOO	6547625	.	A	T	.	PASS	ADP=133;WT=1;HET=1;HOM=0;NC=0	GT:GQ:SDP:DP:RD:AD:FREQ:PVAL:RBQ:ABQ:RDF:RDR:ADF:ADR	0/0:180:142:142:133:7:5%:7.235E-3:36:42:47:86:3:4	0/1:249:124:124:53:65:55.08%:1.0816E-25:36:38:18:35:29:36
ST4.03ch12_RaGOO	6785561	.	T	A	.	PASS	ADP=3405;WT=0;HET=1;HOM=1;NC=0	GT:GQ:SDP:DP:RD:AD:FREQ:PVAL:RBQ:ABQ:RDF:RDR:ADF:ADR	1/1:255:3387:3384:147:3229:95.53%:0E0:35:35:130:17:2662:567	0/1:255:3428:3426:1559:1859:54.34%:0E0:35:35:1268:291:1430:429
ST4.03ch12_RaGOO	6786483	.	A	G	.	PASS	ADP=3852;WT=1;HET=1;HOM=0;NC=0	GT:GQ:SDP:DP:RD:AD:FREQ:PVAL:RBQ:ABQ:RDF:RDR:ADF:ADR	0/0:2147483647:3872:3872:3713:155:4.01%:3.9565E-43:36:36:2110:1603:94:61	0/1:255:3832:3832:2093:1735:45.32%:0E0:36:36:1073:1020:912:823
ST4.03ch12_RaGOO	6787779	.	T	C	.	PASS	ADP=3166;WT=0;HET=1;HOM=1;NC=0	GT:GQ:SDP:DP:RD:AD:FREQ:PVAL:RBQ:ABQ:RDF:RDR:ADF:ADR	1/1:255:3143:3143:137:2988:95.62%:0E0:40:38:35:102:651:2337	0/1:255:3189:3189:1486:1670:52.92%:0E0:38:38:462:1024:546:1124
ST4.03ch12_RaGOO	6799247	.	T	C	.	PASS	ADP=588;WT=0;HET=1;HOM=1;NC=0	GT:GQ:SDP:DP:RD:AD:FREQ:PVAL:RBQ:ABQ:RDF:RDR:ADF:ADR	1/1:255:497:497:21:425:95.29%:1.5985E-231:43:49:8:13:224:201	0/1:255:679:679:280:346:55.27%:3.26E-134:49:48:133:147:180:166
ST4.03ch12_RaGOO	6880032	.	C	T	.	PASS	ADP=98;WT=1;HET=1;HOM=0;NC=0	GT:GQ:SDP:DP:RD:AD:FREQ:PVAL:RBQ:ABQ:RDF:RDR:ADF:ADR	0/0:130:85:85:81:2:2.41%:2.4848E-1:36:37:32:49:0:2	0/1:160:112:112:63:45:41.67%:8.2747E-17:36:36:22:41:19:26
ST4.03ch12_RaGOO	7450657	.	C	T	.	PASS	ADP=596;WT=1;HET=1;HOM=0;NC=0	GT:GQ:SDP:DP:RD:AD:FREQ:PVAL:RBQ:ABQ:RDF:RDR:ADF:ADR	0/0:796:553:553:531:16:2.92%:1.3652E-5:39:37:272:259:4:12	0/1:255:639:639:353:282:44.41%:2.8769E-103:39:37:178:175:131:151
ST4.03ch12_RaGOO	7450723	.	C	T	.	PASS	ADP=525;WT=0;HET=1;HOM=1;NC=0	GT:GQ:SDP:DP:RD:AD:FREQ:PVAL:RBQ:ABQ:RDF:RDR:ADF:ADR	1/1:255:504:504:15:484:96.99%:4.248E-271:41:44:11:4:271:213	0/1:255:546:546:234:308:56.83%:1.2641E-120:46:47:127:107:169:139
ST4.03ch12_RaGOO	7453050	.	T	A	.	PASS	ADP=576;WT=0;HET=1;HOM=1;NC=0	GT:GQ:SDP:DP:RD:AD:FREQ:PVAL:RBQ:ABQ:RDF:RDR:ADF:ADR	1/1:255:621:621:22:594:96.43%:0E0:35:36:10:12:316:278	0/1:255:532:532:231:297:56.25%:6.0045E-116:36:36:122:109:163:134
ST4.03ch12_RaGOO	7454609	.	C	T	.	PASS	ADP=516;WT=0;HET=1;HOM=1;NC=0	GT:GQ:SDP:DP:RD:AD:FREQ:PVAL:RBQ:ABQ:RDF:RDR:ADF:ADR	1/1:255:511:511:1:67:98.53%:1.1598E-38:37:40:0:1:33:34	0/1:143:521:521:28:37:56.92%:4.8389E-15:47:40:15:13:25:12
ST4.03ch12_RaGOO	7656528	.	C	T	.	PASS	ADP=213;WT=0;HET=1;HOM=1;NC=0	GT:GQ:SDP:DP:RD:AD:FREQ:PVAL:RBQ:ABQ:RDF:RDR:ADF:ADR	1/1:255:192:192:13:176:93.12%:3.9974E-93:37:37:11:2:110:66	0/1:255:235:235:118:114:49.14%:3.598E-43:38:36:76:42:73:41
ST4.03ch12_RaGOO	7656910	.	G	A	.	PASS	ADP=330;WT=0;HET=1;HOM=1;NC=0	GT:GQ:SDP:DP:RD:AD:FREQ:PVAL:RBQ:ABQ:RDF:RDR:ADF:ADR	1/1:255:313:313:26:284:91.61%:3.1909E-147:37:36:15:11:208:76	0/1:255:347:347:143:201:58.43%:1.1073E-79:37:37:87:56:147:54
ST4.03ch12_RaGOO	7758382	.	T	C	.	PASS	ADP=148;WT=1;HET=1;HOM=0;NC=0	GT:GQ:SDP:DP:RD:AD:FREQ:PVAL:RBQ:ABQ:RDF:RDR:ADF:ADR	0/0:170:146:146:135:9:6.25%:1.7171E-3:40:37:55:80:2:7	0/1:229:151:151:87:64:42.38%:1.0434E-23:39:41:34:53:30:34
ST4.03ch12_RaGOO	7758392	.	C	T	.	PASS	ADP=143;WT=0;HET=1;HOM=1;NC=0	GT:GQ:SDP:DP:RD:AD:FREQ:PVAL:RBQ:ABQ:RDF:RDR:ADF:ADR	1/1:255:140:140:0:128:92.75%:1.7335E-76:0:39:0:0:51:77	0/1:255:147:147:0:85:57.82%:1.0935E-50:0:39:0:0:34:51
ST4.03ch12_RaGOO	7759252	.	A	G	.	PASS	ADP=107;WT=1;HET=1;HOM=0;NC=0	GT:GQ:SDP:DP:RD:AD:FREQ:PVAL:RBQ:ABQ:RDF:RDR:ADF:ADR	0/0:103:99:99:71:3:4.05%:1.2245E-1:40:33:30:41:0:3	0/1:176:116:116:45:47:51.09%:2.3391E-18:40:42:14:31:19:28
ST4.03ch12_RaGOO	7759330	.	C	A,T	.	PASS	ADP=77;WT=0;HET=1;HOM=1;NC=0	GT:GQ:SDP:DP:RD:AD:FREQ:PVAL:RBQ:ABQ:RDF:RDR:ADF:ADR	1/1:255:75:75:0:51:98.08%:2.5024E-30:0:41:0:0:12:39	0/2:188:80:80:0:33:56.9%:1.3852E-19:0:42:0:0:12:21
ST4.03ch12_RaGOO	7873004	.	T	C	.	PASS	ADP=99;WT=1;HET=1;HOM=0;NC=0	GT:GQ:SDP:DP:RD:AD:FREQ:PVAL:RBQ:ABQ:RDF:RDR:ADF:ADR	0/0:133:102:102:97:5:4.9%:2.9722E-2:36:37:61:36:5:0	0/1:144:96:96:52:40:43.48%:3.841E-15:36:35:25:27:23:17
ST4.03ch12_RaGOO	8204446	.	C	T	.	PASS	ADP=72;WT=0;HET=1;HOM=1;NC=0	GT:GQ:SDP:DP:RD:AD:FREQ:PVAL:RBQ:ABQ:RDF:RDR:ADF:ADR	1/1:255:70:70:4:65:94.2%:4.6073E-35:34:37:1:3:24:41	0/1:137:75:75:38:37:49.33%:1.8524E-14:36:34:13:25:17:20
ST4.03ch12_RaGOO	8762738	.	G	A	.	PASS	ADP=58;WT=1;HET=1;HOM=0;NC=0	GT:GQ:SDP:DP:RD:AD:FREQ:PVAL:RBQ:ABQ:RDF:RDR:ADF:ADR	0/0:96:53:53:52:0:0%:1E0:37:0:33:19:0:0	0/1:92:63:63:37:26:41.27%:5.6671E-10:38:37:25:12:16:10
ST4.03ch12_RaGOO	8794980	.	A	G	.	PASS	ADP=111;WT=1;HET=1;HOM=0;NC=0	GT:GQ:SDP:DP:RD:AD:FREQ:PVAL:RBQ:ABQ:RDF:RDR:ADF:ADR	0/0:124:107:107:99:7:6.6%:7.0535E-3:45:47:65:34:4:3	0/1:221:115:115:56:59:51.3%:6.5806E-23:47:44:37:19:43:16
ST4.03ch12_RaGOO	9124333	.	T	G	.	PASS	ADP=141;WT=0;HET=1;HOM=1;NC=0	GT:GQ:SDP:DP:RD:AD:FREQ:PVAL:RBQ:ABQ:RDF:RDR:ADF:ADR	1/1:255:123:123:6:114:95%:5.418E-62:37:40:1:5:35:79	0/1:255:160:160:87:72:45.28%:5.7177E-27:45:39:38:49:29:43
ST4.03ch12_RaGOO	9362255	.	C	G	.	PASS	ADP=247;WT=0;HET=1;HOM=1;NC=0	GT:GQ:SDP:DP:RD:AD:FREQ:PVAL:RBQ:ABQ:RDF:RDR:ADF:ADR	1/1:255:264:264:14:240:94.49%:2.7005E-129:37:36:6:8:122:118	0/1:255:231:231:116:114:49.57%:2.8752E-43:36:36:57:59:55:59
ST4.03ch12_RaGOO	9367116	.	C	T	.	PASS	ADP=158;WT=0;HET=1;HOM=1;NC=0	GT:GQ:SDP:DP:RD:AD:FREQ:PVAL:RBQ:ABQ:RDF:RDR:ADF:ADR	1/1:255:162:162:9:145:94.16%:7.5465E-78:37:37:6:3:69:76	0/1:255:154:154:73:80:52.29%:5.3411E-31:37:36:36:37:37:43
ST4.03ch12_RaGOO	9367983	.	C	T	.	PASS	ADP=174;WT=1;HET=1;HOM=0;NC=0	GT:GQ:SDP:DP:RD:AD:FREQ:PVAL:RBQ:ABQ:RDF:RDR:ADF:ADR	0/0:168:163:163:143:12:7.74%:1.957E-4:37:37:80:63:8:4	0/1:255:185:185:100:84:45.65%:2.0554E-31:39:36:64:36:48:36
ST4.03ch12_RaGOO	9368468	.	G	A	.	PASS	ADP=89;WT=0;HET=1;HOM=1;NC=0	GT:GQ:SDP:DP:RD:AD:FREQ:PVAL:RBQ:ABQ:RDF:RDR:ADF:ADR	1/1:255:82:82:4:70:94.59%:6.1057E-38:46:42:2:2:25:45	0/1:174:97:97:49:47:48.96%:3.6959E-18:43:39:21:28:12:35
ST4.03ch12_RaGOO	9607494	.	A	T	.	PASS	ADP=74;WT=0;HET=1;HOM=1;NC=0	GT:GQ:SDP:DP:RD:AD:FREQ:PVAL:RBQ:ABQ:RDF:RDR:ADF:ADR	1/1:255:74:74:5:61:92.42%:3.45E-32:37:37:4:1:14:47	0/1:130:74:74:35:35:50%:9.3121E-14:38:36:23:12:6:29
ST4.03ch12_RaGOO	9607660	.	A	C	.	PASS	ADP=114;WT=0;HET=1;HOM=1;NC=0	GT:GQ:SDP:DP:RD:AD:FREQ:PVAL:RBQ:ABQ:RDF:RDR:ADF:ADR	1/1:255:92:92:2:82:97.62%:1.5893E-46:37:37:1:1:47:35	0/1:255:136:136:59:73:55.3%:8.1981E-29:37:37:29:30:46:27
ST4.03ch12_RaGOO	9607705	.	C	T	.	PASS	ADP=147;WT=0;HET=1;HOM=1;NC=0	GT:GQ:SDP:DP:RD:AD:FREQ:PVAL:RBQ:ABQ:RDF:RDR:ADF:ADR	1/1:255:142:142:5:129:96.27%:1.741E-71:32:36:2:3:80:49	0/1:255:152:152:69:78:53.06%:2.2909E-30:35:36:36:33:45:33
ST4.03ch12_RaGOO	9610482	.	G	A	.	PASS	ADP=159;WT=1;HET=1;HOM=0;NC=0	GT:GQ:SDP:DP:RD:AD:FREQ:PVAL:RBQ:ABQ:RDF:RDR:ADF:ADR	0/0:192:151:151:135:6:4.26%:1.48E-2:40:37:75:60:3:3	0/1:255:167:167:84:78:48.15%:1.3743E-29:43:41:41:43:32:46
ST4.03ch12_RaGOO	9610506	.	G	T	.	PASS	ADP=144;WT=1;HET=1;HOM=0;NC=0	GT:GQ:SDP:DP:RD:AD:FREQ:PVAL:RBQ:ABQ:RDF:RDR:ADF:ADR	0/0:193:142:142:128:4:3.03%:6.1077E-2:40:37:72:56:0:4	0/1:233:146:146:77:64:45.39%:4.663E-24:43:41:37:40:33:31
ST4.03ch12_RaGOO	9621585	.	G	A	.	PASS	ADP=113;WT=1;HET=1;HOM=0;NC=0	GT:GQ:SDP:DP:RD:AD:FREQ:PVAL:RBQ:ABQ:RDF:RDR:ADF:ADR	0/0:25:109:109:14:0:0%:1E0:37:0:10:4:0:0	0/1:20:117:117:9:6:40%:8.4291E-3:39:37:8:1:0:6
ST4.03ch12_RaGOO	9660809	.	C	T	.	PASS	ADP=323;WT=1;HET=1;HOM=0;NC=0	GT:GQ:SDP:DP:RD:AD:FREQ:PVAL:RBQ:ABQ:RDF:RDR:ADF:ADR	0/0:328:273:273:249:14:5.32%:5.1104E-5:38:39:249:0:14:0	0/1:255:374:374:159:210:56.91%:1.7607E-82:41:38:159:0:210:0
ST4.03ch12_RaGOO	9660832	.	T	A	.	PASS	ADP=339;WT=0;HET=1;HOM=1;NC=0	GT:GQ:SDP:DP:RD:AD:FREQ:PVAL:RBQ:ABQ:RDF:RDR:ADF:ADR	1/1:255:287:287:15:262:94.58%:2.5399E-141:37:38:15:0:262:0	0/1:255:391:391:220:166:43.01%:1.2503E-60:40:42:220:0:166:0
ST4.03ch12_RaGOO	9660879	.	T	C	.	PASS	ADP=398;WT=0;HET=1;HOM=1;NC=0	GT:GQ:SDP:DP:RD:AD:FREQ:PVAL:RBQ:ABQ:RDF:RDR:ADF:ADR	1/1:255:347:347:19:318:94.36%:6.2874E-171:44:49:19:0:312:6	0/1:255:450:450:255:190:42.7%:3.4095E-69:51:52:249:6:185:5
ST4.03ch12_RaGOO	9831435	.	A	T	.	PASS	ADP=74;WT=0;HET=1;HOM=1;NC=0	GT:GQ:SDP:DP:RD:AD:FREQ:PVAL:RBQ:ABQ:RDF:RDR:ADF:ADR	1/1:255:74:74:2:67:97.1%:1.0519E-37:37:37:2:0:44:23	0/1:152:74:74:27:39:59.09%:5.1713E-16:38:38:19:8:22:17
ST4.03ch12_RaGOO	9835100	.	C	T	.	PASS	ADP=91;WT=1;HET=1;HOM=0;NC=0	GT:GQ:SDP:DP:RD:AD:FREQ:PVAL:RBQ:ABQ:RDF:RDR:ADF:ADR	0/0:151:101:101:94:2:2.08%:2.4869E-1:37:37:56:38:2:0	0/1:106:81:81:44:30:40.54%:2.2803E-11:37:36:23:21:16:14
ST4.03ch12_RaGOO	9835134	.	T	C	.	PASS	ADP=73;WT=0;HET=1;HOM=1;NC=0	GT:GQ:SDP:DP:RD:AD:FREQ:PVAL:RBQ:ABQ:RDF:RDR:ADF:ADR	1/1:255:75:75:2:68:97.14%:2.7243E-38:37:36:2:0:41:27	0/1:143:71:71:27:37:57.81%:4.0856E-15:36:37:18:9:24:13
ST4.03ch12_RaGOO	10571918	.	C	A	.	PASS	ADP=97;WT=0;HET=1;HOM=1;NC=0	GT:GQ:SDP:DP:RD:AD:FREQ:PVAL:RBQ:ABQ:RDF:RDR:ADF:ADR	1/1:255:109:109:5:99:95.19%:5.1395E-54:42:40:2:3:69:30	0/1:167:85:85:37:44:54.32%:1.6045E-17:44:41:28:9:31:13
ST4.03ch12_RaGOO	10887439	.	C	T	.	PASS	ADP=270;WT=1;HET=1;HOM=0;NC=0	GT:GQ:SDP:DP:RD:AD:FREQ:PVAL:RBQ:ABQ:RDF:RDR:ADF:ADR	0/0:343:283:283:262:15:5.42%:2.512E-5:37:37:122:140:6:9	0/1:255:258:258:146:100:40.65%:2.2893E-36:38:37:76:70:51:49
ST4.03ch12_RaGOO	13447280	.	T	C	.	PASS	ADP=507;WT=1;HET=1;HOM=0;NC=0	GT:GQ:SDP:DP:RD:AD:FREQ:PVAL:RBQ:ABQ:RDF:RDR:ADF:ADR	0/0:718:513:513:493:17:3.33%:6.6624E-6:38:36:375:118:11:6	0/1:255:501:501:297:200:40.24%:6.2929E-72:39:37:232:65:148:52
ST4.03ch12_RaGOO	13583716	.	G	A	.	PASS	ADP=67;WT=1;HET=1;HOM=0;NC=0	GT:GQ:SDP:DP:RD:AD:FREQ:PVAL:RBQ:ABQ:RDF:RDR:ADF:ADR	0/0:86:65:65:61:3:4.69%:1.2205E-1:38:37:34:27:3:0	0/1:117:70:70:36:32:47.06%:1.8765E-12:38:36:20:16:17:15
ST4.03ch12_RaGOO	13586582	.	G	A	.	PASS	ADP=82;WT=1;HET=0;HOM=1;NC=0	GT:GQ:SDP:DP:RD:AD:FREQ:PVAL:RBQ:ABQ:RDF:RDR:ADF:ADR	1/1:29:57:57:0:6:100%:1.0823E-3:0:38:0:0:5:1	0/0:1:108:108:4:4:50%:3.8462E-2:37:64:4:0:4:0
ST4.03ch12_RaGOO	13586671	.	G	A	.	PASS	ADP=82;WT=1;HET=0;HOM=1;NC=0	GT:GQ:SDP:DP:RD:AD:FREQ:PVAL:RBQ:ABQ:RDF:RDR:ADF:ADR	1/1:35:58:58:0:7:100%:2.9138E-4:0:42:0:0:3:4	0/0:3:107:107:4:3:42.86%:9.6154E-2:37:37:2:2:0:3
ST4.03ch12_RaGOO	13770261	.	T	A	.	PASS	ADP=115;WT=0;HET=1;HOM=1;NC=0	GT:GQ:SDP:DP:RD:AD:FREQ:PVAL:RBQ:ABQ:RDF:RDR:ADF:ADR	1/1:255:122:122:5:116:95.87%:6.7444E-64:37:36:4:1:67:49	0/1:187:108:108:56:51:47.66%:1.6025E-19:37:37:37:19:32:19
ST4.03ch12_RaGOO	13772727	.	C	T	.	PASS	ADP=188;WT=0;HET=1;HOM=1;NC=0	GT:GQ:SDP:DP:RD:AD:FREQ:PVAL:RBQ:ABQ:RDF:RDR:ADF:ADR	1/1:255:173:173:5:166:97.08%:3.4405E-93:37:36:2:3:67:99	0/1:255:204:204:104:98:48.51%:4.4247E-37:36:37:32:72:36:62
ST4.03ch12_RaGOO	13981217	.	G	T	.	PASS	ADP=179;WT=1;HET=1;HOM=0;NC=0	GT:GQ:SDP:DP:RD:AD:FREQ:PVAL:RBQ:ABQ:RDF:RDR:ADF:ADR	0/0:238:185:185:172:8:4.44%:3.6079E-3:38:35:73:99:1:7	0/1:249:174:174:100:70:41.18%:1.0157E-25:43:38:53:47:38:32
ST4.03ch12_RaGOO	13982893	.	G	C	.	PASS	ADP=170;WT=1;HET=1;HOM=0;NC=0	GT:GQ:SDP:DP:RD:AD:FREQ:PVAL:RBQ:ABQ:RDF:RDR:ADF:ADR	0/0:227:172:172:161:7:4.17%:7.3301E-3:38:37:92:69:4:3	0/1:251:169:169:96:70:42.17%:7.6625E-26:38:36:54:42:44:26
ST4.03ch12_RaGOO	14031031	.	C	T	.	PASS	ADP=313;WT=1;HET=1;HOM=0;NC=0	GT:GQ:SDP:DP:RD:AD:FREQ:PVAL:RBQ:ABQ:RDF:RDR:ADF:ADR	0/0:443:306:306:294:9:2.97%:1.8389E-3:36:37:170:124:4:5	0/1:255:321:321:191:130:40.5%:4.8196E-47:36:36:113:78:76:54
ST4.03ch12_RaGOO	14037606	.	G	A	.	PASS	ADP=215;WT=1;HET=1;HOM=0;NC=0	GT:GQ:SDP:DP:RD:AD:FREQ:PVAL:RBQ:ABQ:RDF:RDR:ADF:ADR	0/0:280:233:233:216:13:5.68%:1.0246E-4:36:36:19:197:2:11	0/1:255:198:198:118:80:40.4%:3.4256E-29:37:36:14:104:10:70
ST4.03ch12_RaGOO	14744806	.	C	A	.	PASS	ADP=133;WT=1;HET=1;HOM=0;NC=0	GT:GQ:SDP:DP:RD:AD:FREQ:PVAL:RBQ:ABQ:RDF:RDR:ADF:ADR	0/0:166:112:112:106:3:2.75%:1.2327E-1:40:49:64:42:2:1	0/1:255:155:155:72:78:52%:3.4159E-30:38:39:41:31:47:31
ST4.03ch12_RaGOO	14745683	.	T	G	.	PASS	ADP=91;WT=1;HET=1;HOM=0;NC=0	GT:GQ:SDP:DP:RD:AD:FREQ:PVAL:RBQ:ABQ:RDF:RDR:ADF:ADR	0/0:120:96:96:88:5:5.38%:2.9575E-2:39:37:45:43:1:4	0/1:116:87:87:49:33:40.24%:2.014E-12:41:39:23:26:12:21
ST4.03ch12_RaGOO	19619885	.	A	G	.	PASS	ADP=138;WT=0;HET=1;HOM=1;NC=0	GT:GQ:SDP:DP:RD:AD:FREQ:PVAL:RBQ:ABQ:RDF:RDR:ADF:ADR	1/1:255:143:143:2:136:98.55%:1.6701E-78:37:40:0:2:78:58	0/1:255:133:133:59:74:55.64%:2.9699E-29:36:39:38:21:30:44
ST4.03ch12_RaGOO	19622085	.	G	A	.	PASS	ADP=85;WT=0;HET=1;HOM=1;NC=0	GT:GQ:SDP:DP:RD:AD:FREQ:PVAL:RBQ:ABQ:RDF:RDR:ADF:ADR	1/1:255:94:94:4:89:95.7%:6.0465E-49:37:38:3:1:54:35	0/1:176:77:77:31:45:59.21%:2.1447E-18:41:41:23:8:30:15
ST4.03ch12_RaGOO	19622238	.	A	G	.	PASS	ADP=117;WT=0;HET=1;HOM=1;NC=0	GT:GQ:SDP:DP:RD:AD:FREQ:PVAL:RBQ:ABQ:RDF:RDR:ADF:ADR	1/1:255:114:114:4:109:96.46%:1.2967E-60:43:41:1:3:69:40	0/1:244:120:120:55:64:53.78%:3.9781E-25:42:42:37:18:41:23
ST4.03ch12_RaGOO	22990675	.	G	A	.	PASS	ADP=591;WT=0;HET=1;HOM=1;NC=0	GT:GQ:SDP:DP:RD:AD:FREQ:PVAL:RBQ:ABQ:RDF:RDR:ADF:ADR	1/1:255:566:566:33:531:94.15%:2.1861E-284:37:36:32:1:528:3	0/1:255:616:616:297:310:51.07%:1.6322E-117:37:36:292:5:306:4
ST4.03ch12_RaGOO	22991748	.	C	A	.	PASS	ADP=1789;WT=0;HET=1;HOM=1;NC=0	GT:GQ:SDP:DP:RD:AD:FREQ:PVAL:RBQ:ABQ:RDF:RDR:ADF:ADR	1/1:255:1831:1831:65:1764:96.45%:0E0:38:38:28:37:729:1035	0/1:255:1748:1748:749:986:56.83%:0E0:40:39:358:391:431:555
ST4.03ch12_RaGOO	22996935	.	T	C	.	PASS	ADP=1999;WT=1;HET=1;HOM=0;NC=0	GT:GQ:SDP:DP:RD:AD:FREQ:PVAL:RBQ:ABQ:RDF:RDR:ADF:ADR	0/0:40:1964:1964:30:2:6.25%:2.4603E-1:38:37:15:15:1:1	0/1:81:2035:2034:22:22:50%:6.9407E-9:38:38:14:8:13:9
ST4.03ch12_RaGOO	22997683	.	C	A	.	PASS	ADP=2864;WT=0;HET=1;HOM=1;NC=0	GT:GQ:SDP:DP:RD:AD:FREQ:PVAL:RBQ:ABQ:RDF:RDR:ADF:ADR	1/1:255:2766:2766:74:2685:97.28%:0E0:42:41:26:48:1135:1550	0/1:255:2963:2963:1229:1727:58.42%:0E0:42:42:506:723:783:944
ST4.03ch12_RaGOO	23379426	.	A	G	.	PASS	ADP=125;WT=0;HET=1;HOM=1;NC=0	GT:GQ:SDP:DP:RD:AD:FREQ:PVAL:RBQ:ABQ:RDF:RDR:ADF:ADR	1/1:255:106:106:5:95:95%:1.0664E-51:37:36:1:4:51:44	0/1:255:144:144:55:76:58.02%:1.9534E-30:36:36:29:26:39:37
ST4.03ch12_RaGOO	24651092	.	G	A	.	PASS	ADP=106;WT=1;HET=1;HOM=0;NC=0	GT:GQ:SDP:DP:RD:AD:FREQ:PVAL:RBQ:ABQ:RDF:RDR:ADF:ADR	0/0:152:95:95:93:2:2.11%:2.4868E-1:38:37:64:29:1:1	0/1:166:117:117:70:47:40.17%:2.0962E-17:37:36:50:20:34:13
ST4.03ch12_RaGOO	24651169	.	C	A	.	PASS	ADP=120;WT=0;HET=1;HOM=1;NC=0	GT:GQ:SDP:DP:RD:AD:FREQ:PVAL:RBQ:ABQ:RDF:RDR:ADF:ADR	1/1:255:124:124:1:123:99.19%:5.46E-72:37:36:0:1:86:37	0/1:255:116:116:50:66:56.9%:2.4158E-26:36:36:33:17:51:15
ST4.03ch12_RaGOO	28097842	.	C	T	.	PASS	ADP=401;WT=1;HET=0;HOM=1;NC=0	GT:GQ:SDP:DP:RD:AD:FREQ:PVAL:RBQ:ABQ:RDF:RDR:ADF:ADR	1/1:29:371:371:0:6:100%:1.0823E-3:0:37:0:0:4:2	0/0:1:432:432:3:4:57.14%:3.4965E-2:37:37:0:3:1:3
ST4.03ch12_RaGOO	28098469	.	G	A	.	PASS	ADP=426;WT=1;HET=1;HOM=0;NC=0	GT:GQ:SDP:DP:RD:AD:FREQ:PVAL:RBQ:ABQ:RDF:RDR:ADF:ADR	0/0:523:396:396:379:17:4.29%:6.4021E-6:38:36:132:247:2:15	0/1:255:457:457:260:196:42.98%:1.8481E-71:41:39:106:154:74:122
ST4.03ch12_RaGOO	28098607	.	T	C	.	PASS	ADP=157;WT=1;HET=1;HOM=0;NC=0	GT:GQ:SDP:DP:RD:AD:FREQ:PVAL:RBQ:ABQ:RDF:RDR:ADF:ADR	0/0:195:144:144:138:6:4.17%:1.4817E-2:43:55:25:113:4:2	0/1:255:170:170:95:74:43.79%:1.6982E-27:50:43:37:58:14:60
ST4.03ch12_RaGOO	28270115	.	T	C	.	PASS	ADP=96;WT=1;HET=1;HOM=0;NC=0	GT:GQ:SDP:DP:RD:AD:FREQ:PVAL:RBQ:ABQ:RDF:RDR:ADF:ADR	0/0:140:90:90:88:2:2.22%:2.486E-1:41:55:87:1:2:0	0/1:158:102:102:58:44:43.14%:1.4543E-16:41:40:58:0:44:0
ST4.03ch12_RaGOO	28302653	.	T	G	.	PASS	ADP=182;WT=1;HET=1;HOM=0;NC=0	GT:GQ:SDP:DP:RD:AD:FREQ:PVAL:RBQ:ABQ:RDF:RDR:ADF:ADR	0/0:243:166:166:161:5:3.01%:3.031E-2:38:37:83:78:4:1	0/1:255:199:199:110:89:44.72%:4.3244E-33:39:38:79:31:49:40
ST4.03ch12_RaGOO	28302900	.	T	C	.	PASS	ADP=117;WT=0;HET=1;HOM=1;NC=0	GT:GQ:SDP:DP:RD:AD:FREQ:PVAL:RBQ:ABQ:RDF:RDR:ADF:ADR	1/1:255:101:101:6:92:93.88%:2.6543E-49:43:38:1:5:8:84	0/1:255:133:133:52:78:60%:1.3853E-31:39:41:4:48:11:67
ST4.03ch12_RaGOO	32994317	.	T	C	.	PASS	ADP=502;WT=0;HET=1;HOM=1;NC=0	GT:GQ:SDP:DP:RD:AD:FREQ:PVAL:RBQ:ABQ:RDF:RDR:ADF:ADR	1/1:255:461:461:12:447:97.39%:3.7036E-252:34:36:4:8:231:216	0/1:255:543:543:221:320:59.15%:4.8195E-127:37:36:120:101:153:167
ST4.03ch12_RaGOO	35474610	.	A	G	.	PASS	ADP=109;WT=1;HET=1;HOM=0;NC=0	GT:GQ:SDP:DP:RD:AD:FREQ:PVAL:RBQ:ABQ:RDF:RDR:ADF:ADR	0/0:182:108:108:104:1:0.95%:5E-1:36:37:39:65:1:0	0/1:241:110:110:46:62:57.41%:7.4228E-25:36:36:20:26:29:33
ST4.03ch12_RaGOO	35480896	.	A	C	.	PASS	ADP=105;WT=1;HET=1;HOM=0;NC=0	GT:GQ:SDP:DP:RD:AD:FREQ:PVAL:RBQ:ABQ:RDF:RDR:ADF:ADR	0/0:111:104:104:93:8:7.92%:3.3824E-3:41:37:49:44:5:3	0/1:208:107:107:49:55:52.88%:1.4089E-21:40:41:33:16:25:30
ST4.03ch12_RaGOO	35486524	.	C	T	.	PASS	ADP=120;WT=1;HET=1;HOM=0;NC=0	GT:GQ:SDP:DP:RD:AD:FREQ:PVAL:RBQ:ABQ:RDF:RDR:ADF:ADR	0/0:144:122:122:110:7:5.98%:7.1235E-3:36:35:44:66:3:4	0/1:167:118:118:68:47:40.87%:1.8411E-17:37:36:30:38:20:27
ST4.03ch12_RaGOO	35491465	.	T	A	.	PASS	ADP=131;WT=1;HET=1;HOM=0;NC=0	GT:GQ:SDP:DP:RD:AD:FREQ:PVAL:RBQ:ABQ:RDF:RDR:ADF:ADR	0/0:142:104:104:97:4:3.96%:6.0639E-2:38:37:41:56:3:1	0/1:255:158:158:71:85:54.49%:2.7E-33:38:38:30:41:38:47
ST4.03ch12_RaGOO	35524733	.	A	C	.	PASS	ADP=1086;WT=1;HET=1;HOM=0;NC=0	GT:GQ:SDP:DP:RD:AD:FREQ:PVAL:RBQ:ABQ:RDF:RDR:ADF:ADR	0/0:36:958:958:20:0:0%:1E0:38:0:5:15:0:0	0/1:53:1214:1214:20:15:42.86%:4.5018E-6:44:33:11:9:3:12
ST4.03ch12_RaGOO	38090420	.	C	T	.	PASS	ADP=114;WT=1;HET=1;HOM=0;NC=0	GT:GQ:SDP:DP:RD:AD:FREQ:PVAL:RBQ:ABQ:RDF:RDR:ADF:ADR	0/0:130:106:106:94:5:5.05%:2.9676E-2:37:44:39:55:2:3	0/1:225:123:123:58:60:50.85%:3.137E-23:38:38:27:31:19:41
ST4.03ch12_RaGOO	38124574	.	T	C	.	PASS	ADP=108;WT=1;HET=1;HOM=0;NC=0	GT:GQ:SDP:DP:RD:AD:FREQ:PVAL:RBQ:ABQ:RDF:RDR:ADF:ADR	0/0:115:92:92:81:4:4.71%:6.0288E-2:36:37:35:46:2:2	0/1:183:124:124:68:51:42.86%:4.5448E-19:36:36:25:43:19:32
ST4.03ch12_RaGOO	38203052	.	G	A	.	PASS	ADP=177;WT=0;HET=1;HOM=1;NC=0	GT:GQ:SDP:DP:RD:AD:FREQ:PVAL:RBQ:ABQ:RDF:RDR:ADF:ADR	1/1:255:146:146:5:134:96.4%:2.0715E-74:44:41:2:3:45:89	0/1:255:209:209:91:114:55.61%:1.0073E-44:41:41:37:54:34:80
ST4.03ch12_RaGOO	38203175	.	G	A	.	PASS	ADP=116;WT=0;HET=1;HOM=1;NC=0	GT:GQ:SDP:DP:RD:AD:FREQ:PVAL:RBQ:ABQ:RDF:RDR:ADF:ADR	1/1:255:100:100:1:92:98.92%:1.6404E-53:37:38:0:1:40:52	0/1:255:132:132:60:68:53.12%:1.4563E-26:41:39:25:35:33:35
ST4.03ch12_RaGOO	38203692	.	C	A	.	PASS	ADP=144;WT=1;HET=1;HOM=0;NC=0	GT:GQ:SDP:DP:RD:AD:FREQ:PVAL:RBQ:ABQ:RDF:RDR:ADF:ADR	0/0:201:149:149:137:5:3.52%:3.0152E-2:45:44:76:61:4:1	0/1:230:140:140:73:63:46.32%:8.3997E-24:42:40:34:39:24:39
ST4.03ch12_RaGOO	38481062	.	A	C	.	PASS	ADP=107;WT=0;HET=1;HOM=1;NC=0	GT:GQ:SDP:DP:RD:AD:FREQ:PVAL:RBQ:ABQ:RDF:RDR:ADF:ADR	1/1:255:103:103:1:95:98.96%:2.6871E-55:25:38:0:1:6:89	0/1:225:112:112:43:58:57.43%:2.7043E-23:39:39:3:40:6:52
ST4.03ch12_RaGOO	38551886	.	A	G	.	PASS	ADP=163;WT=0;HET=1;HOM=1;NC=0	GT:GQ:SDP:DP:RD:AD:FREQ:PVAL:RBQ:ABQ:RDF:RDR:ADF:ADR	1/1:255:145:145:0:137:100%:6.8409E-82:0:36:0:0:65:72	0/1:255:181:181:72:98:57.65%:5.5124E-39:36:36:39:33:53:45
ST4.03ch12_RaGOO	38553048	.	G	A	.	PASS	ADP=166;WT=0;HET=1;HOM=1;NC=0	GT:GQ:SDP:DP:RD:AD:FREQ:PVAL:RBQ:ABQ:RDF:RDR:ADF:ADR	1/1:255:146:146:5:134:96.4%:2.0715E-74:37:36:2:3:55:79	0/1:255:186:186:74:101:57.71%:3.5568E-40:36:35:28:46:38:63
ST4.03ch12_RaGOO	38635908	.	A	G	.	PASS	ADP=577;WT=0;HET=1;HOM=1;NC=0	GT:GQ:SDP:DP:RD:AD:FREQ:PVAL:RBQ:ABQ:RDF:RDR:ADF:ADR	1/1:255:550:550:19:525:96.51%:1.371E-291:38:36:15:4:274:251	0/1:255:604:604:247:347:58.32%:4.1683E-137:36:36:139:108:176:171
ST4.03ch12_RaGOO	39593682	.	A	T	.	PASS	ADP=163;WT=1;HET=1;HOM=0;NC=0	GT:GQ:SDP:DP:RD:AD:FREQ:PVAL:RBQ:ABQ:RDF:RDR:ADF:ADR	0/0:29:139:139:15:0:0%:1E0:44:0:5:10:0:0	0/1:63:187:187:26:18:40.91%:4.2568E-7:42:38:14:12:8:10
ST4.03ch12_RaGOO	39593771	.	T	C	.	PASS	ADP=155;WT=0;HET=1;HOM=1;NC=0	GT:GQ:SDP:DP:RD:AD:FREQ:PVAL:RBQ:ABQ:RDF:RDR:ADF:ADR	1/1:64:136:136:0:12:100%:3.698E-7:0:39:0:0:7:5	0/1:63:175:175:15:17:53.12%:4.1013E-7:42:47:8:7:7:10
ST4.03ch12_RaGOO	39594180	.	A	T	.	PASS	ADP=168;WT=0;HET=1;HOM=1;NC=0	GT:GQ:SDP:DP:RD:AD:FREQ:PVAL:RBQ:ABQ:RDF:RDR:ADF:ADR	1/1:87:144:144:2:18:90%:1.6758E-9:49:44:1:1:12:6	0/1:70:193:193:30:20:40%:8.793E-8:48:40:16:14:17:3
ST4.03ch12_RaGOO	39596518	.	C	T	.	PASS	ADP=126;WT=0;HET=1;HOM=1;NC=0	GT:GQ:SDP:DP:RD:AD:FREQ:PVAL:RBQ:ABQ:RDF:RDR:ADF:ADR	1/1:255:129:129:6:119:95.2%:6.8521E-65:37:36:5:1:61:58	0/1:227:123:123:61:61:50%:1.675E-23:36:36:36:25:31:30
ST4.03ch12_RaGOO	39607765	.	C	T	.	PASS	ADP=81;WT=1;HET=1;HOM=0;NC=0	GT:GQ:SDP:DP:RD:AD:FREQ:PVAL:RBQ:ABQ:RDF:RDR:ADF:ADR	0/0:88:62:62:58:2:3.33%:2.479E-1:36:37:24:34:1:1	0/1:158:101:101:57:44:43.56%:1.3461E-16:35:37:24:33:14:30
ST4.03ch12_RaGOO	40402513	.	A	G	.	PASS	ADP=88;WT=0;HET=1;HOM=1;NC=0	GT:GQ:SDP:DP:RD:AD:FREQ:PVAL:RBQ:ABQ:RDF:RDR:ADF:ADR	1/1:255:99:99:0:96:100%:2.7702E-57:0:43:0:0:85:11	0/1:161:78:78:34:42:55.26%:7.7351E-17:44:44:29:5:34:8
ST4.03ch12_RaGOO	40418509	.	A	C	.	PASS	ADP=79;WT=0;HET=1;HOM=1;NC=0	GT:GQ:SDP:DP:RD:AD:FREQ:PVAL:RBQ:ABQ:RDF:RDR:ADF:ADR	1/1:255:82:82:1:81:98.78%:5.7056E-47:37:36:0:1:1:80	0/1:150:77:77:37:40:51.95%:8.6835E-16:36:37:0:37:1:39
ST4.03ch12_RaGOO	40443240	.	C	T	.	PASS	ADP=101;WT=0;HET=1;HOM=1;NC=0	GT:GQ:SDP:DP:RD:AD:FREQ:PVAL:RBQ:ABQ:RDF:RDR:ADF:ADR	1/1:255:89:89:6:83:93.26%:3.7985E-44:37:37:5:1:42:41	0/1:247:114:114:50:64:56.14%:1.8663E-25:36:36:29:21:37:27
ST4.03ch12_RaGOO	42988985	.	T	C	.	PASS	ADP=1570;WT=1;HET=1;HOM=0;NC=0	GT:GQ:SDP:DP:RD:AD:FREQ:PVAL:RBQ:ABQ:RDF:RDR:ADF:ADR	0/0:1832:1425:1425:1358:64:4.5%:8.8567E-19:36:37:1200:158:57:7	0/1:255:1715:1715:954:756:44.21%:8.8598E-273:36:36:819:135:671:85
ST4.03ch12_RaGOO	42990662	.	A	G	.	PASS	ADP=2002;WT=0;HET=1;HOM=1;NC=0	GT:GQ:SDP:DP:RD:AD:FREQ:PVAL:RBQ:ABQ:RDF:RDR:ADF:ADR	1/1:255:1813:1813:85:1725:95.3%:0E0:36:36:61:24:1322:403	0/1:255:2191:2191:1016:1171:53.54%:0E0:36:36:745:271:874:297
ST4.03ch12_RaGOO	42990686	.	A	G	.	PASS	ADP=2207;WT=1;HET=1;HOM=0;NC=0	GT:GQ:SDP:DP:RD:AD:FREQ:PVAL:RBQ:ABQ:RDF:RDR:ADF:ADR	0/0:2658:2021:2020:1933:84:4.16%:2.0846E-23:36:36:1409:524:60:24	0/1:255:2395:2395:1296:1094:45.75%:0E0:36:36:896:400:756:338
ST4.03ch12_RaGOO	42990707	.	G	A	.	PASS	ADP=1914;WT=0;HET=1;HOM=1;NC=0	GT:GQ:SDP:DP:RD:AD:FREQ:PVAL:RBQ:ABQ:RDF:RDR:ADF:ADR	1/1:255:1775:1775:65:1707:96.33%:0E0:36:36:37:28:1010:697	0/1:255:2053:2053:921:1128:55.05%:0E0:37:37:510:411:602:526
ST4.03ch12_RaGOO	42991986	.	A	T	.	PASS	ADP=2720;WT=1;HET=1;HOM=0;NC=0	GT:GQ:SDP:DP:RD:AD:FREQ:PVAL:RBQ:ABQ:RDF:RDR:ADF:ADR	0/0:3000:2452:2452:2321:127:5.19%:2.4235E-36:37:36:1268:1053:76:51	0/1:255:2989:2989:1564:1420:47.57%:0E0:38:38:850:714:849:571
ST4.03ch12_RaGOO	42991998	.	T	A	.	PASS	ADP=2779;WT=0;HET=1;HOM=1;NC=0	GT:GQ:SDP:DP:RD:AD:FREQ:PVAL:RBQ:ABQ:RDF:RDR:ADF:ADR	1/1:255:2494:2494:130:2361:94.78%:0E0:36:37:75:55:1229:1132	0/1:255:3065:3065:1524:1536:50.18%:0E0:37:37:882:642:828:708
ST4.03ch12_RaGOO	42992710	.	C	T	.	PASS	ADP=2515;WT=0;HET=1;HOM=1;NC=0	GT:GQ:SDP:DP:RD:AD:FREQ:PVAL:RBQ:ABQ:RDF:RDR:ADF:ADR	1/1:255:2158:2158:126:2027:94.15%:0E0:37:38:59:67:1073:954	0/1:255:2873:2873:1303:1564:54.55%:0E0:38:38:646:657:837:727
ST4.03ch12_RaGOO	42993813	.	C	T	.	PASS	ADP=1838;WT=0;HET=1;HOM=1;NC=0	GT:GQ:SDP:DP:RD:AD:FREQ:PVAL:RBQ:ABQ:RDF:RDR:ADF:ADR	1/1:255:1560:1560:78:1479:94.99%:0E0:36:37:41:37:628:851	0/1:255:2116:2116:1074:1038:49.15%:0E0:36:37:471:603:447:591
ST4.03ch12_RaGOO	42994244	.	G	A	.	PASS	ADP=2189;WT=1;HET=1;HOM=0;NC=0	GT:GQ:SDP:DP:RD:AD:FREQ:PVAL:RBQ:ABQ:RDF:RDR:ADF:ADR	0/0:2472:2019:2018:1899:102:5.09%:7.5588E-29:41:43:1050:849:55:47	0/1:255:2360:2360:1217:1124:48.01%:0E0:42:40:710:507:629:495
ST4.03ch12_RaGOO	42994298	.	G	A	.	PASS	ADP=1919;WT=0;HET=1;HOM=1;NC=0	GT:GQ:SDP:DP:RD:AD:FREQ:PVAL:RBQ:ABQ:RDF:RDR:ADF:ADR	1/1:255:1717:1717:104:1597:93.89%:0E0:43:43:55:49:877:720	0/1:255:2122:2122:1038:1066:50.64%:0E0:43:43:561:477:615:451
ST4.03ch12_RaGOO	42994733	.	A	G	.	PASS	ADP=2083;WT=0;HET=1;HOM=1;NC=0	GT:GQ:SDP:DP:RD:AD:FREQ:PVAL:RBQ:ABQ:RDF:RDR:ADF:ADR	1/1:255:1847:1847:98:1733:94.6%:0E0:39:40:53:45:1023:710	0/1:255:2320:2320:1131:1172:50.89%:0E0:42:40:736:395:693:479
ST4.03ch12_RaGOO	42994961	.	T	A	.	PASS	ADP=2282;WT=1;HET=1;HOM=0;NC=0	GT:GQ:SDP:DP:RD:AD:FREQ:PVAL:RBQ:ABQ:RDF:RDR:ADF:ADR	0/0:2699:2056:2056:1957:84:4.11%:2.1058E-23:39:39:1155:802:44:40	0/1:255:2508:2508:1273:1218:48.88%:0E0:40:40:717:556:749:469
ST4.03ch12_RaGOO	42995102	.	G	A	.	PASS	ADP=2609;WT=0;HET=1;HOM=1;NC=0	GT:GQ:SDP:DP:RD:AD:FREQ:PVAL:RBQ:ABQ:RDF:RDR:ADF:ADR	1/1:255:2250:2250:98:2137:95.57%:0E0:42:41:64:34:1180:957	0/1:255:2968:2968:1512:1439:48.75%:0E0:43:42:920:592:869:570
ST4.03ch12_RaGOO	42995164	.	C	T	.	PASS	ADP=2288;WT=1;HET=1;HOM=0;NC=0	GT:GQ:SDP:DP:RD:AD:FREQ:PVAL:RBQ:ABQ:RDF:RDR:ADF:ADR	0/0:2367:1951:1951:1833:101:5.22%:5.4556E-30:43:40:895:938:45:56	0/1:255:2626:2626:1315:1295:49.62%:0E0:44:40:688:627:478:817
ST4.03ch12_RaGOO	42995165	.	G	A	.	PASS	ADP=2289;WT=1;HET=1;HOM=0;NC=0	GT:GQ:SDP:DP:RD:AD:FREQ:PVAL:RBQ:ABQ:RDF:RDR:ADF:ADR	0/0:2364:1948:1948:1830:101:5.23%:5.4442E-30:42:40:851:979:47:54	0/1:255:2630:2630:1314:1300:49.73%:0E0:43:40:669:645:488:812
ST4.03ch12_RaGOO	42995169	.	T	C	.	PASS	ADP=2236;WT=0;HET=1;HOM=1;NC=0	GT:GQ:SDP:DP:RD:AD:FREQ:PVAL:RBQ:ABQ:RDF:RDR:ADF:ADR	1/1:255:1877:1877:102:1758:94.52%:0E0:42:40:45:57:696:1062	0/1:255:2597:2596:1329:1251:48.49%:0E0:40:41:479:850:553:698
ST4.03ch12_RaGOO	42995174	.	G	C	.	PASS	ADP=2251;WT=0;HET=1;HOM=1;NC=0	GT:GQ:SDP:DP:RD:AD:FREQ:PVAL:RBQ:ABQ:RDF:RDR:ADF:ADR	1/1:255:1898:1898:103:1778:94.52%:0E0:41:40:45:58:666:1112	0/1:255:2604:2604:1331:1256:48.53%:0E0:40:41:444:887:531:725
ST4.03ch12_RaGOO	42995353	.	G	T	.	PASS	ADP=625;WT=1;HET=1;HOM=0;NC=0	GT:GQ:SDP:DP:RD:AD:FREQ:PVAL:RBQ:ABQ:RDF:RDR:ADF:ADR	0/0:503:532:532:472:46:8.88%:4.9964E-15:41:41:65:407:8:38	0/1:255:719:719:374:329:46.8%:7.3061E-122:42:39:76:298:30:299
ST4.03ch12_RaGOO	42995406	.	A	G	.	PASS	ADP=419;WT=1;HET=1;HOM=0;NC=0	GT:GQ:SDP:DP:RD:AD:FREQ:PVAL:RBQ:ABQ:RDF:RDR:ADF:ADR	0/0:326:335:335:294:27:8.41%:4.2116E-9:39:41:26:268:6:21	0/1:255:504:504:263:225:46.11%:3.0224E-83:40:38:34:229:18:207
ST4.03ch12_RaGOO	42997500	.	C	A	.	PASS	ADP=102;WT=0;HET=1;HOM=1;NC=0	GT:GQ:SDP:DP:RD:AD:FREQ:PVAL:RBQ:ABQ:RDF:RDR:ADF:ADR	1/1:255:99:99:4:81:95.29%:2.6699E-44:37:40:3:1:48:33	0/1:169:105:105:41:45:52.33%:1.0222E-17:38:41:23:18:22:23
ST4.03ch12_RaGOO	42997599	.	T	C	.	PASS	ADP=100;WT=1;HET=1;HOM=0;NC=0	GT:GQ:SDP:DP:RD:AD:FREQ:PVAL:RBQ:ABQ:RDF:RDR:ADF:ADR	0/0:125:105:105:87:4:4.4%:6.0434E-2:40:34:48:39:3:1	0/1:150:96:96:37:40:51.95%:8.6835E-16:42:39:18:19:21:19
ST4.03ch12_RaGOO	42997682	.	G	A	.	PASS	ADP=117;WT=0;HET=1;HOM=1;NC=0	GT:GQ:SDP:DP:RD:AD:FREQ:PVAL:RBQ:ABQ:RDF:RDR:ADF:ADR	1/1:255:115:115:7:94:93.07%:7.7367E-50:37:39:4:3:62:32	0/1:159:119:119:56:44:44%:1.2435E-16:40:39:42:14:30:14
ST4.03ch12_RaGOO	42997757	.	C	T	.	PASS	ADP=114;WT=1;HET=1;HOM=0;NC=0	GT:GQ:SDP:DP:RD:AD:FREQ:PVAL:RBQ:ABQ:RDF:RDR:ADF:ADR	0/0:108:113:113:91:8:8.08%:3.3722E-3:43:46:59:32:5:3	0/1:208:115:115:42:54:56.25%:1.3754E-21:45:44:31:11:37:17
ST4.03ch12_RaGOO	42997810	.	C	T	.	PASS	ADP=126;WT=1;HET=1;HOM=0;NC=0	GT:GQ:SDP:DP:RD:AD:FREQ:PVAL:RBQ:ABQ:RDF:RDR:ADF:ADR	0/0:135:122:122:102:6:5.56%:1.455E-2:40:41:49:53:2:4	0/1:214:130:130:54:57:51.35%:3.6968E-22:40:42:32:22:27:30
ST4.03ch12_RaGOO	42997894	.	G	C	.	PASS	ADP=122;WT=1;HET=1;HOM=0;NC=0	GT:GQ:SDP:DP:RD:AD:FREQ:PVAL:RBQ:ABQ:RDF:RDR:ADF:ADR	0/0:138:114:114:96:4:4%:6.062E-2:28:37:60:36:2:2	0/1:190:131:131:60:52:46.43%:9.0495E-20:28:40:38:22:26:26
ST4.03ch12_RaGOO	42997908	.	A	G	.	PASS	ADP=132;WT=1;HET=1;HOM=0;NC=0	GT:GQ:SDP:DP:RD:AD:FREQ:PVAL:RBQ:ABQ:RDF:RDR:ADF:ADR	0/0:159:126:126:108:4:3.57%:6.0822E-2:43:37:68:40:2:2	0/1:209:139:139:63:57:47.5%:1.0045E-21:46:38:42:21:28:29
ST4.03ch12_RaGOO	42997998	.	T	A	.	PASS	ADP=131;WT=1;HET=1;HOM=0;NC=0	GT:GQ:SDP:DP:RD:AD:FREQ:PVAL:RBQ:ABQ:RDF:RDR:ADF:ADR	0/0:139:120:120:101:5:4.72%:2.978E-2:41:44:68:33:3:2	0/1:186:143:143:72:52:41.94%:2.406E-19:39:42:41:31:34:18
ST4.03ch12_RaGOO	42999210	.	T	C	.	PASS	ADP=122;WT=0;HET=1;HOM=1;NC=0	GT:GQ:SDP:DP:RD:AD:FREQ:PVAL:RBQ:ABQ:RDF:RDR:ADF:ADR	1/1:255:100:100:7:79:91.86%:2.605E-41:38:39:6:1:50:29	0/1:203:144:144:69:56:44.8%:4.5234E-21:38:39:41:28:41:15
ST4.03ch12_RaGOO	42999216	.	C	T	.	PASS	ADP=125;WT=1;HET=1;HOM=0;NC=0	GT:GQ:SDP:DP:RD:AD:FREQ:PVAL:RBQ:ABQ:RDF:RDR:ADF:ADR	0/0:105:107:107:86:7:7.53%:6.9498E-3:41:42:61:25:6:1	0/1:231:143:143:62:62:50%:7.0664E-24:39:38:43:19:35:27
ST4.03ch12_RaGOO	42999262	.	A	C	.	PASS	ADP=153;WT=1;HET=1;HOM=0;NC=0	GT:GQ:SDP:DP:RD:AD:FREQ:PVAL:RBQ:ABQ:RDF:RDR:ADF:ADR	0/0:150:136:136:115:7:5.74%:7.1513E-3:41:47:91:24:6:1	0/1:255:171:171:73:79:51.97%:1.4416E-30:39:37:52:21:54:25
ST4.03ch12_RaGOO	42999855	.	G	A	.	PASS	ADP=99;WT=1;HET=1;HOM=0;NC=0	GT:GQ:SDP:DP:RD:AD:FREQ:PVAL:RBQ:ABQ:RDF:RDR:ADF:ADR	0/0:123:109:109:90:5:5.26%:2.961E-2:41:51:58:32:3:2	0/1:107:91:90:41:30:42.25%:1.8624E-11:44:39:30:11:18:12
ST4.03ch12_RaGOO	43001032	.	A	G	.	PASS	ADP=157;WT=0;HET=1;HOM=1;NC=0	GT:GQ:SDP:DP:RD:AD:FREQ:PVAL:RBQ:ABQ:RDF:RDR:ADF:ADR	1/1:255:135:135:7:114:94.21%:2.6104E-61:42:37:2:5:46:68	0/1:255:179:179:74:86:53.75%:1.5269E-33:39:39:30:44:33:53
ST4.03ch12_RaGOO	43001038	.	C	T	.	PASS	ADP=161;WT=0;HET=1;HOM=1;NC=0	GT:GQ:SDP:DP:RD:AD:FREQ:PVAL:RBQ:ABQ:RDF:RDR:ADF:ADR	1/1:255:140:140:6:120:95.24%:1.8017E-65:43:38:1:5:48:72	0/1:255:182:182:73:90:55.21%:2.3246E-35:38:38:30:43:37:53
ST4.03ch12_RaGOO	43002286	.	C	A	.	PASS	ADP=95;WT=0;HET=1;HOM=1;NC=0	GT:GQ:SDP:DP:RD:AD:FREQ:PVAL:RBQ:ABQ:RDF:RDR:ADF:ADR	1/1:255:94:94:2:78:97.5%:3.608E-44:37:36:2:0:46:32	0/1:164:97:97:35:43:55.13%:3.2729E-17:36:37:13:22:22:21
ST4.03ch12_RaGOO	43002668	.	C	T	.	PASS	ADP=137;WT=1;HET=1;HOM=0;NC=0	GT:GQ:SDP:DP:RD:AD:FREQ:PVAL:RBQ:ABQ:RDF:RDR:ADF:ADR	0/0:197:142:142:125:3:2.34%:1.2353E-1:36:37:69:56:1:2	0/1:167:133:133:67:47:41.23%:1.7216E-17:37:36:37:30:27:20
ST4.03ch12_RaGOO	43003176	.	C	A	.	PASS	ADP=120;WT=0;HET=1;HOM=1;NC=0	GT:GQ:SDP:DP:RD:AD:FREQ:PVAL:RBQ:ABQ:RDF:RDR:ADF:ADR	1/1:255:123:123:10:99:90.83%:4.6792E-51:37:36:5:5:42:57	0/1:202:117:117:45:53:54.08%:5.9791E-21:36:38:27:18:30:23
ST4.03ch12_RaGOO	43003298	.	A	G	.	PASS	ADP=77;WT=1;HET=1;HOM=0;NC=0	GT:GQ:SDP:DP:RD:AD:FREQ:PVAL:RBQ:ABQ:RDF:RDR:ADF:ADR	0/0:74:66:66:50:2:3.85%:2.4757E-1:40:43:9:41:1:1	0/1:103:89:89:41:29:41.43%:4.6893E-11:46:38:15:26:5:24
ST4.03ch12_RaGOO	43012788	.	G	A	.	PASS	ADP=97;WT=1;HET=1;HOM=0;NC=0	GT:GQ:SDP:DP:RD:AD:FREQ:PVAL:RBQ:ABQ:RDF:RDR:ADF:ADR	0/0:81:77:77:54:2:3.57%:2.4775E-1:37:37:0:54:0:2	0/1:128:118:118:51:36:41.38%:1.463E-13:39:38:3:48:1:35
ST4.03ch12_RaGOO	43035620	.	A	C	.	PASS	ADP=234;WT=0;HET=1;HOM=1;NC=0	GT:GQ:SDP:DP:RD:AD:FREQ:PVAL:RBQ:ABQ:RDF:RDR:ADF:ADR	1/1:255:200:200:8:178:95.7%:1.0811E-97:37:37:0:8:2:176	0/1:255:269:269:119:131:52.4%:2.1764E-50:39:37:9:110:2:129
ST4.03ch12_RaGOO	43035630	.	G	A	.	PASS	ADP=231;WT=1;HET=1;HOM=0;NC=0	GT:GQ:SDP:DP:RD:AD:FREQ:PVAL:RBQ:ABQ:RDF:RDR:ADF:ADR	0/0:241:196:196:174:8:4.4%:3.6112E-3:37:37:1:173:0:8	0/1:255:266:266:131:116:46.96%:2.0132E-43:36:37:1:130:2:114
ST4.03ch12_RaGOO	43043838	.	C	T	.	PASS	ADP=111;WT=1;HET=1;HOM=0;NC=0	GT:GQ:SDP:DP:RD:AD:FREQ:PVAL:RBQ:ABQ:RDF:RDR:ADF:ADR	0/0:136:118:118:99:5:4.81%:2.9751E-2:36:37:63:36:2:3	0/1:120:104:104:51:34:40%:9.1568E-13:36:38:30:21:22:12
ST4.03ch12_RaGOO	43053191	.	T	C	.	PASS	ADP=124;WT=0;HET=1;HOM=1;NC=0	GT:GQ:SDP:DP:RD:AD:FREQ:PVAL:RBQ:ABQ:RDF:RDR:ADF:ADR	1/1:255:112:112:3:95:96.94%:2.9152E-53:37:38:1:2:45:50	0/1:229:136:136:57:61:51.69%:1.0338E-23:36:39:33:24:42:19
ST4.03ch12_RaGOO	43053226	.	C	T	.	PASS	ADP=127;WT=1;HET=1;HOM=0;NC=0	GT:GQ:SDP:DP:RD:AD:FREQ:PVAL:RBQ:ABQ:RDF:RDR:ADF:ADR	0/0:164:109:109:94:1:1.05%:5E-1:36:37:36:58:0:1	0/1:220:146:146:68:60:46.88%:9.2083E-23:36:36:38:30:28:32
ST4.03ch12_RaGOO	43358948	.	G	A	.	PASS	ADP=160;WT=0;HET=1;HOM=1;NC=0	GT:GQ:SDP:DP:RD:AD:FREQ:PVAL:RBQ:ABQ:RDF:RDR:ADF:ADR	1/1:255:146:146:5:139:96.53%:2.4479E-77:37:38:4:1:68:71	0/1:255:174:174:70:102:59.3%:6.0232E-41:38:37:41:29:51:51
ST4.03ch12_RaGOO	43754874	.	A	C	.	PASS	ADP=129;WT=0;HET=1;HOM=1;NC=0	GT:GQ:SDP:DP:RD:AD:FREQ:PVAL:RBQ:ABQ:RDF:RDR:ADF:ADR	1/1:255:129:129:8:118:93.65%:5.734E-63:37:36:4:4:64:54	0/1:253:129:129:61:67:52.34%:4.5123E-26:36:36:25:36:28:39
ST4.03ch12_RaGOO	43972616	.	G	A	.	PASS	ADP=201;WT=0;HET=1;HOM=1;NC=0	GT:GQ:SDP:DP:RD:AD:FREQ:PVAL:RBQ:ABQ:RDF:RDR:ADF:ADR	1/1:255:174:174:15:158:91.33%:9.0856E-82:38:39:5:10:46:112	0/1:255:228:228:97:117:54.67%:1.2149E-45:44:42:34:63:45:72
ST4.03ch12_RaGOO	44019934	.	A	G	.	PASS	ADP=2660;WT=1;HET=1;HOM=0;NC=0	GT:GQ:SDP:DP:RD:AD:FREQ:PVAL:RBQ:ABQ:RDF:RDR:ADF:ADR	0/0:366:2837:2837:231:5:2.12%:3.0589E-2:47:34:146:85:3:2	0/1:255:2483:2483:141:102:41.98%:2.5547E-37:39:40:66:75:37:65
ST4.03ch12_RaGOO	44020365	.	G	A	.	PASS	ADP=3261;WT=1;HET=1;HOM=0;NC=0	GT:GQ:SDP:DP:RD:AD:FREQ:PVAL:RBQ:ABQ:RDF:RDR:ADF:ADR	0/0:31:2903:2903:20:1:4.76%:5E-1:36:37:16:4:1:0	0/1:58:3619:3619:10:15:60%:1.4522E-6:37:37:10:0:15:0
ST4.03ch12_RaGOO	44020390	.	C	A	.	PASS	ADP=3265;WT=1;HET=1;HOM=0;NC=0	GT:GQ:SDP:DP:RD:AD:FREQ:PVAL:RBQ:ABQ:RDF:RDR:ADF:ADR	0/0:41:2909:2909:26:1:3.7%:5E-1:36:37:20:6:1:0	0/1:56:3622:3622:13:15:53.57%:2.3037E-6:36:37:13:0:15:0
ST4.03ch12_RaGOO	44020392	.	A	C	.	PASS	ADP=3266;WT=1;HET=1;HOM=0;NC=0	GT:GQ:SDP:DP:RD:AD:FREQ:PVAL:RBQ:ABQ:RDF:RDR:ADF:ADR	0/0:41:2910:2910:27:1:3.57%:5E-1:36:37:20:7:1:0	0/1:56:3622:3622:13:15:53.57%:2.3037E-6:37:36:13:0:15:0
ST4.03ch12_RaGOO	44020393	.	T	A	.	PASS	ADP=3265;WT=1;HET=1;HOM=0;NC=0	GT:GQ:SDP:DP:RD:AD:FREQ:PVAL:RBQ:ABQ:RDF:RDR:ADF:ADR	0/0:38:2908:2908:25:1:3.85%:5E-1:37:37:20:5:1:0	0/1:56:3622:3622:13:15:53.57%:2.3037E-6:36:37:13:0:15:0
ST4.03ch12_RaGOO	44020396	.	C	G	.	PASS	ADP=3265;WT=0;HET=1;HOM=1;NC=0	GT:GQ:SDP:DP:RD:AD:FREQ:PVAL:RBQ:ABQ:RDF:RDR:ADF:ADR	1/1:138:2909:2909:1:26:96.3%:1.4382E-14:37:36:1:0:19:7	0/1:47:3622:3622:15:13:46.43%:1.9812E-5:37:37:15:0:13:0
ST4.03ch12_RaGOO	44022083	.	G	A	.	PASS	ADP=2398;WT=1;HET=1;HOM=0;NC=0	GT:GQ:SDP:DP:RD:AD:FREQ:PVAL:RBQ:ABQ:RDF:RDR:ADF:ADR	0/0:98:2250:2250:59:1:1.67%:5E-1:43:15:31:28:0:1	0/1:97:2546:2546:35:27:43.55%:1.9451E-10:43:36:28:7:10:17
ST4.03ch12_RaGOO	44022086	.	G	A	.	PASS	ADP=2399;WT=1;HET=1;HOM=0;NC=0	GT:GQ:SDP:DP:RD:AD:FREQ:PVAL:RBQ:ABQ:RDF:RDR:ADF:ADR	0/0:112:2249:2249:59:0:0%:1E0:43:0:31:28:0:0	0/1:95:2550:2550:39:27:40.91%:2.5807E-10:41:35:31:8:10:17
ST4.03ch12_RaGOO	44022219	.	G	A	.	PASS	ADP=2413;WT=1;HET=1;HOM=0;NC=0	GT:GQ:SDP:DP:RD:AD:FREQ:PVAL:RBQ:ABQ:RDF:RDR:ADF:ADR	0/0:96:2259:2259:67:3:4.29%:1.223E-1:40:33:13:54:0:3	0/1:110:2568:2568:44:31:41.33%:9.1061E-12:41:35:6:38:24:7
ST4.03ch12_RaGOO	44022256	.	T	A	.	PASS	ADP=2388;WT=1;HET=1;HOM=0;NC=0	GT:GQ:SDP:DP:RD:AD:FREQ:PVAL:RBQ:ABQ:RDF:RDR:ADF:ADR	0/0:44:2225:2225:24:0:0%:1E0:45:0:6:18:0:0	0/1:89:2552:2552:24:24:50%:1.2355E-9:38:59:2:22:19:5
ST4.03ch12_RaGOO	44118378	.	T	C	.	PASS	ADP=96;WT=0;HET=1;HOM=1;NC=0	GT:GQ:SDP:DP:RD:AD:FREQ:PVAL:RBQ:ABQ:RDF:RDR:ADF:ADR	1/1:255:80:80:3:76:96.2%:3.8245E-42:37:37:3:0:76:0	0/1:212:112:112:49:56:53.33%:5.1907E-22:38:37:48:1:56:0
ST4.03ch12_RaGOO	44120784	.	A	G	.	PASS	ADP=874;WT=1;HET=1;HOM=0;NC=0	GT:GQ:SDP:DP:RD:AD:FREQ:PVAL:RBQ:ABQ:RDF:RDR:ADF:ADR	0/0:954:812:812:763:48:5.92%:1.7353E-15:36:36:520:243:30:18	0/1:255:937:937:554:376:40.43%:9.162E-135:36:36:363:191:244:132
ST4.03ch12_RaGOO	44127502	.	A	G	.	PASS	ADP=202;WT=0;HET=1;HOM=1;NC=0	GT:GQ:SDP:DP:RD:AD:FREQ:PVAL:RBQ:ABQ:RDF:RDR:ADF:ADR	1/1:255:184:184:14:166:92.22%:7.6899E-87:49:40:5:9:20:146	0/1:255:221:221:101:111:52.36%:8.789E-43:40:40:10:91:13:98
ST4.03ch12_RaGOO	44153444	.	G	A	.	PASS	ADP=950;WT=1;HET=1;HOM=0;NC=0	GT:GQ:SDP:DP:RD:AD:FREQ:PVAL:RBQ:ABQ:RDF:RDR:ADF:ADR	0/0:992:822:822:772:44:5.39%:3.1334E-14:39:39:506:266:30:14	0/1:255:1079:1079:632:440:41.04%:1.2661E-155:39:39:406:226:313:127
ST4.03ch12_RaGOO	44154600	.	A	C	.	PASS	ADP=184;WT=1;HET=1;HOM=0;NC=0	GT:GQ:SDP:DP:RD:AD:FREQ:PVAL:RBQ:ABQ:RDF:RDR:ADF:ADR	0/0:178:141:141:128:6:4.48%:1.4757E-2:36:31:1:127:0:6	0/1:255:227:227:131:89:40.45%:2.0772E-32:36:38:2:129:7:82
ST4.03ch12_RaGOO	44213127	.	A	G	.	PASS	ADP=1241;WT=0;HET=1;HOM=1;NC=0	GT:GQ:SDP:DP:RD:AD:FREQ:PVAL:RBQ:ABQ:RDF:RDR:ADF:ADR	1/1:109:1127:1127:1:21:95.45%:1.0931E-11:37:43:0:1:8:13	0/1:46:1357:1355:18:13:41.94%:2.4825E-5:52:59:12:6:10:3
ST4.03ch12_RaGOO	44246850	.	G	C	.	PASS	ADP=125;WT=1;HET=1;HOM=0;NC=0	GT:GQ:SDP:DP:RD:AD:FREQ:PVAL:RBQ:ABQ:RDF:RDR:ADF:ADR	0/0:122:107:107:93:6:6.06%:1.4454E-2:36:37:46:47:2:4	0/1:223:143:143:71:61:46.21%:4.6999E-23:36:36:44:27:25:36
ST4.03ch12_RaGOO	44246857	.	G	T	.	PASS	ADP=128;WT=1;HET=1;HOM=0;NC=0	GT:GQ:SDP:DP:RD:AD:FREQ:PVAL:RBQ:ABQ:RDF:RDR:ADF:ADR	0/0:114:108:108:93:7:7%:7.0089E-3:36:35:46:47:2:5	0/1:248:149:149:71:67:48.55%:1.4702E-25:36:36:44:27:29:38
ST4.03ch12_RaGOO	44248337	.	C	T	.	PASS	ADP=122;WT=0;HET=1;HOM=1;NC=0	GT:GQ:SDP:DP:RD:AD:FREQ:PVAL:RBQ:ABQ:RDF:RDR:ADF:ADR	1/1:255:109:109:6:92:93.88%:2.6543E-49:37:36:3:3:46:46	0/1:247:135:135:57:65:53.28%:1.9333E-25:38:36:38:19:31:34
ST4.03ch12_RaGOO	44248363	.	G	A	.	PASS	ADP=145;WT=1;HET=1;HOM=0;NC=0	GT:GQ:SDP:DP:RD:AD:FREQ:PVAL:RBQ:ABQ:RDF:RDR:ADF:ADR	0/0:148:126:126:110:6:5.17%:1.4624E-2:36:37:57:53:3:3	0/1:255:164:164:75:76:50.33%:3.5575E-29:37:40:38:37:51:25
ST4.03ch12_RaGOO	44248377	.	G	A	.	PASS	ADP=155;WT=0;HET=1;HOM=1;NC=0	GT:GQ:SDP:DP:RD:AD:FREQ:PVAL:RBQ:ABQ:RDF:RDR:ADF:ADR	1/1:255:130:130:7:113:94.17%:9.8298E-61:37:36:4:3:64:49	0/1:255:180:180:93:74:44.31%:1.4424E-27:40:36:63:30:39:35
ST4.03ch12_RaGOO	44248403	.	A	T	.	PASS	ADP=144;WT=0;HET=1;HOM=1;NC=0	GT:GQ:SDP:DP:RD:AD:FREQ:PVAL:RBQ:ABQ:RDF:RDR:ADF:ADR	1/1:255:115:115:7:98:93.33%:4.0034E-52:42:36:3:4:55:43	0/1:235:174:174:95:66:40.99%:2.8819E-24:38:37:55:40:33:33
ST4.03ch12_RaGOO	44248703	.	C	T	.	PASS	ADP=103;WT=0;HET=1;HOM=1;NC=0	GT:GQ:SDP:DP:RD:AD:FREQ:PVAL:RBQ:ABQ:RDF:RDR:ADF:ADR	1/1:255:102:102:4:73:94.81%:1.135E-39:34:39:2:2:28:45	0/1:156:105:105:43:42:49.41%:2.4776E-16:35:41:9:34:17:25
ST4.03ch12_RaGOO	44310218	.	C	T	.	PASS	ADP=113;WT=0;HET=1;HOM=1;NC=0	GT:GQ:SDP:DP:RD:AD:FREQ:PVAL:RBQ:ABQ:RDF:RDR:ADF:ADR	1/1:255:115:115:5:101:95.28%:3.5575E-55:37:36:4:1:69:32	0/1:215:111:111:45:56:55.45%:2.8914E-22:37:36:26:19:41:15
ST4.03ch12_RaGOO	44310265	.	C	T	.	PASS	ADP=143;WT=1;HET=1;HOM=0;NC=0	GT:GQ:SDP:DP:RD:AD:FREQ:PVAL:RBQ:ABQ:RDF:RDR:ADF:ADR	0/0:185:147:147:132:6:4.35%:1.4782E-2:36:37:82:50:5:1	0/1:201:139:139:74:56:43.08%:6.7684E-21:37:36:47:27:33:23
ST4.03ch12_RaGOO	44377764	.	A	C	.	PASS	ADP=231;WT=0;HET=1;HOM=1;NC=0	GT:GQ:SDP:DP:RD:AD:FREQ:PVAL:RBQ:ABQ:RDF:RDR:ADF:ADR	1/1:255:208:208:7:199:96.6%:8.5977E-111:37:40:2:5:89:110	0/1:255:254:254:114:135:54.22%:1.9643E-52:39:39:40:74:67:68
ST4.03ch12_RaGOO	44380879	.	T	C	.	PASS	ADP=194;WT=1;HET=1;HOM=0;NC=0	GT:GQ:SDP:DP:RD:AD:FREQ:PVAL:RBQ:ABQ:RDF:RDR:ADF:ADR	0/0:223:180:180:153:6:3.77%:1.4893E-2:47:43:76:77:2:4	0/1:255:208:208:104:75:41.9%:1.3225E-27:42:43:52:52:36:39
ST4.03ch12_RaGOO	44578101	.	G	A	.	PASS	ADP=412;WT=0;HET=1;HOM=1;NC=0	GT:GQ:SDP:DP:RD:AD:FREQ:PVAL:RBQ:ABQ:RDF:RDR:ADF:ADR	1/1:255:375:375:13:324:96.14%:6.2948E-179:37:36:6:7:177:147	0/1:255:450:450:161:241:59.95%:2.7007E-96:37:37:80:81:115:126
ST4.03ch12_RaGOO	44579146	.	A	G	.	PASS	ADP=424;WT=0;HET=1;HOM=1;NC=0	GT:GQ:SDP:DP:RD:AD:FREQ:PVAL:RBQ:ABQ:RDF:RDR:ADF:ADR	1/1:255:358:358:7:248:97.25%:1.3102E-139:42:37:5:2:136:112	0/1:255:490:490:151:207:57.82%:9.5383E-82:37:37:79:72:126:81
ST4.03ch12_RaGOO	44580778	.	G	T	.	PASS	ADP=436;WT=0;HET=1;HOM=1;NC=0	GT:GQ:SDP:DP:RD:AD:FREQ:PVAL:RBQ:ABQ:RDF:RDR:ADF:ADR	1/1:255:390:390:10:274:96.48%:3.5229E-152:37:36:4:6:139:135	0/1:255:482:482:143:206:59.03%:6.1156E-82:36:36:69:74:110:96
ST4.03ch12_RaGOO	44589072	.	T	C	.	PASS	ADP=326;WT=1;HET=1;HOM=0;NC=0	GT:GQ:SDP:DP:RD:AD:FREQ:PVAL:RBQ:ABQ:RDF:RDR:ADF:ADR	0/0:286:308:308:213:11:4.91%:4.3059E-4:37:37:109:104:8:3	0/1:255:345:345:135:96:41.56%:4.3128E-35:38:37:81:54:52:44
ST4.03ch12_RaGOO	44590371	.	A	G	.	PASS	ADP=198;WT=1;HET=1;HOM=0;NC=0	GT:GQ:SDP:DP:RD:AD:FREQ:PVAL:RBQ:ABQ:RDF:RDR:ADF:ADR	0/0:241:212:212:182:10:5.21%:8.6598E-4:37:37:85:97:6:4	0/1:220:184:184:93:62:40%:9.9251E-23:37:35:46:47:32:30
ST4.03ch12_RaGOO	44590680	.	A	C	.	PASS	ADP=193;WT=1;HET=1;HOM=0;NC=0	GT:GQ:SDP:DP:RD:AD:FREQ:PVAL:RBQ:ABQ:RDF:RDR:ADF:ADR	0/0:221:200:200:170:10:5.56%:8.5889E-4:36:37:87:83:6:4	0/1:255:187:187:82:76:48.1%:7.7121E-29:36:37:45:37:42:34
ST4.03ch12_RaGOO	44689174	.	G	A	.	PASS	ADP=98;WT=1;HET=1;HOM=0;NC=0	GT:GQ:SDP:DP:RD:AD:FREQ:PVAL:RBQ:ABQ:RDF:RDR:ADF:ADR	0/0:134:94:94:79:1:1.25%:5E-1:37:37:51:28:1:0	0/1:137:102:102:49:38:43.68%:1.9732E-14:36:36:32:17:25:13
ST4.03ch12_RaGOO	44793129	.	G	A	.	PASS	ADP=157;WT=1;HET=1;HOM=0;NC=0	GT:GQ:SDP:DP:RD:AD:FREQ:PVAL:RBQ:ABQ:RDF:RDR:ADF:ADR	0/0:130:162:162:81:2:2.41%:2.4848E-1:43:74:49:32:2:0	0/1:139:152:152:43:38:46.91%:1.1753E-14:48:54:25:18:31:7
ST4.03ch12_RaGOO	44793640	.	A	G	.	PASS	ADP=138;WT=1;HET=1;HOM=0;NC=0	GT:GQ:SDP:DP:RD:AD:FREQ:PVAL:RBQ:ABQ:RDF:RDR:ADF:ADR	0/0:142:154:154:75:0:0%:1E0:37:0:35:40:0:0	0/1:78:122:122:30:22:42.31%:1.4035E-8:37:37:16:14:11:11
ST4.03ch12_RaGOO	44811387	.	T	C	.	PASS	ADP=177;WT=1;HET=1;HOM=0;NC=0	GT:GQ:SDP:DP:RD:AD:FREQ:PVAL:RBQ:ABQ:RDF:RDR:ADF:ADR	0/0:225:160:160:146:4:2.67%:6.1248E-2:38:37:82:64:2:2	0/1:255:195:195:105:84:44.44%:3.1736E-31:40:37:55:50:39:45
ST4.03ch12_RaGOO	44832062	.	C	T	.	PASS	ADP=165;WT=1;HET=1;HOM=0;NC=0	GT:GQ:SDP:DP:RD:AD:FREQ:PVAL:RBQ:ABQ:RDF:RDR:ADF:ADR	0/0:141:139:139:119:10:7.75%:8.1477E-4:40:40:76:43:4:6	0/1:255:191:191:108:76:41.3%:6.948E-28:43:38:73:35:45:31
ST4.03ch12_RaGOO	44832184	.	C	T	.	PASS	ADP=216;WT=1;HET=1;HOM=0;NC=0	GT:GQ:SDP:DP:RD:AD:FREQ:PVAL:RBQ:ABQ:RDF:RDR:ADF:ADR	0/0:201:196:196:172:14:7.53%:4.7349E-5:40:37:100:72:3:11	0/1:255:238:237:135:95:41.3%:1.0865E-34:41:40:69:66:57:38
ST4.03ch12_RaGOO	44833309	.	C	T	.	PASS	ADP=218;WT=1;HET=1;HOM=0;NC=0	GT:GQ:SDP:DP:RD:AD:FREQ:PVAL:RBQ:ABQ:RDF:RDR:ADF:ADR	0/0:268:201:201:184:7:3.66%:7.3876E-3:40:39:132:52:6:1	0/1:255:236:236:122:107:46.72%:4.6955E-40:40:38:86:36:73:34
ST4.03ch12_RaGOO	44833312	.	C	T	.	PASS	ADP=214;WT=1;HET=1;HOM=0;NC=0	GT:GQ:SDP:DP:RD:AD:FREQ:PVAL:RBQ:ABQ:RDF:RDR:ADF:ADR	0/0:257:196:196:179:7:3.76%:7.3763E-3:39:39:127:52:6:1	0/1:255:232:232:119:106:47.11%:9.1479E-40:40:39:81:38:72:34
ST4.03ch12_RaGOO	44833374	.	C	T	.	PASS	ADP=197;WT=1;HET=1;HOM=0;NC=0	GT:GQ:SDP:DP:RD:AD:FREQ:PVAL:RBQ:ABQ:RDF:RDR:ADF:ADR	0/0:232:206:206:184:12:6.12%:2.0526E-4:48:43:95:89:6:6	0/1:255:189:189:99:83:45.6%:4.8592E-31:53:50:62:37:53:30
ST4.03ch12_RaGOO	44833502	.	T	C	.	PASS	ADP=118;WT=1;HET=1;HOM=0;NC=0	GT:GQ:SDP:DP:RD:AD:FREQ:PVAL:RBQ:ABQ:RDF:RDR:ADF:ADR	0/0:140:125:125:108:7:6.09%:7.1118E-3:37:40:6:102:1:6	0/1:157:111:111:60:44:42.31%:1.6875E-16:37:39:1:59:5:39
ST4.03ch12_RaGOO	44833517	.	A	G	.	PASS	ADP=82;WT=1;HET=1;HOM=0;NC=0	GT:GQ:SDP:DP:RD:AD:FREQ:PVAL:RBQ:ABQ:RDF:RDR:ADF:ADR	0/0:74:83:83:66:7:9.59%:6.7203E-3:38:37:4:62:0:7	0/1:137:81:81:37:37:50%:1.6574E-14:38:41:1:36:5:32
ST4.03ch12_RaGOO	44938911	.	C	T	.	PASS	ADP=81;WT=1;HET=1;HOM=0;NC=0	GT:GQ:SDP:DP:RD:AD:FREQ:PVAL:RBQ:ABQ:RDF:RDR:ADF:ADR	0/0:75:64:64:55:3:5.17%:1.2174E-1:37:37:30:25:3:0	0/1:156:98:98:53:43:44.79%:2.489E-16:37:37:34:19:22:21
ST4.03ch12_RaGOO	44938924	.	C	T	.	PASS	ADP=81;WT=1;HET=1;HOM=0;NC=0	GT:GQ:SDP:DP:RD:AD:FREQ:PVAL:RBQ:ABQ:RDF:RDR:ADF:ADR	0/0:95:63:63:56:1:1.75%:5E-1:37:37:30:26:1:0	0/1:164:99:99:52:45:46.39%:3.4175E-17:37:36:36:16:24:21
ST4.03ch12_RaGOO	44939104	.	C	T	.	PASS	ADP=73;WT=1;HET=1;HOM=0;NC=0	GT:GQ:SDP:DP:RD:AD:FREQ:PVAL:RBQ:ABQ:RDF:RDR:ADF:ADR	0/0:77:53:53:46:1:2.13%:5E-1:47:37:24:22:1:0	0/1:186:94:94:43:49:53.26%:2.4857E-19:43:40:21:22:20:29
ST4.03ch12_RaGOO	45487954	.	C	T	.	PASS	ADP=1167;WT=0;HET=1;HOM=1;NC=0	GT:GQ:SDP:DP:RD:AD:FREQ:PVAL:RBQ:ABQ:RDF:RDR:ADF:ADR	1/1:255:1169:1169:38:1130:96.75%:0E0:36:36:14:24:428:702	0/1:255:1166:1166:476:687:59.07%:3.1318E-269:36:36:173:303:257:430
ST4.03ch12_RaGOO	45488992	.	T	A	.	PASS	ADP=1285;WT=0;HET=1;HOM=1;NC=0	GT:GQ:SDP:DP:RD:AD:FREQ:PVAL:RBQ:ABQ:RDF:RDR:ADF:ADR	1/1:255:1240:1240:65:1174:94.75%:0E0:36:36:47:18:763:411	0/1:255:1331:1331:555:773:58.16%:1.4787E-301:36:36:357:198:501:272
ST4.03ch12_RaGOO	45488993	.	C	T	.	PASS	ADP=1277;WT=0;HET=1;HOM=1;NC=0	GT:GQ:SDP:DP:RD:AD:FREQ:PVAL:RBQ:ABQ:RDF:RDR:ADF:ADR	1/1:255:1225:1225:67:1157:94.53%:0E0:36:35:48:19:734:423	0/1:255:1329:1329:570:757:57.05%:3.1405E-293:36:35:362:208:481:276
ST4.03ch12_RaGOO	45491665	.	C	T	.	PASS	ADP=1394;WT=0;HET=1;HOM=1;NC=0	GT:GQ:SDP:DP:RD:AD:FREQ:PVAL:RBQ:ABQ:RDF:RDR:ADF:ADR	1/1:255:1295:1295:47:1222:96.3%:0E0:37:36:21:26:653:569	0/1:255:1493:1493:613:858:58.33%:0E0:36:36:292:321:485:373
ST4.03ch12_RaGOO	45493716	.	T	G	.	PASS	ADP=423;WT=1;HET=1;HOM=0;NC=0	GT:GQ:SDP:DP:RD:AD:FREQ:PVAL:RBQ:ABQ:RDF:RDR:ADF:ADR	0/0:426:396:396:345:23:6.25%:8.3616E-8:40:36:45:300:3:20	0/1:255:451:451:247:183:42.36%:1.2692E-66:41:40:40:207:36:147
ST4.03ch12_RaGOO	45493736	.	T	C	.	PASS	ADP=346;WT=1;HET=1;HOM=0;NC=0	GT:GQ:SDP:DP:RD:AD:FREQ:PVAL:RBQ:ABQ:RDF:RDR:ADF:ADR	0/0:338:318:318:272:18:6.21%:2.9061E-6:40:35:36:236:0:18	0/1:255:375:375:204:152:42.7%:1.7373E-55:39:40:31:173:17:135
ST4.03ch12_RaGOO	45508295	.	T	C	.	PASS	ADP=71;WT=0;HET=1;HOM=1;NC=0	GT:GQ:SDP:DP:RD:AD:FREQ:PVAL:RBQ:ABQ:RDF:RDR:ADF:ADR	1/1:255:57:57:2:54:96.43%:4.2321E-30:31:40:2:0:27:27	0/1:181:85:85:36:47:56.63%:6.5669E-19:37:38:11:25:26:21
ST4.03ch12_RaGOO	45932254	.	A	C	.	PASS	ADP=78;WT=0;HET=1;HOM=1;NC=0	GT:GQ:SDP:DP:RD:AD:FREQ:PVAL:RBQ:ABQ:RDF:RDR:ADF:ADR	1/1:255:79:79:4:75:94.94%:7.9358E-41:34:44:4:0:65:10	0/1:177:77:77:30:45:60%:1.7703E-18:44:49:26:4:37:8
ST4.03ch12_RaGOO	45932372	.	T	G	.	PASS	ADP=166;WT=1;HET=1;HOM=0;NC=0	GT:GQ:SDP:DP:RD:AD:FREQ:PVAL:RBQ:ABQ:RDF:RDR:ADF:ADR	0/0:192:162:162:152:10:6.17%:8.4635E-4:39:39:97:55:8:2	0/1:254:170:170:97:71:42.26%:3.2573E-26:38:38:61:36:47:24
ST4.03ch12_RaGOO	45976476	.	C	T	.	PASS	ADP=101;WT=1;HET=1;HOM=0;NC=0	GT:GQ:SDP:DP:RD:AD:FREQ:PVAL:RBQ:ABQ:RDF:RDR:ADF:ADR	0/0:155:97:97:95:2:2.06%:2.487E-1:36:37:55:40:0:2	0/1:194:106:106:52:52:50%:3.9565E-20:36:36:37:15:30:22
ST4.03ch12_RaGOO	46630063	.	C	A	.	PASS	ADP=124;WT=1;HET=1;HOM=0;NC=0	GT:GQ:SDP:DP:RD:AD:FREQ:PVAL:RBQ:ABQ:RDF:RDR:ADF:ADR	0/0:217:125:125:115:0:0%:1E0:36:0:58:57:0:0	0/1:175:123:123:68:49:41.88%:2.9109E-18:36:38:35:33:26:23
ST4.03ch12_RaGOO	46631250	.	A	T	.	PASS	ADP=111;WT=0;HET=1;HOM=1;NC=0	GT:GQ:SDP:DP:RD:AD:FREQ:PVAL:RBQ:ABQ:RDF:RDR:ADF:ADR	1/1:255:106:106:0:96:100%:2.7702E-57:0:35:0:0:42:54	0/1:234:117:117:50:61:54.95%:3.9267E-24:37:35:28:22:22:39
ST4.03ch12_RaGOO	46632102	.	T	G	.	PASS	ADP=141;WT=0;HET=1;HOM=1;NC=0	GT:GQ:SDP:DP:RD:AD:FREQ:PVAL:RBQ:ABQ:RDF:RDR:ADF:ADR	1/1:255:126:126:0:111:95.69%:2.7737E-66:0:36:0:0:49:62	0/1:255:157:157:0:89:59.33%:4.3706E-53:0:35:0:0:49:40
ST4.03ch12_RaGOO	46633622	.	G	A	.	PASS	ADP=136;WT=0;HET=1;HOM=1;NC=0	GT:GQ:SDP:DP:RD:AD:FREQ:PVAL:RBQ:ABQ:RDF:RDR:ADF:ADR	1/1:255:114:114:6:97:93.27%:3.5463E-52:37:36:2:4:53:44	0/1:255:158:158:68:83:54.97%:1.298E-32:36:38:31:37:35:48
ST4.03ch12_RaGOO	46633652	.	C	T	.	PASS	ADP=133;WT=0;HET=1;HOM=1;NC=0	GT:GQ:SDP:DP:RD:AD:FREQ:PVAL:RBQ:ABQ:RDF:RDR:ADF:ADR	1/1:255:115:115:6:99:94.29%:2.5021E-53:37:36:3:3:51:48	0/1:255:152:152:65:80:55.17%:1.712E-31:36:36:27:38:31:49
ST4.03ch12_RaGOO	46634387	.	G	A	.	PASS	ADP=130;WT=1;HET=1;HOM=0;NC=0	GT:GQ:SDP:DP:RD:AD:FREQ:PVAL:RBQ:ABQ:RDF:RDR:ADF:ADR	0/0:160:127:127:112:5:4.27%:2.9918E-2:39:34:62:50:2:3	0/1:189:134:134:74:53:41.73%:1.0987E-19:37:42:34:40:28:25
ST4.03ch12_RaGOO	46634390	.	G	A	.	PASS	ADP=132;WT=0;HET=1;HOM=1;NC=0	GT:GQ:SDP:DP:RD:AD:FREQ:PVAL:RBQ:ABQ:RDF:RDR:ADF:ADR	1/1:255:125:125:5:110:95.65%:2.1017E-60:37:38:2:3:60:50	0/1:255:139:139:58:74:56.06%:2.5324E-29:42:36:31:27:33:41
ST4.03ch12_RaGOO	46635546	.	A	T	.	PASS	ADP=128;WT=1;HET=1;HOM=0;NC=0	GT:GQ:SDP:DP:RD:AD:FREQ:PVAL:RBQ:ABQ:RDF:RDR:ADF:ADR	0/0:136:114:114:99:5:4.81%:2.9751E-2:37:37:55:44:0:5	0/1:204:142:142:78:57:42.22%:3.5957E-21:37:39:42:36:32:25
ST4.03ch12_RaGOO	46783977	.	G	A	.	PASS	ADP=260;WT=1;HET=0;HOM=1;NC=0	GT:GQ:SDP:DP:RD:AD:FREQ:PVAL:RBQ:ABQ:RDF:RDR:ADF:ADR	1/1:24:229:229:0:5:100%:3.9683E-3:0:37:0:0:5:0	0/0:1:292:292:3:3:50%:9.0909E-2:49:33:1:2:3:0
ST4.03ch12_RaGOO	46783979	.	T	G	.	PASS	ADP=260;WT=1;HET=0;HOM=1;NC=0	GT:GQ:SDP:DP:RD:AD:FREQ:PVAL:RBQ:ABQ:RDF:RDR:ADF:ADR	1/1:24:229:229:0:5:100%:3.9683E-3:0:34:0:0:5:0	0/0:1:292:292:3:3:50%:9.0909E-2:49:33:1:2:3:0
ST4.03ch12_RaGOO	47418752	.	G	A	.	PASS	ADP=105;WT=0;HET=1;HOM=1;NC=0	GT:GQ:SDP:DP:RD:AD:FREQ:PVAL:RBQ:ABQ:RDF:RDR:ADF:ADR	1/1:255:91:91:7:81:92.05%:1.921E-42:40:40:3:4:51:30	0/1:244:119:119:48:63:56.76%:3.7347E-25:39:44:36:12:43:20
ST4.03ch12_RaGOO	48154040	.	C	T	.	PASS	ADP=145;WT=0;HET=1;HOM=1;NC=0	GT:GQ:SDP:DP:RD:AD:FREQ:PVAL:RBQ:ABQ:RDF:RDR:ADF:ADR	1/1:255:145:145:4:139:97.2%:3.1859E-78:37:40:4:0:99:40	0/1:255:146:146:64:82:56.16%:1.912E-32:46:40:61:3:59:23
ST4.03ch12_RaGOO	48154070	.	A	T	.	PASS	ADP=138;WT=1;HET=1;HOM=0;NC=0	GT:GQ:SDP:DP:RD:AD:FREQ:PVAL:RBQ:ABQ:RDF:RDR:ADF:ADR	0/0:201:137:137:131:4:2.96%:6.1109E-2:40:34:91:40:4:0	0/1:220:139:139:78:61:43.88%:8.5998E-23:41:46:51:27:52:9
ST4.03ch12_RaGOO	48154079	.	A	G	.	PASS	ADP=130;WT=0;HET=1;HOM=1;NC=0	GT:GQ:SDP:DP:RD:AD:FREQ:PVAL:RBQ:ABQ:RDF:RDR:ADF:ADR	1/1:255:130:130:3:125:97.66%:6.3471E-71:37:41:3:0:86:39	0/1:255:130:130:61:69:53.08%:6.1502E-27:46:42:50:11:48:21
ST4.03ch12_RaGOO	48154093	.	G	A	.	PASS	ADP=134;WT=0;HET=1;HOM=1;NC=0	GT:GQ:SDP:DP:RD:AD:FREQ:PVAL:RBQ:ABQ:RDF:RDR:ADF:ADR	1/1:255:132:132:4:126:96.92%:1.402E-70:37:40:3:1:81:45	0/1:255:136:136:63:73:53.68%:1.482E-28:43:40:48:15:43:30
ST4.03ch12_RaGOO	48154573	.	C	T	.	PASS	ADP=239;WT=1;HET=1;HOM=0;NC=0	GT:GQ:SDP:DP:RD:AD:FREQ:PVAL:RBQ:ABQ:RDF:RDR:ADF:ADR	0/0:298:238:238:224:12:5.08%:2.1154E-4:36:37:120:104:7:5	0/1:255:240:240:134:106:44.17%:3.5409E-39:36:36:88:46:59:47
ST4.03ch12_RaGOO	48154608	.	C	A	.	PASS	ADP=285;WT=1;HET=1;HOM=0;NC=0	GT:GQ:SDP:DP:RD:AD:FREQ:PVAL:RBQ:ABQ:RDF:RDR:ADF:ADR	0/0:350:273:273:258:13:4.8%:1.0535E-4:36:37:109:149:4:9	0/1:255:297:297:167:130:43.77%:8.3467E-48:36:37:89:78:64:66
ST4.03ch12_RaGOO	48157657	.	C	T	.	PASS	ADP=143;WT=1;HET=1;HOM=0;NC=0	GT:GQ:SDP:DP:RD:AD:FREQ:PVAL:RBQ:ABQ:RDF:RDR:ADF:ADR	0/0:177:140:140:130:7:5.11%:7.2226E-3:36:37:61:69:4:3	0/1:227:146:146:83:63:43.15%:1.9601E-23:36:36:37:46:32:31
ST4.03ch12_RaGOO	48159473	.	T	G	.	PASS	ADP=150;WT=1;HET=1;HOM=0;NC=0	GT:GQ:SDP:DP:RD:AD:FREQ:PVAL:RBQ:ABQ:RDF:RDR:ADF:ADR	0/0:172:133:133:123:6:4.65%:1.4724E-2:36:37:69:54:3:3	0/1:255:168:168:96:72:42.86%:1.1923E-26:36:36:62:34:42:30
ST4.03ch12_RaGOO	48160849	.	C	T	.	PASS	ADP=186;WT=1;HET=1;HOM=0;NC=0	GT:GQ:SDP:DP:RD:AD:FREQ:PVAL:RBQ:ABQ:RDF:RDR:ADF:ADR	0/0:243:169:169:160:5:3.03%:3.0305E-2:39:37:105:55:5:0	0/1:255:204:204:119:84:41.38%:9.2292E-31:39:37:77:42:57:27
ST4.03ch12_RaGOO	48424758	.	A	G	.	PASS	ADP=947;WT=0;HET=1;HOM=1;NC=0	GT:GQ:SDP:DP:RD:AD:FREQ:PVAL:RBQ:ABQ:RDF:RDR:ADF:ADR	1/1:255:867:867:17:845:98.03%:0E0:45:39:13:4:614:231	0/1:255:1027:1027:480:538:52.85%:6.2717E-203:40:38:342:138:374:164
ST4.03ch12_RaGOO	48425937	.	G	A	.	PASS	ADP=1237;WT=0;HET=1;HOM=1;NC=0	GT:GQ:SDP:DP:RD:AD:FREQ:PVAL:RBQ:ABQ:RDF:RDR:ADF:ADR	1/1:52:1181:1181:0:10:100%:5.4125E-6:0:36:0:0:7:3	0/1:24:1293:1293:9:7:43.75%:3.3988E-3:43:42:4:5:4:3
ST4.03ch12_RaGOO	48941244	.	G	A	.	PASS	ADP=148;WT=1;HET=1;HOM=0;NC=0	GT:GQ:SDP:DP:RD:AD:FREQ:PVAL:RBQ:ABQ:RDF:RDR:ADF:ADR	0/0:181:141:141:130:6:4.41%:1.477E-2:36:37:75:55:6:0	0/1:230:155:155:86:64:42.67%:9.6878E-24:35:36:56:30:40:24
ST4.03ch12_RaGOO	49293361	.	T	C	.	PASS	ADP=186;WT=1;HET=1;HOM=0;NC=0	GT:GQ:SDP:DP:RD:AD:FREQ:PVAL:RBQ:ABQ:RDF:RDR:ADF:ADR	0/0:125:172:172:118:13:9.92%:8.9286E-5:44:45:111:7:11:2	0/1:202:201:201:83:57:40.71%:5.0831E-21:44:42:77:6:51:6
ST4.03ch12_RaGOO	49833956	.	G	A	.	PASS	ADP=106;WT=0;HET=1;HOM=1;NC=0	GT:GQ:SDP:DP:RD:AD:FREQ:PVAL:RBQ:ABQ:RDF:RDR:ADF:ADR	1/1:255:85:85:6:65:91.55%:6.3625E-34:39:45:1:5:21:44	0/1:186:128:128:60:51:45.95%:2.3465E-19:43:40:15:45:8:43
ST4.03ch12_RaGOO	49833973	.	C	T	.	PASS	ADP=104;WT=0;HET=1;HOM=1;NC=0	GT:GQ:SDP:DP:RD:AD:FREQ:PVAL:RBQ:ABQ:RDF:RDR:ADF:ADR	1/1:255:85:85:4:67:94.37%:3.2617E-36:46:48:1:3:20:47	0/1:187:124:124:56:51:47.66%:1.6025E-19:42:41:10:46:8:43
ST4.03ch12_RaGOO	49933513	.	T	C	.	PASS	ADP=90;WT=0;HET=1;HOM=1;NC=0	GT:GQ:SDP:DP:RD:AD:FREQ:PVAL:RBQ:ABQ:RDF:RDR:ADF:ADR	1/1:255:81:81:6:70:90.91%:9.493E-37:43:39:4:2:42:28	0/1:191:99:99:41:50:54.95%:6.8291E-20:42:42:23:18:29:21
ST4.03ch12_RaGOO	49933771	.	G	A	.	PASS	ADP=92;WT=0;HET=1;HOM=1;NC=0	GT:GQ:SDP:DP:RD:AD:FREQ:PVAL:RBQ:ABQ:RDF:RDR:ADF:ADR	1/1:255:93:93:6:83:93.26%:3.7985E-44:37:40:1:5:35:48	0/1:147:92:92:44:40:47.62%:1.9033E-15:41:43:25:19:25:15
ST4.03ch12_RaGOO	52839826	.	A	G	.	PASS	ADP=249;WT=0;HET=1;HOM=1;NC=0	GT:GQ:SDP:DP:RD:AD:FREQ:PVAL:RBQ:ABQ:RDF:RDR:ADF:ADR	1/1:255:240:240:6:109:94.78%:4.2384E-59:37:38:6:0:105:4	0/1:255:259:259:51:73:58.87%:2.1024E-29:39:41:50:1:71:2
ST4.03ch12_RaGOO	52913950	.	A	G	.	PASS	ADP=181;WT=1;HET=1;HOM=0;NC=0	GT:GQ:SDP:DP:RD:AD:FREQ:PVAL:RBQ:ABQ:RDF:RDR:ADF:ADR	0/0:146:163:163:136:14:9.33%:4.4421E-5:36:37:81:55:9:5	0/1:255:200:200:102:85:45.45%:9.5096E-32:36:36:75:27:57:28
ST4.03ch12_RaGOO	52914809	.	C	T	.	PASS	ADP=85;WT=0;HET=1;HOM=1;NC=0	GT:GQ:SDP:DP:RD:AD:FREQ:PVAL:RBQ:ABQ:RDF:RDR:ADF:ADR	1/1:255:74:74:3:58:95.08%:1.087E-31:37:37:3:0:28:30	0/1:192:96:96:34:49:59.04%:5.8925E-20:40:37:11:23:27:22
ST4.03ch12_RaGOO	52925267	.	A	T	.	PASS	ADP=133;WT=1;HET=1;HOM=0;NC=0	GT:GQ:SDP:DP:RD:AD:FREQ:PVAL:RBQ:ABQ:RDF:RDR:ADF:ADR	0/0:115:109:109:90:6:6.25%:1.4417E-2:39:37:61:29:2:4	0/1:249:158:158:78:68:46.58%:1.1331E-25:42:38:51:27:42:26
ST4.03ch12_RaGOO	52928266	.	C	A	.	PASS	ADP=124;WT=0;HET=1;HOM=1;NC=0	GT:GQ:SDP:DP:RD:AD:FREQ:PVAL:RBQ:ABQ:RDF:RDR:ADF:ADR	1/1:255:124:124:0:100:90.09%:1.1044E-59:0:38:0:0:44:56	0/1:255:125:125:0:61:54.46%:2.609E-36:0:43:0:0:31:30
ST4.03ch12_RaGOO	52928285	.	C	T	.	PASS	ADP=128;WT=1;HET=1;HOM=0;NC=0	GT:GQ:SDP:DP:RD:AD:FREQ:PVAL:RBQ:ABQ:RDF:RDR:ADF:ADR	0/0:129:127:127:106:8:7.02%:3.4403E-3:39:37:41:65:5:3	0/1:175:130:130:68:49:41.88%:2.9109E-18:44:37:34:34:30:19
ST4.03ch12_RaGOO	52928294	.	G	A	.	PASS	ADP=128;WT=1;HET=1;HOM=0;NC=0	GT:GQ:SDP:DP:RD:AD:FREQ:PVAL:RBQ:ABQ:RDF:RDR:ADF:ADR	0/0:120:128:128:105:10:8.7%:7.9624E-4:39:37:41:64:5:5	0/1:171:129:129:68:48:41.38%:7.3324E-18:40:36:28:40:29:19
ST4.03ch12_RaGOO	53595121	.	C	T	.	PASS	ADP=154;WT=0;HET=1;HOM=1;NC=0	GT:GQ:SDP:DP:RD:AD:FREQ:PVAL:RBQ:ABQ:RDF:RDR:ADF:ADR	1/1:52:145:145:0:10:100%:5.4125E-6:0:35:0:0:7:3	0/1:20:163:163:8:6:42.86%:7.971E-3:37:43:3:5:4:2
