# Supplementary material for: Tetraose steroidal glycoalkaloids from potato provide resistance against Alternaria solani and Colorado potato beetle
Source: eLife. 2023 Sep 26;12:RP87135. doi: 10.7554/eLife.87135 (PMC10522338; doi:10.7554/eLife.87135)
Supplement: Figure 3—source data 1. [file elife-87135-fig3-data1.xlsx]

## Sheet: Figure 3-source data 1
Leaf material (5% supplemented to PDA)	pathogen	Plate	Day	Colony diameter (mm)
18024_1	A. solani	plate1	0	0
18024_1	A. solani	plate1	1	3.13
18024_1	A. solani	plate1	2	8.44
18024_1	A. solani	plate1	3	11.47
18024_1	A. solani	plate1	4	17.32
18024_1	A. solani	plate1	5	21.43
18024_1	A. solani	plate1	6	2.53
18024_1	A. solani	plate1	7	29.99
18024_1	A. solani	plate2	0	0
18024_1	A. solani	plate2	1	5.56
18024_1	A. solani	plate2	2	9.64
18024_1	A. solani	plate2	3	13.48
18024_1	A. solani	plate2	4	16.98
18024_1	A. solani	plate2	5	26.56
18024_1	A. solani	plate2	6	27.87
18024_1	A. solani	plate2	7	30.83
18024_1	A. solani	plate3	0	0
18024_1	A. solani	plate3	1	2.19
18024_1	A. solani	plate3	2	6.49
18024_1	A. solani	plate3	3	11.89
18024_1	A. solani	plate3	4	1.55
18024_1	A. solani	plate3	5	18.67
18024_1	A. solani	plate3	6	20.28
18024_1	A. solani	plate3	7	23.39
18024_3	A. solani	plate1	0	0
18024_3	A. solani	plate1	1	3.93
18024_3	A. solani	plate1	2	14.86
18024_3	A. solani	plate1	3	25.73
18024_3	A. solani	plate1	4	41.75
18024_3	A. solani	plate1	5	51.44
18024_3	A. solani	plate1	6	59.74
18024_3	A. solani	plate1	7	6.91
18024_3	A. solani	plate2	0	0
18024_3	A. solani	plate2	1	4.41
18024_3	A. solani	plate2	2	13.06
18024_3	A. solani	plate2	3	23.32
18024_3	A. solani	plate2	4	35.91
18024_3	A. solani	plate2	5	44.89
18024_3	A. solani	plate2	6	52.91
18024_3	A. solani	plate2	7	59.04
18024_3	A. solani	plate3	0	0
18024_3	A. solani	plate3	1	5.01
18024_3	A. solani	plate3	2	17.08
18024_3	A. solani	plate3	3	28.49
18024_3	A. solani	plate3	4	43.86
18024_3	A. solani	plate3	5	53.15
18024_3	A. solani	plate3	6	61.45
18024_3	A. solani	plate3	7	71.37
PDA	A. solani	plate1	0	0
PDA	A. solani	plate1	1	7.31
PDA	A. solani	plate1	2	19.15
PDA	A. solani	plate1	3	29.73
PDA	A. solani	plate1	4	40.29
PDA	A. solani	plate1	5	46.24
PDA	A. solani	plate1	6	54.06
PDA	A. solani	plate1	7	59.26
PDA	A. solani	plate2	0	0
PDA	A. solani	plate2	1	7.65
PDA	A. solani	plate2	2	18.49
PDA	A. solani	plate2	3	27.74
PDA	A. solani	plate2	4	39.75
PDA	A. solani	plate2	5	48.96
PDA	A. solani	plate2	6	55.32
PDA	A. solani	plate2	7	61.64
PDA	A. solani	plate3	0	0
PDA	A. solani	plate3	1	5.69
PDA	A. solani	plate3	2	14.64
PDA	A. solani	plate3	3	27.72
PDA	A. solani	plate3	4	38.85
PDA	A. solani	plate3	5	47.29
PDA	A. solani	plate3	6	56.46
PDA	A. solani	plate3	7	63.16
18024_1	B. cinerea	plate1	0	0
18024_1	B. cinerea	plate2	0	0
18024_1	B. cinerea	plate3	0	0
18024_1	B. cinerea	plate1	1	0
18024_1	B. cinerea	plate2	1	0
18024_1	B. cinerea	plate3	1	0
18024_1	B. cinerea	plate1	2	3.93
18024_1	B. cinerea	plate2	2	3.74
18024_1	B. cinerea	plate3	2	2.46
18024_1	B. cinerea	plate1	3	14.62
18024_1	B. cinerea	plate2	3	13.49
18024_1	B. cinerea	plate3	3	11.77
18024_1	B. cinerea	plate1	4	31.38
18024_1	B. cinerea	plate2	4	25.84
18024_1	B. cinerea	plate3	4	28.21
18024_3	B. cinerea	plate1	0	0
18024_3	B. cinerea	plate2	0	0
18024_3	B. cinerea	plate3	0	0
18024_3	B. cinerea	plate1	1	0
18024_3	B. cinerea	plate2	1	0
18024_3	B. cinerea	plate3	1	0
18024_3	B. cinerea	plate1	2	11.29
18024_3	B. cinerea	plate2	2	14.17
18024_3	B. cinerea	plate3	2	12.97
18024_3	B. cinerea	plate1	3	42.49
18024_3	B. cinerea	plate2	3	45.69
18024_3	B. cinerea	plate3	3	43.55
18024_3	B. cinerea	plate1	4	75.77
18024_3	B. cinerea	plate2	4	76.62
18024_3	B. cinerea	plate3	4	74.67
PDA	B. cinerea	plate1	0	0
PDA	B. cinerea	plate2	0	0
PDA	B. cinerea	plate3	0	0
PDA	B. cinerea	plate1	1	0
PDA	B. cinerea	plate2	1	0
PDA	B. cinerea	plate3	1	0
PDA	B. cinerea	plate1	2	15.05
PDA	B. cinerea	plate2	2	14.85
PDA	B. cinerea	plate3	2	15.76
PDA	B. cinerea	plate1	3	45.43
PDA	B. cinerea	plate2	3	46.58
PDA	B. cinerea	plate3	3	44.83
PDA	B. cinerea	plate1	4	7.45
PDA	B. cinerea	plate2	4	75.51
PDA	B. cinerea	plate3	4	75.77
18024_1	F. solani	plate1	0	0
18024_1	F. solani	plate1	1	7.38
18024_1	F. solani	plate1	2	16.66
18024_1	F. solani	plate1	3	NA
18024_1	F. solani	plate1	4	35.29
18024_1	F. solani	plate1	5	38.27
18024_1	F. solani	plate1	6	44.24
18024_1	F. solani	plate2	0	0
18024_1	F. solani	plate2	1	7.56
18024_1	F. solani	plate2	2	16.77
18024_1	F. solani	plate2	3	NA
18024_1	F. solani	plate2	4	35.56
18024_1	F. solani	plate2	5	40.66
18024_1	F. solani	plate2	6	45.69
18024_1	F. solani	plate3	0	0
18024_1	F. solani	plate3	1	6.3
18024_1	F. solani	plate3	2	18.16
18024_1	F. solani	plate3	3	NA
18024_1	F. solani	plate3	4	29.92
18024_1	F. solani	plate3	5	32.5
18024_1	F. solani	plate3	6	36.23
18024_3	F. solani	plate1	0	0
18024_3	F. solani	plate1	1	13.83
18024_3	F. solani	plate1	2	29.12
18024_3	F. solani	plate1	3	NA
18024_3	F. solani	plate1	4	61.4
18024_3	F. solani	plate1	5	75.7
18024_3	F. solani	plate1	6	85.57
18024_3	F. solani	plate2	0	0
18024_3	F. solani	plate2	1	12.85
18024_3	F. solani	plate2	2	25
18024_3	F. solani	plate2	3	NA
18024_3	F. solani	plate2	4	58.91
18024_3	F. solani	plate2	5	72.15
18024_3	F. solani	plate2	6	81.94
18024_3	F. solani	plate3	0	0
18024_3	F. solani	plate3	1	15.14
18024_3	F. solani	plate3	2	30.51
18024_3	F. solani	plate3	3	NA
18024_3	F. solani	plate3	4	62.45
18024_3	F. solani	plate3	5	75.21
18024_3	F. solani	plate3	6	85.68
PDA	F. solani	plate1	0	0
PDA	F. solani	plate1	1	13.87
PDA	F. solani	plate1	2	26.18
PDA	F. solani	plate1	3	NA
PDA	F. solani	plate1	4	57.26
PDA	F. solani	plate1	5	68.31
PDA	F. solani	plate1	6	79.4
PDA	F. solani	plate2	0	0
PDA	F. solani	plate2	1	12.39
PDA	F. solani	plate2	2	28.52
PDA	F. solani	plate2	3	NA
PDA	F. solani	plate2	4	57.14
PDA	F. solani	plate2	5	68.38
PDA	F. solani	plate2	6	79.08
PDA	F. solani	plate3	0	0
PDA	F. solani	plate3	1	12.38
PDA	F. solani	plate3	2	24.3
PDA	F. solani	plate3	3	NA
PDA	F. solani	plate3	4	57.36
PDA	F. solani	plate3	5	69.29
PDA	F. solani	plate3	6	82.05
