# Supplementary material for: Tetraose steroidal glycoalkaloids from potato provide resistance against Alternaria solani and Colorado potato beetle
Source: eLife. 2023 Sep 26;12:RP87135. doi: 10.7554/eLife.87135 (PMC10522338; doi:10.7554/eLife.87135)
Supplement: Figure 4—source data 3. [file elife-87135-fig4-data3.xlsx]

## Sheet: Figure 4-source data 3
Genotype	Plant replicate	Larvae alive	Total weight
CGN18024_1	1	0	0
CGN18024_1	2	0	0
CGN18024_1	3	0	0
CGN18024_1	4	0	0
CGN18024_3	1	4	3048
CGN18024_3	2	5	1708
CGN18024_3	3	5	1139
CGN18024_3	4	4	4406
CGN18024_3_ScGTR1#1	1	0	0
CGN18024_3_ScGTR1#1	2	0	0
CGN18024_3_ScGTR1#1	3	0	0
CGN18024_3_ScGTR1#1	4	1	39
CGN18024_3_ScGTR2#6	1	1	14
CGN18024_3_ScGTR2#6	2	0	0
CGN18024_3_ScGTR2#6	3	0	0
CGN18024_3_ScGTR2#6	4	1	21
