# Supplementary material for: Tetraose steroidal glycoalkaloids from potato provide resistance against Alternaria solani and Colorado potato beetle
Source: eLife. 2023 Sep 26;12:RP87135. doi: 10.7554/eLife.87135 (PMC10522338; doi:10.7554/eLife.87135)
Supplement: Supplementary file 1. — Accessions were obtained from the Centre for Genetic Resources, the Netherlands (CGN WUR). Two to three genotypes from each accession were used in the disease screen with A. solani. [file elife-87135-supp1.xlsx]

## Sheet: Sheet1
CGN* accession nr.	Botanical name	Origin country	Number of genotypes tested
CGN17988	Solanum commersonii	Argentina	3
CGN18024	Solanum commersonii	Argentina	3
CGN18025	Solanum malmeanum	Argentina	3
CGN18026	Solanum commersonii	Argentina	3
CGN18027	Solanum commersonii	Argentina	3
CGN18215	Solanum malmeanum	Argentina	3
CGN18328	Solanum commersonii	?	3
CGN18329	Solanum malmeanum	Uruguay	3
CGN21353	Solanum malmeanum	Argentina	2
CGN21359	Solanum commersonii	Argentina	3
CGN22352	Solanum malmeanum	Argentina	2
CGN23491	Solanum commersonii	Argentina	3
CGN23492	Solanum commersonii	Argentina	3
*Centre for Genetic Resources, the Netherlands (WUR)
